# Supplementary material for: Comparative sequencing and SNP marker validation for oat stem rust resistance gene Pg6 in a diverse collection of Avena accessions
Source: Theor Appl Genet. 2022 Feb 3;135(4):1307–18. doi: 10.1007/s00122-022-04032-z (PMC9033690; doi:10.1007/s00122-022-04032-z)
Supplement: Supplementary file 2 — Supplementary file2 (XLSX 40 kb) [file 122_2022_4032_MOESM2_ESM.xlsx]

## Sheet: Sheet1
Table S1 Avena accessions and oat stem rust (Pg) differentials tested against four oat stem rust races and nine KASP markers associated with Pg6
No.	Accession	Name	Species	Country of origin	Region of origin	Sequenceda	Pg gene postulation	DBD	KBD	TJS	TQL	GMI_ES15_lrc19156_98	AA2_478733268	AA2_478733705	AA2_478736172	AA2_483427147	AA2_483429191	AA2_483439497	AA2_483451960	GMI_ES02_c32129_380
1	Otana		Avena sativa	United States	Montana		Pg2	2-	3+	4	4	1	0	0	0	.	2	0	0	.
2	Marvellous		Avena sativa				None	4	3+	4	4	1	0	0	0	.	2	0	0	.
3	Rodney 0		Avena sativa	Canada	Manitoba		None	4	3+	4	4	1	0	0	0	.	2	0	0	.
4	Rdny-Pg1		Avena sativa				Pg1	2	2	4	4	1	0	0	0	.	2	0	.	.
5	Rdny-Pg2		Avena sativa				Pg2	2	3+	4	4	1	0	0	0	.	2	0	0	.
6	Rdny-Pg3		Avena sativa				Pg3	3	3+	4	4	1	0	0	.	1	2	0	0	.
7	Rdny-Pg4		Avena sativa				Pg4	1	3+	4	4	1	0	0	0	1	2	0	0	.
8	CIav 6956	C.D. 3820	Avena strigosa	Canada	Ontario		Pg6	;1-	;1N	;1	4	2	2	2	2	2	2	2	2	.
9	Rdny-Pg8		Avena sativa				Pg8	2	2	4	4	1	0	0	0	.	2	0	0	.
10	Rdny-Pg9		Avena sativa				Pg9	1	2	4	2	1	0	0	0	.	2	0	0	.
11	CIav 2824		Avena sativa	United States	Illinois		Pg10	23	2+3C	2c	3c	1	0	0	0	.	2	0	0
12	CIav 8250		Avena sativa	Finland			Pg12	2-	;1	4	3+	1	0	0	0	.	2	0	0
13	Rdny-Pg13		Avena sativa				Pg13	1	2	4	2-	1	0	0	0	0	2	0	0	.
14	Rdny-Pg15		Avena sativa				Pg15	3	3+	4	2	1	0	0	.	0	2	0	0	.
15	Rdny-Pg16		Avena sativa				Pg16	2	2	1+	2	1	0	0	0	1	2	0	0	.
16	Rdny-Pg-a		Avena sativa				Pg-a	0;	;	4	;3c	1	0	.	0	1		0	0	.
17	PI 657294	AV89-37	Avena atlantica	Morocco			?	4	;	4	4	0	0	2	0	2	2	0	0	2
18	PI 657393	AV89-216	Avena atlantica	Morocco			?	;1+	4	3	3	0	1	2	0	0	0	0	0	0
19	CIav 1783	CI 1783	Avena brevis	Germany	Niedersachsen			3+	;	3+	3+	0	0	.	0	0	0	0	0	0
20	CIav 1784	CI 1784	Avena brevis	United States	Virginia			3	4	3	3	.	0	0	0	0	0	0	0	0
21	CIav 2512	25-68	Avena brevis	United States	New York			4	4	4	4	0	0	0	0	0	0	0	0	2
22	CIav 2513	26-383	Avena brevis	United Kingdom	England			4	3+	4	4	0	0	.	0	0	0	0	0	0
23	CIav 5042	S-171	Avena brevis	United Kingdom	Wales			4	4	4	4	0	0	0	0	0	0	0	0	2
24	CIav 9005	CD 920	Avena brevis	Russian Federation	Sankt-Peterburg			3	4	3	3+	.	0	0	.	0	0	0	0	0
25	CIav 9013	CD 1784	Avena brevis	Canada	Ontario			3+	4	3	3	.	0	.	0	0	0	0	0	0
26	CIav 9025	CD 4482	Avena brevis	Germany				4	4	4	3+	.	.	1	0	1	0	0	1	0
27	CIav 9036	CD 7848	Avena brevis	Russian Federation	Sankt-Peterburg	Yes		3+	4	3+	3	0	0	.	0	0	0	0	0	0
28	CIav 9111	GA 29	Avena brevis	Europe				3+	4	3+	3+	0	0	0	0	0	0	0	0	0
29	CIav 9113	GA 35	Avena brevis	Europe				3+	4	3+	3+	0	0	0	0	0	0	0	0	0
30	CIav 9114	GA 44	Avena brevis	Europe				3+	4	3+	3+	0	0	0	0	0	0	0	0	0
31	CIav 9115	GA 58	Avena brevis	Europe				3+	4	4	3+	0	0	0	0	0	0	0	0	0
32	PI 119009	4266	Avena brevis	Brazil	Rio Grande do Sul	Yes	Pg6	;	;	;	3+	2	2	.	.	2	2	2	2	2
33	PI 158204	turgida	Avena brevis	Portugal			Pg6	1;	;4	;3-	4	0	0	0	0	2	2	2	2	0
34	PI 258542	WIR 5226/5	Avena brevis	Portugal				3	2-/3	3	3	.	1	0	0	1	1	1	2	0
35	PI 258543	WIR 2167	Avena brevis	Russian Federation	Moskva			3	4	3+	3+	0	0	0	0	0	0	0	0	0
36	PI 258544	WIR 5229	Avena brevis	Portugal		Yes		3+	;	3+	3+	2	0	0	0	0	0	0	0	0
37	PI 258545	WIR 5231	Avena brevis	Portugal		Yes		3+	4	4	3+	1	0	0	1	0	0	0	0	0
38	PI 266826	57	Avena brevis	United Kingdom	England			3+	4	4	3+	0	0	.	0	0	0	0	0	0
39	PI 573533	WIR 5255	Avena brevis	Portugal		Yes		3+	3+	3	3+	0	2	.	2	0	0	0	0	0
40	PI 83719	C. 3759	Avena brevis	Australia	New South Wales	Yes		3	4	3+	3+	0	0	.	0	0	.	0	0	0
41	PI 657427	AV89-270	Avena damascena	Morocco				.	.	.	.	.	.	.	.	.	.	.	.	.
42	PI 657468	AV89-313	Avena damascena	Morocco				.	.	.	.	.	.	.	.	.	.	.	.	.
43	PI 657472	AV89-318	Avena damascena	Morocco		Yes		.	.	.	.	.	.	.	.	.	.	.	.	.
44	CIav 9050	CD 8018	Avena eriantha	United Kingdom	England			.	.	.	.	.	.	.	.	.	.	.	.	.
45	CIav 9051	CD 8019	Avena eriantha	United Kingdom	England			.	.	.	.	.	.	.	.	.	.	.	.	.
46	PI 367381	13397	Avena eriantha	Spain	Madrid			4	4	3+	0/3+	2	1	.	0	1	1	1	.	0
47	PI 657575	Cc7278/1	Avena eriantha	Morocco		Yes		4	3+	3+	4	2	1	.	0	1	2	.	.	0
48	PI 657576	Cc7278/4	Avena eriantha	Morocco		Yes		4	3+	4	4	2	.	.	0	.	2	.	.	0
49	PI 657577	Cc7278/14	Avena eriantha	Morocco		Yes		4	3	4	4	2	0	.	0	.	.	.	.	0
50	PI 657578	Cc7278/17	Avena eriantha	Morocco		Yes		4	3	3+	4	2	1	0	0	.	0	.	.	0
51	PI 657579	Cc7278/19	Avena eriantha	Morocco				4	3	3+	3+	2	1	.	0	.	2	.	.	0
52	PI 657580	Cc7278/31	Avena eriantha	Morocco				4	3	3+	3+	2	.	.	0	.	2	.	.	0
53	CIav 9071	CD 8262	Avena longiglumis	Canada	Ontario			3	4	3+	3+	0	0	0	0	0	0	0	.	0
54	CIav 9088	CW 56	Avena longiglumis	Morocco	Rabat-Salé-Kénitra		Pg6	;1	;1	;1	3+	.	0	0	.	1	0	0	.	0
55	PI 282730	2020-09-01	Avena longiglumis	Israel	HaMerkaz			.	.	.	3	.	.	.	.	.	.	.	.	.
56	PI 367389	16256	Avena longiglumis	Portugal	Setúbal			.	4	.	.	2	0	0	0	0	2	0	.	0
57	PI 367390	16290	Avena longiglumis	Portugal	Setúbal			.	.	.	.	.	.	.	.	.	.	.	.	.
58	PI 657295	AV89-38	Avena longiglumis	Morocco			Pg6	;1	;13	;1/1+	4	2	0	0	0	0	0	0	0	2
59	PI 657296	AV89-39	Avena longiglumis	Morocco				.	.	.	.	.	.	.	.	.	.	.	.	.
60	PI 657297	AV89-40	Avena longiglumis	Morocco			?	;/3-	;1	;/3	23	2	.	.	0	.	0	.	.	0
61	PI 657342	AV89-142	Avena longiglumis	Morocco			Pg6-mixed	;1	;1	;/3	4	1	0	.	1	.	.	.	.	.
62	PI 657343	AV89-143	Avena longiglumis	Morocco				3+	4	3+	4	0	2	2	0	2	2	2	2	2
63	PI 657386	AV89-202	Avena longiglumis	Morocco			Pg6-mixed	;1	;1	;/3-	3	1	0	0	0	0	0	0	0	2
64	PI 657387	AV89-203	Avena longiglumis	Morocco			?	;1	4	3	3	2	0	0	0	0	0	0	0	0
65	PI 657388	AV89-204	Avena longiglumis	Morocco			Pg6	;	.	;3-	3	.	.	.	.		.			.
66	PI 657389	AV89-206	Avena longiglumis	Morocco			Pg6	;	.	;1-	3	2	.	.	0	.	.	.	.	.
67	PI 657390	AV89-207	Avena longiglumis	Morocco				.	.	.	.	.	.	.	.	.	.	.	.	.
68	PI 657396	AV89-220	Avena longiglumis	Morocco				;	;1	;	.	2	0	0	0	0	0	0	0	0
69	PI 657607	Mar13/4	Avena longiglumis	Morocco				.	.	.	.	.	.	.	.	.	.	.	.	.
70	CIav 9008	CD 1017	Avena nuda	Czechoslovakia		Yes		3+	4	3+	3	0	0	.	0	0	0	0	0	0
71	CIav 9009	CD 1019	Avena nuda	Canada	Ontario	Yes		3+	4	3	3+		.				.			.
72	CIav 9010	CD 1020	Avena nuda	Germany				4	4	3+	3+	.	0	0	0	0	0	0	0	0
73	CIav 9047	CD 8003	Avena nuda	United Kingdom	England			4	4	3+	3+	0	0	0	0	0	0	0	0	0
74	PI 287314	Kleiner Nackthafer	Avena nuda	Germany				3	4	3	3+	0	0	0	0	0	0	0	0	0
75	PI 401795	Brevis nudi	Avena nuda	Netherlands				3	4	4	3+	0	1	0	0	0	0	0	0	0
76	PI 401800	Kleiner Nackthafer	Avena nuda	Germany		Yes		3+	4	3+	3	0	0	0	0	0	0	0	0	0
77	PI 401812	Brevis nudi	Avena nuda	Germany		Yes		3+	4	3+	3+	1	0	0	0	0	2	0	0	0
78	PI 401830	Brevis nudi	Avena nuda	Germany		Yes		3+	4	3	3+	0	0	0	0	0	0	0	0	0
79	CIav 1782	CI 1782	Avena strigosa	Russian Federation	Sankt-Peterburg			3+	4	3+	3+	0	0	0	0	0	0	0	0	0
80	CIav 2514	26-395	Avena strigosa	United Kingdom	Wales			3+	4	4	3+	1	0	.	0	0	.	0	0	0
81	CIav 2520	26-389	Avena strigosa	France	Bourgogne-Franche-Comté			3	4	4	4	0	0	0	0	0	0	0	0	0
82	CIav 2521	26-390	Avena strigosa	France	Bourgogne-Franche-Comté			3+	4	4	4	0	0	0	0	0	0	0	0	0
83	CIav 2523	26-391	Avena strigosa	France	Bourgogne-Franche-Comté			4	4	4	4	0	0	0	0	0	0	0	0	0
84	CIav 2524	26-398	Avena strigosa	United Kingdom	Wales		Susceptible parent	4	4	4	4	0	0	0	0	0	0	0	0	0
85	CIav 2525	26-381	Avena strigosa	United Kingdom	England		Pg6-mixed	3+	;/4	4	4	.	1	1	1	1	1	1	2	0
86	CIav 2894	CI 2894	Avena strigosa	United States	Washington			4	4	4	4	0	0	0	0	0	0	0	0	0
87	CIav 2920	S 77	Avena strigosa	United Kingdom	Wales			3+	4	3+	4	1	0	.	0	0	0	0	0	0
88	CIav 2921	S 76	Avena strigosa	United Kingdom	Wales			3+	4	4	4	0	0	.	0	0	0	0	0	2
89	CIav 3214	Reed's No. 590	Avena strigosa	United States	New York			4	4	4	4	0	0	0	0	0	0	0	0	2
90	CIav 3372	S-171	Avena strigosa	Unknown				4	4	3	4	0	0	0	0	0	0	0	0	2
91	CIav 4639	Saia	Avena strigosa	Brazil	Rio Grande do Sul		Pg6	0;	;	0;1	4	2	2	0	2	2	2	2	2	2
92	CIav 5057	C.D. 3686	Avena strigosa	Soviet Union	Former		Pg6	;N3-	;N	;N 3-	4	.	2	2	2	2	2	2	2	0
93	CIav 5082	C.D. 3381	Avena strigosa	Uruguay	Colonia		Pg6	0;	;	0;	4	2	2	2	2	2	2	2	2	2
94	CIav 6858	CI 6858	Avena strigosa	Uruguay			Pg6	0	;	;13-	3+	2	2	2	2	1	.	2	1	2
95	CIav 6956	C.D. 3820	Avena strigosa	Canada	Ontario		Pg6 differential	0;	;N	;13-	4	2	2	2	2	2	2	2	2	2
96	CIav 7010	Saia Selection	Avena strigosa	Brazil	Rio Grande do Sul	Yes	Pg6	0;	;	0;	3+	2	2	2	2	2	2	2	2	2
97	CIav 7121	C.D. 1007	Avena strigosa	Canada	Ontario			3+	4	3+	3+	0	0	0	0	0	0	0	0	0
98	CIav 7122	C.D. 920	Avena strigosa	Canada	Ontario			3	;	3	3	0	0	.	0	0	0	0	0	0
99	CIav 7280	CI 7280	Avena strigosa	United States	Maryland		Pg6	0	;	0;1-	3+	2	2	2	2	1	2	2	2	2
100	CIav 8087	5201	Avena strigosa	Spain			Pg6	;	;	;1	3+	.	2	.	2	2	2	2	2	0
101	CIav 8089	Autotetraploid Saia	Avena strigosa	United States	Pennsylvania		Pg6	0	0;	0;	3+	.	2	.	2	2	2	2	2	2
102	CIav 9007	CD 1002	Avena strigosa	Romania				3+	4	3+	3+	0	0	0	0	0	0	0	0	0
103	CIav 9011	CD 1025A	Avena strigosa	Denmark		Yes		3+	4	3+	3+	0	0	.	0	0	0	0	0	0
104	CIav 9012	CD 1576	Avena strigosa	Bulgaria		Yes		3+	4	3+	3+	0	0	.	0	0	0	0	0	0
105	CIav 9014	CD 2050	Avena strigosa	Canada	Ontario			3+	4	3+	3+	1	0	0	0	0	0	0	0	0
106	CIav 9015	CD 2108	Avena strigosa	Canada	Ontario			3+	3+	3	3+	0	1	2	0	0	0	0	0	0
107	CIav 9019	CD 3642	Avena strigosa	United Kingdom	Wales	Yes		4	4	4	3+	0	0	0	0	0	0	0	0	2
108	CIav 9020	CD 3819	Avena strigosa	Argentina		Yes	Pg6	0;	;	0;	3+	2	2	2	2	2	2	2	2	2
109	CIav 9021	CD 3820	Avena strigosa	Canada	Ontario		Pg6	0	;	0	3+	2	2	2	2	2	2	2	2	2
110	CIav 9022	CD 3916	Avena strigosa	Netherlands		Yes		4	4	4	3+	0	0	0	0	0	.	0	0	0
111	CIav 9024	CD 4481	Avena strigosa	Germany				4	4	4	3+	0	0	0	0	0	0	0	0	0
112	CIav 9030	CD 7497	Avena strigosa	Canada	Ontario			4	4	4	3+	1	0	0	0	0	2	0	0	0
113	CIav 9031	CD 7497A	Avena strigosa	Canada	Ontario			3	4	3	23	.	0	1	.	0	2	.	0	0
114	CIav 9035	CD 7847	Avena strigosa	Russian Federation	Sankt-Peterburg	Yes	Pg6	;	;	;	3	.	2	2	2	2	2	2	2	0
115	CIav 9038	CD 7853	Avena strigosa	United Kingdom	Northern Ireland	Yes	Pg6	;	;	;	3	2	2	2	2	2	2	2	2	2
116	CIav 9043	CD 7954	Avena strigosa	Argentina				4	4	3	3	.	0	0	0	0	0	0	0	2
117	CIav 9064	CD 8086	Avena strigosa	Canada	Ontario			3	4	3	3	2	1	2	0	0	2	0	0	0
118	CIav 9065	CD 8087	Avena strigosa	Canada	Ontario		Pg6	;13	;	;	3+	2	2	.	2	2	2	2	2	0
119	CIav 9066	CD 8088	Avena strigosa	Canada	Ontario		Pg6	;1	;	;/3-	3	.	2	2	.	1	.	2	.	0
120	CIav 9110	GA 23	Avena strigosa	Canada	Ontario			3+	4	3+	3+	0	0	0	0	0	0	0	0	0
121	CIav 9112	GA 33	Avena strigosa	Canada	Ontario			3+	4	3+	3+	.	0	0	0	0	0	0	0	0
122	CIav 9116	GA 74	Avena strigosa	Canada	Ontario			3+	4	3+	3+	0	0	0	0	0	0	0	0	0
123	PI 111261	CIav 3280	Avena strigosa	Romania	Cluj			3+	4	3+	3+	.	0	.	0	0	.	0	0	0
124	PI 131640	7513	Avena strigosa	Poland	Krakow		?	;	4	3	3+	0	0	0	0	0	0	0	0	0
125	PI 131641	9411	Avena strigosa	Poland	Krakow			3	4	3	3+	0	2	2	2	0	0	0	0	.
126	PI 131642	9249	Avena strigosa	Poland	Krakow			3	4	3	3	2	0	0	0	0	.	0	0	0
127	PI 131695	5081	Avena strigosa	Poland	Krakow		?	;	;4	3	;4	0	2	2	2	0	0	0	0	0
128	PI 158244	typica	Avena strigosa	Russian Federation	Smolenskaja oblast'			3N	4	3	3+	.	2	2	2	0	0	0	0	0
129	PI 158245	WIR 5199	Avena strigosa	Spain	Galicia		Pg6	;	;1	;	3	.	2	2	2	2	2	2	2	0
130	PI 158246	WIR 5201/1	Avena strigosa	Spain	Galicia		Pg6	0	;1	;	3	2	2	2	.	2	2	2	2	0
131	PI 158247	WIR 5288/1	Avena strigosa	Portugal			?	2	4	2	23-	0	0	0	0	2	2	2	2	2
132	PI 186606	Saia	Avena strigosa	Brazil	Rio Grande do Sul	Yes	Pg6	0;	;	;	3	2	2	.	2	2	2	2	2	2
133	PI 186614	Strigosa Escura	Avena strigosa	Brazil	Rio Grande do Sul		?	4	;4	4	4	.	2	2	2	0	0	0	0	0
134	PI 193097	S-171	Avena strigosa	United Kingdom	Wales			3	4	3	3+	0	0	0	0	0	.	0	0	2
135	PI 244466	S.A. 7	Avena strigosa	Brazil	Rio Grande do Sul		Pg6	0;	;	;1	3+	2	2	2	2	2	2	2	2	2
136	PI 244470	S.A. 12	Avena strigosa	Brazil	Rio Grande do Sul		Pg6	;	0	;1	3+	.	2	2	2	2	2	2	2	2
137	PI 244471	S.A. 13	Avena strigosa	Brazil	Rio Grande do Sul	Yes	Pg6-mixed	;/3	;/4	;/3	3	.	2	2	2	1	1	1	2	2
138	PI 244472	S.A. 14	Avena strigosa	Brazil	Rio Grande do Sul	Yes	Pg6	0;	;	;1-	3	2	2	.	.	2	2	2	2	2
139	PI 258727	WIR 9285	Avena strigosa	Ukraine	Chernivetska oblast			3	4	4	4	0	0	0	0	.	0	0	0	0
140	PI 258728	WIR 2168	Avena strigosa	Latvia				3	4	4	3+	1	0	.	0	0	0	0	0	0
141	PI 258729	WIR 4914	Avena strigosa	Russian Federation	Novgorodskaja oblast'			3	4	4	3-	0	2	2	1	0	0	0	0	0
142	PI 258730	WIR 5199	Avena strigosa	Spain	Galicia		Pg6	0;	0;	;	3	2	2	2	2	2	2	2	2	0
143	PI 258731	WIR 5201	Avena strigosa	Spain	Galicia		Pg6	;1	;3N	;1	3+	2	2	2	2	2	2	2	2	0
144	PI 258732	WIR 2172	Avena strigosa	France				3+	4	3+	3+	0	0	0	0	0	0	0	0	0
145	PI 258733	WIR 5218	Avena strigosa	Spain	Galicia		Pg6	0;	;1-	;1	3	2	2	2	2	2	2	2	2	0
146	PI 274608	Glabrescens Cambrica	Avena strigosa	Poland				3	4	4	3+	0	2	2	2	0	0	0	0	0
147	PI 274609	Oreadensis Arguta	Avena strigosa	Poland				3	4	3+	3+	2	0	0	0	0	0	0	0	0
148	PI 274610	Glabrata	Avena strigosa	Poland				3	4	3+	3+	0	0	0	0	0	0	0	0	0
149	PI 287315	Rauhhafer aus Neustadt	Avena strigosa	Germany				3+	4	3+	4	0	0	0	0	0	0	0	0	0
150	PI 291990	Saia 2	Avena strigosa	Israel		Yes	Pg6	;	0;	;	4	2	2	2	2	2	2	2	2	2
151	PI 291991	Saia 4	Avena strigosa	Israel			Pg6	0;	;	0;	4	2	1	2	2	2	2	2	2	2
152	PI 292226		Avena strigosa	Israel	Tel Aviv	Yes	Pg6	0;	;	0;	4	2	2	2	2	2	2	2	2	2
153	PI 296182	A-14	Avena strigosa	Lithuania				3+	4	3+	4	2	0	0	0	0	0	0	0	0
154	PI 304557	4659	Avena strigosa	United Kingdom	Wales	Yes	Pg6	;	;1	;1	3	2	.	2	2	2	2	2	2	0
155	PI 306419	2582	Avena strigosa	Romania				3	4	3	3	1	0	0	1	0	0	0	0	0
156	PI 361910		Avena strigosa	Romania	Brașov			3+	4	3+	3+	1	0	.	0	0	0	0	0	0
157	PI 361911		Avena strigosa	Romania	Brașov		?	2	4	3+	3+	1	0	0	0	.	2	0	0	0
158	PI 361912		Avena strigosa	Romania	Brașov			3+	4	3+	3+	1	.	0	0	.	.	0	0	0
159	PI 401793	Avena strigosa nuda 7	Avena strigosa	United Kingdom				4	4	4	4	0	1	0	0	0	0	0	0	0
160	PI 401794	Avena strigosa nuda 8	Avena strigosa	United Kingdom				4	4	4	4	0	0	0	0	0	0	0	0	0
161	PI 436031	69	Avena strigosa	Chile	La Araucanía	Yes	Pg6	2;	;	0;N	4	2	2	2	1	1	2	2	2	2
162	PI 436080	353	Avena strigosa	Chile	Los Lagos		Pg6	0;	;1N	;	4	2	2	2	2	2	2	2	2	2
163	PI 436081	356	Avena strigosa	Chile	Los Lagos		Pg6-mixed	;N	;/4	;N/3	4	0	0	0	0	0	0	0	0	2
164	PI 436082	361	Avena strigosa	Chile	Los Lagos			3+	4	3/;N	3+	2	2	2	2	0	.	0	0	0
165	PI 436103	1	Avena strigosa	Chile	Biobío		Pg6	0;	0;	0;	4	2	2	2	2	2	2	2	2	2
166	PI 436104	35	Avena strigosa	Chile	La Araucanía		Pg6	0;	0;	0	4	2	2	2	2	.	2	2	2	2
167	PI 436105	113	Avena strigosa	Chile	La Araucanía		Pg6	0;	;	0	4	2	2	2	.	2	2	2	2	2
168	PI 436106	117	Avena strigosa	Chile	La Araucanía		Pg6	0	0;	0	4	2	2	2	2	2	.	2	2	2
169	PI 436107	146	Avena strigosa	Chile	Biobío			3+	3+	3	4	0	0	0	0	0	0	0	0	0
170	PI 436108	197	Avena strigosa	Chile	La Araucanía		Pg6	;N	;	;N/3	4	2	2	2	2	.	2	2	2	2
171	PI 436109	202	Avena strigosa	Chile	La Araucanía		Pg6	0	;	0	3+	2	2	.	2	2	2	2	2	2
172	PI 436110	209	Avena strigosa	Chile	La Araucanía		Pg6	0;	;	0	4	2	2	2	2	2	.	2	2	2
173	PI 436111	218	Avena strigosa	Chile	La Araucanía		Pg6	0;	;1N	0;	4	2	2	2	2	2	2	2	2	2
174	PI 436112	266	Avena strigosa	Chile	Los Lagos			3	3	3	4	2	2	2	2	.	.	0	0	0
175	PI 436113	280	Avena strigosa	Chile	Los Lagos			3-	4	3-	4	0	2	2	2	0	0	0	0	0
176	PI 436114	302	Avena strigosa	Chile	Los Lagos		Pg6	0;	0	0	4	2	2	2	2	2	2	2	2	2
177	PI 436115	333	Avena strigosa	Chile	Los Lagos			3+	4	3	4	0	0	0	0	0	0	0	0	0
178	PI 436116	335	Avena strigosa	Chile	Los Lagos			3+	3+	3	3+	0	0	0	0	0	0	0	0	0
179	PI 436117	346	Avena strigosa	Chile	Los Lagos		Pg6	0;	;	0;	4	2	2	2	2	2	2	2	2	2
180	PI 436118	354	Avena strigosa	Chile	Los Lagos		Pg6-mixed	;/3+	;/4	;1/3	4	2	2	2	2	1	1	1	1	0
181	PI 436119	355	Avena strigosa	Chile	Los Lagos			3+	4	3+	4	0	0	0	0	0	.	0	0	2
182	PI 436120	364	Avena strigosa	Chile	Los Lagos			3+	3+	3+	4	1	0	2	0	0	0	0	2	0
183	PI 436121	367	Avena strigosa	Chile	Los Lagos			3+	4	3	4	1	0	2	0	0	0	0	2	0
184	PI 436124	401	Avena strigosa	Chile	Los Lagos			4	4	4	4	2	0	0	0	0	.	0	0	0
185	PI 436125	420	Avena strigosa	Chile	Los Lagos			3+	4	4	4	0	0	0	.	0	0	0	0	0
186	PI 436126	423	Avena strigosa	Chile	Los Lagos			4	3+	3+	3+	2	2	2	2	0	0	0	0	0
187	PI 436127	425	Avena strigosa	Chile	Los Lagos			3+	4	4	4	2	0	.	0	0	0	0	0	0
188	PI 436128	431	Avena strigosa	Chile	Los Lagos			3+	4	4	3+	0	2	2	2	0	.	0	0	0
189	PI 436129	432	Avena strigosa	Chile	Los Lagos			3	4	3+	3+	0	2	2	2	0	0	0	0	0
190	PI 436130	448	Avena strigosa	Chile	Los Lagos			3+	4	4	3	1	0	0	0	0	2	0	0	.
191	PI 436131	449	Avena strigosa	Chile	Los Lagos			3+	4	4	3+	1	1	1	1	0	0	0	0	0
192	PI 436132	454	Avena strigosa	Chile	Los Lagos			3+	4	3+	3+	2	0	0	0	0	.	0	0	0
193	PI 436133	507	Avena strigosa	Chile	La Araucanía			3+	0	3+	3+	1	0	0	0	0	1	0	0	0
194	PI 436134	509	Avena strigosa	Chile	La Araucanía			3+	4	3+	3	0	0	0	0	0	0	0	0	0
195	PI 573581	WIR 4487	Avena strigosa	United Kingdom				3+	4	3+	3+	1	0	0	0	.	.	0	0	0
196	PI 573582	WIR 4483	Avena strigosa	United Kingdom			Susceptible parent	3+	4	3+	3	0	0	0	0	0	0	0	0	0
197	PI 573583	WIR 4489	Avena strigosa	United Kingdom				3+	4	3	4	1	0	0	0	0	0	0	0	0
198	PI 573584	WIR 5200	Avena strigosa	Spain			Pg6	;	;3	;2	3	2	2	2	2	2	2	2	2	2
199	PI 573585	WIR 5201	Avena strigosa	Spain	Galicia		Pg6-mixed	4	;/4	0/3+	4	2	2	.	2	2	.	2	2	0
200	PI 78821	Glabrota	Avena strigosa	Australia	New South Wales			3+	4	3+	3+	0	0	0	0	0	0	0	0	0
201	PI 83720	C. 3758	Avena strigosa	Australia	New South Wales			4	4	3+	3+	0	0	0	0	0	0	0	0	2
202	PI 83721	C. 3758	Avena strigosa	Australia	New South Wales	Yes		3+	4	3	3+	0	0	0	0	0	0	0	0	0
203	PI 83722	C. 3593	Avena strigosa	Australia	New South Wales			4	4	3+	3+	0	0	0	0	0	0	0	0	0
204	PI 83723	C. 3756	Avena strigosa	Australia	New South Wales			4	4	4	.	.	0	0	0	0	0	0	0	0
205	PI 412726	CAV 2849	Avena vaviloviana	Ethiopia	Oromīya		?	1+3-	3+	3	3	0	1	2	0	0	0	0	0	0
206	PI 412728	CAV 3304	Avena vaviloviana	Ethiopia	Ādīs Ābeba			3	3	3+	4	0	1	2	.	0	0	0	0	0
207	PI 412729	CAV 3100	Avena vaviloviana	Ethiopia	Tigray			3-	4	3	3	0	.	2	0	0	0	0	0	0
208	PI 412730	CAV 3279	Avena vaviloviana	Ethiopia	Oromīya			3	4	3	3+	0	1	2	0	0	0	0	0	0
209	PI 412731	CAV 3241	Avena vaviloviana	Ethiopia	Oromīya			3	4	3	3+	0	1	2	0	0	0	0	0	0
210	PI 412732	CAV 2879	Avena vaviloviana	Ethiopia	Āmara			3	4	3	.	0	1	2	0	.	0	.	.	0
211	PI 412733	CAV 2921	Avena vaviloviana	Ethiopia	Āmara			3-	3+	3	3	0	.	2	0	0	0	0	0	0
212	PI 412734	CAV 2925	Avena vaviloviana	Ethiopia	Āmara			3	3+	3	3	0	1	2	0	0	0	0	0	0
213	PI 412735	CAV 3217	Avena vaviloviana	Ethiopia	Āmara			3-	4	3-	3	0	1	2	0	0	0	0	0	0
214	PI 412736	CAV 3204	Avena vaviloviana	Ethiopia	Āmara			3-	3+	3-	3	0	1	2	.	0	0	0	0	0
215	PI 412737	CAV 3205	Avena vaviloviana	Ethiopia	Āmara			3-	3+	3-	3	0	.	2	0	0	0	0	0	0
216	PI 412738	CAV 3215	Avena vaviloviana	Ethiopia	Āmara			.	.	.	3	.	.	.	.	.	.	.	.	.
217	PI 412739	CAV 3260	Avena vaviloviana	Ethiopia	Oromīya			2	3+	.	3	0	.	2	0	0	.	0	0	0
218	PI 412740	CAV 3060	Avena vaviloviana	Eritrea	Debub			3	3+	3	4	2	0	0	0	.	2	0	0	0
219	PI 412741	CAV 2853	Avena vaviloviana	Ethiopia	Oromīya			3-	3	3	4	0	1	2	0	0	0	0	0	0
220	PI 412742	CAV 2854	Avena vaviloviana	Ethiopia	Oromīya		?	1+3	3	13	3+	0	1	.	.	0	0	0	0	0
221	PI 412743	CAV 2871	Avena vaviloviana	Ethiopia	Āmara			1+3	3	13	3+	0	.	2	0	0	0	0	0	0
222	PI 412744	CAV 2872	Avena vaviloviana	Ethiopia	Āmara			1+3	3+	13-	3+	0	1	2	0	0	0	0	0	0
223	PI 412745	CAV 3244	Avena vaviloviana	Ethiopia	Oromīya			3	3	3-	3+	0	.	2	0	0	0	0	0	0
224	PI 412746	CAV 3246	Avena vaviloviana	Ethiopia	Oromīya			3-	2	3	3	0	.	2	0	0	0	0	0	0
225	PI 412747	CAV 3285	Avena vaviloviana	Ethiopia	Oromīya			3	3	3	4	0	.	2	0	0	.	0	0	0
226	PI 412748	CAV 3286	Avena vaviloviana	Ethiopia	Oromīya		?	13-	3	3-	3	0	1	2	0	0	0	0	0	0
227	PI 412749	CAV 3257	Avena vaviloviana	Ethiopia			?	2	2	2	22+	0	1	2	0	0	0	0	0	0
228	PI 412750	CAV 2851	Avena vaviloviana	Ethiopia	Oromīya			3-	3	.	.	0	1	2	0	0	0	0	0	0
229	PI 412751	CAV 2907	Avena vaviloviana	Ethiopia	Āmara		?	13-	3	3	3+	0	.	2	0	0	0	0	0	0
230	PI 412752	CAV 2891	Avena vaviloviana	Ethiopia	Āmara		?	13-	3	3	3+	0	1	2	0	0	0	0	0	0
231	PI 412753	CAV 3281	Avena vaviloviana	Ethiopia	Hārerī Hizb			3-	3	3-	3+	0	.	2	1	0	0	.	0	0
232	PI 412754	CAV 3309	Avena vaviloviana	Ethiopia	Hārerī Hizb			3-	3	3-	3	0	.	2	0	0	0	0	0	0
233	PI 412755	CAV 3258	Avena vaviloviana	Ethiopia	Oromīya			3	4	3	4	0	1	.	0	0	0	0	0	0
234	PI 412756	CAV 3176	Avena vaviloviana	Ethiopia	Tigray			.	.	.	.	.	.	.	.	.	.	.	.	.
235	PI 412757	CAV 3185	Avena vaviloviana	Ethiopia	Tigray			3-	3	3	3+	0	1	2	0	0	0	0	0	0
236	PI 412758	CAV 3143	Avena vaviloviana	Ethiopia	Tigray			3-	3	3-	3+	0	1	2	0	0	0	0	0	0
237	PI 412759	CAV 3157	Avena vaviloviana	Ethiopia	Tigray			13-	3	.	.	0	1	2	0	0	.	0	0	0
238	PI 412760	CAV 3066	Avena vaviloviana	Eritrea	Debub			13-	3+	.	3	0	1	2	0	0	0	0	0	0
239	PI 412761	CAV 3072	Avena vaviloviana	Eritrea	Debub			4	3+	3+	4	0	1	2	0	0	0	0	0	0
240	PI 412763	CAV 3226	Avena vaviloviana	Ethiopia	Oromīya			3-	3	3	3+	0	1	.	0	0	0	0	0	0
241	PI 412764	CAV 3261	Avena vaviloviana	Ethiopia	Oromīya		?	2	2+	2	2	0	1	.	0	0	0	0	0	0
242	PI 412765	CAV 3262	Avena vaviloviana	Ethiopia	Oromīya		?	2	2	2	2-	0	1	2	0	0	0	0	0	0
243	PI 412766	CAV 3266	Avena vaviloviana	Ethiopia	Oromīya		?	2	2+	2	3	0	1	2	0	0	0	0	0	0
244	PI 412767	CAV 3250	Avena vaviloviana	Ethiopia	Oromīya		?	2	2	3	2-	0	1	2	.	0	0	0	0	0
245	PI 412768	CAV 3252	Avena vaviloviana	Ethiopia	Oromīya		?	2	2	2	2-	0	1	2	0	0	.	0	0	0
246	PI 657337	AV89-124	Avena ventricosa	Morocco				3+	4	3+	3+	2	.	.	0	.	2	.	.	0
247	PI 657338	AV89-125	Avena ventricosa	Morocco				3+	4	3+	3+	2	2	2	0	2	2	2	2	2
248	CIav 9053	CD 8024	Avena wiestii	Canada	Ontario		Pg6	.	;N	;13- / 3	3+	2	2	2	2	2	.	2	2	2
249	PI 299112	3	Avena wiestii	Chile				4	4	4	4	2	0	0	0	0	2	0	0	0
250	PI 53626	CIav 1994	Avena wiestii	Egypt	Al Jīzah			3+	4	3+	3+	0	0	0	.	0	0	0	0	0
251	PI 657352	AV89-154	Avena wiestii	Morocco			Pg6	;	;	;1	4	2	0	0	0	0	0	0	0	2
252	PI 657511	AV89-388	Avena wiestii	Morocco				4	4	3+	3+	2	2	.	0	0	0	0	.	2
253	PI 657512	AV89-390	Avena wiestii	Morocco				4	4	4	4	2	2	2	0	.	0	0	.	2
aSequenced at 10x by Maughan et al. (2019)
