# Supplementary material for: Comparative sequencing and SNP marker validation for oat stem rust resistance gene Pg6 in a diverse collection of Avena accessions
Source: Theor Appl Genet. 2022 Feb 3;135(4):1307–18. doi: 10.1007/s00122-022-04032-z (PMC9033690; doi:10.1007/s00122-022-04032-z)
Supplement: Supplementary file 3 — Supplementary file3 (XLSX 14 kb) [file 122_2022_4032_MOESM3_ESM.xlsx]

## Sheet: S Table 2
Table S2 A-genome Avena accessions included in comparitive targeted sequencing and SNP development
Accession	Species	Postulated Pg gene
CIav 7010	A. strigosa	Pg6
CIav 9012	A. strigosa	N
CIav 9019a	A. strigosa	N
CIav 9019a	A. strigosa	N
CIav 9019a	A. strigosa	N
CIav 9035	A. strigosa	Pg6
CIav 9036	A. brevis	N
PI 258544a	A. brevis	N
PI 258544a	A. brevis	N
PI 258544a	A. brevis	N
PI 292226	A. strigosa	Pg6
PI 304557	A. strigosa	Pg6
PI 436031	A. strigosa	Pg6
PI 83721	A. strigosa	N
PI 436102b	A. strigosa	?
aThese accessions had sequence for multiple flowcells. We kept these separate as a check on consistency.
bThis accession was formerly misclassified as A. sativa in GRIN. It has since been confirmed and reclassified as A. strigosa.

## Sheet: S Table 3
Table S3 SNP genotype strings, ordered as in S2, indicating perfect association
String patterna	Perfect associationb
String-1	100001000011101
String-2	100001000011100
String-3	11110111100011
String-4	11110111100010
aSNP calls were made based on the A. atlantica reference sequence for psuedomolecule ScoFOjO_1702_2338 in the region between 474995422..489995422 bp
This sequence can be accessed here:
https://wheat.pw.usda.gov/jb/?data=%2Fggds%2Foat-atlantica&loc=ScoFOjO_1702_2338%3A475000005..490000005&tracks=genes-nc%2CDNA%2CGBS&highlight=
bWhere ‘0’ represents the reference allele (A. atlantica), ‘1’ represents the alternate allele
