# Supplementary material for: Comparative sequencing and SNP marker validation for oat stem rust resistance gene Pg6 in a diverse collection of Avena accessions
Source: Theor Appl Genet. 2022 Feb 3;135(4):1307–18. doi: 10.1007/s00122-022-04032-z (PMC9033690; doi:10.1007/s00122-022-04032-z)
Supplement: Supplementary file 4 — Supplementary file4 (XLSX 443 kb) [file 122_2022_4032_MOESM4_ESM.xlsx]

## Sheet: S Table 4
Table S4 SNP calls with strings that indicate perfect association with Pg6 across 10 known A-genome Avena accessions and one accession with an unknown phenotype
Annotation	AA2 postion (bp)	REF	ALT	QUAL	Match	Stringa																CIav7010_ST_810_DSW61578-V_HL5NLCCXY_L2.sort	CIav9012_ST_669_DSW61544-V_HLMWKCCXY_L3.sort	CIav9019_ST_670_DSW62517-V_HL5KNCCXY.sort	CIav9019_ST_670_DSW62517-V_HL5KNCCXY_L7.sort	CIav9019_ST_670_DSW62517-V_HL5KNCCXY_L8.sort	CIav9035_ST_814_DSW61581-V_HL5NLCCXY_L1.sort	CIav9036_BR_815_DSW61582-V_HL5NLCCXY_L1.sort	PI_258544_BR_807_DSW61575-V_HL7HVCCXY.sort	PI_258544_BR_807_DSW61575-V_HL7HVCCXY_L6.sort	PI_258544_BR_807_DSW61575-V_HL7HVCCXY_L7.sort	PI_29226_ST_666_DSW61541-V_HLMWKCCXY_L2.sort	PI_304557_ST_820_DSW61587-V_HL5NLCCXY_L4.sort	PI_436031_ST_823_DSW61590-V_HL5NLCCXY_L5.sort	PI_83721_ST_817_DSW61584-V_HL5NLCCXY_L2.sort	strigosaPI436102_ST_824_DSW61591-V_HL5NLCCXY_L6.sort
	478461614	T	A	1550	1	_011110111100010	0	1	1	1	1	0	1	1	1	1	0	0	0	1	0	0/0:0.0,-3.91,-54.3:237:39:13:0	1/1:-25.0,-1.78,0.0:124:18:8:8	1/1:-47.1,-3.31,0.0:86:33:14:14	1/1:-27.0,-1.81,0.0:70:18:9:9	1/1:-20.1,-1.2,0.0:116:12:5:5	0/0:0.0,-2.41,-36.9:50:24:9:0	1/1:-33.2,-2.38,0.0:106:24:8:8	1/1:-36.4,-2.71,0.0:900:27:9:6	1/1:-15.9,-1.2,0.0:1147:12:5:3	1/1:-20.5,-1.2,0.0:591:12:4:3	0/0:0.0,-2.41,-35.0:71:24:9:0	0/0:0.0,-3.59,-48.6:99:36:11:0	0/0:0.0,-5.99,-78.7:105:60:17:0	1/1:-24.2,-1.51,0.0:92:15:6:6	0/0:0.0,-3.01,-42.4:36:30:12:0
	478461627	C	T	2403	1	_011110111100010	0	1	1	1	1	0	1	1	1	1	0	0	0	1	0	0/0:0.0,-3.61,-50.7:137:36:12:0	1/1:-21.7,-1.75,0.0:123:18:7:7	1/1:-44.7,-2.92,0.0:75:29:16:16	1/1:-26.3,-1.41,0.0:64:14:11:11	1/1:-18.4,-1.2,0.0:100:12:5:5	0/0:0.0,-2.71,-38.6:50:27:10:0	1/1:-20.4,-1.51,0.0:125:15:6:5	1/1:-49.1,-3.61,0.0:1045:36:10:7	1/1:-30.1,-2.11,0.0:1339:21:6:4	1/1:-19.0,-1.2,0.0:692:12:4:3	0/0:0.0,-2.68,-38.1:64:27:10:0	0/0:0.0,-3.31,-47.1:91:33:11:0	0/0:0.0,-5.72,-79.9:126:57:17:0	1/1:-22.8,-1.51,0.0:94:15:6:6	0/0:0.0,-2.68,-37.3:59:27:10:0
	478461632	T	G	2560	1	_100001000011101	1	0	0	0	0	1	0	0	0	0	1	1	1	0	1	1/1:-45.3,-3.31,0.0:104:33:12:12	0/0:0.0,-1.78,-24.9:150:18:7:0	0/0:0.0,-4.21,-59.2:94:42:19:0	0/0:0.0,-2.41,-35.5:84:24:13:0	0/0:0.0,-1.51,-23.7:112:15:6:0	1/1:-38.8,-2.71,0.0:22:27:10:10	0/0:0.0,-1.78,-25.8:117:18:6:0	0/0:0.0,-4.52,-61.8:1097:45:10:0	0/0:0.0,-2.41,-33.1:1242:24:6:0	0/0:0.0,-1.51,-24.6:746:15:4:0	1/1:-40.1,-2.71,0.0:35:27:10:10	1/1:-41.4,-3.01,0.0:48:30:10:10	1/1:-63.9,-2.97,0.0:87:30:16:15	0/0:0.0,-1.51,-21.2:126:15:6:0	1/1:-38.7,-2.71,0.0:37:27:11:11
	478463790	T	A	2206	1	_100001000011101	1	0	0	0	0	1	0	0	0	0	1	1	1	0	1	1/1:-11.9,-0.6,0.0:27:7:3:3	0/0:0.0,-1.2,-19.6:0:12:5:0	0/0:0.0,-3.01,-41.9:8:30:13:0	0/0:0.0,-1.51,-23.3:11:15:7:0	0/0:0.0,-1.2,-18.6:5:12:6:0	1/1:-39.5,-2.98,0.0:6:30:13:12	0/0:0.0,-3.28,-42.6:50:33:10:0	0/0:0.0,-2.71,-38.8:458:27:9:0	0/0:0.0,-1.2,-18.7:392:12:5:0	0/0:0.0,-0.9,-16.0:383:10:4:0	1/1:-36.5,-2.41,0.0:1:24:10:10	1/1:-54.5,-3.91,0.0:20:39:12:12	1/1:-55.0,-3.35,0.0:141:34:11:11	0/0:0.0,-5.06,-62.7:15:51:18:0	1/1:-35.2,-2.41,0.0:9:24:9:9
	478464589	T	C	2245	1	_100001000011101	1	0	0	0	0	1	0	0	0	0	1	1	1	0	1	1/1:-24.6,-1.51,0.0:9:15:6:5	0/0:0.0,-0.6,-12.3:10:7:5:0	0/0:0.0,-3.61,-51.2:217:36:12:0	0/0:0.0,-2.11,-32.4:0:21:9:0	0/0:0.0,-1.2,-18.8:868:12:3:0	1/1:-46.4,-3.59,0.0:5:36:13:13	0/0:0.0,-3.01,-43.2:227:30:10:0	0/0:0.0,-2.38,-34.0:562:24:9:0	0/0:0.0,-1.2,-20.5:555:12:5:0	0/0:0.0,-0.88,-13.5:531:9:4:0	1/1:-52.5,-3.61,0.0:0:36:17:17	1/1:-73.6,-5.67,0.0:261:57:20:20	1/1:-23.4,-1.51,0.0:2:15:5:5	0/0:0.0,-3.01,-43.5:1:30:11:0	1/1:-16.0,-0.9,0.0:0:10:4:4
	478470147	C	T	2378	1	_100001000011101	1	0	0	0	0	1	0	0	0	0	1	1	1	0	1	1/1:-24.2,-1.51,0.0:16:15:5:5	0/0:0.0,-4.52,-64.8:3:45:18:0	0/0:0.0,-2.11,-32.8:0:21:10:0	0/0:0.0,-1.2,-20.5:2:12:6:0	0/0:0.0,-0.6,-12.3:0:7:4:0	1/1:-37.2,-2.68,0.0:22:27:10:10	0/0:0.0,-4.21,-58.9:5:42:15:0	0/0:0.0,-6.02,-81.0:39:60:18:0	0/0:0.0,-2.11,-31.5:69:21:9:0	0/0:0.0,-3.61,-49.5:9:36:9:0	1/1:-31.9,-2.11,0.0:2:21:9:9	1/1:-55.3,-3.91,0.0:138:39:14:13	1/1:-50.6,-3.61,0.0:177:36:10:10	0/0:0.0,-4.79,-66.0:5:48:18:0	1/1:-50.7,-3.61,0.0:2:36:13:13
	478473910	T	A	1531	1	_100001000011101	1	0	0	0	0	1	0	0	0	0	1	1	1	0	1	1/1:-19.6,-1.2,0.0:22:12:5:5	0/0:0.0,-4.21,-61.5:0:42:12:0	0/0:0.0,-5.42,-77.5:4:54:19:0	0/0:0.0,-2.41,-36.5:0:24:9:0	0/0:0.0,-2.71,-41.0:9:27:10:0	1/1:-52.5,-4.16,0.0:15:42:15:15	0/0:0.0,-4.16,-54.8:14:42:18:0	0/0:0.0,-2.41,-36.9:480:24:10:0	0/0:0.0,-1.81,-28.7:481:18:7:0	0/0:0.0,-0.3,-8.2:476:5:3:0	1/1:-25.4,-1.78,0.0:5:18:8:8	1/1:-13.5,-0.88,0.0:32:9:4:4	1/1:-30.9,-2.11,0.0:4:21:8:8	0/0:0.0,-2.71,-39.3:1:27:10:0	1/1:-23.2,-1.51,0.0:35:15:5:5
	478474448	C	G	2487	1	_100001000011101	1	0	0	0	0	1	0	0	0	0	1	1	1	0	1	1/1:-55.6,-3.91,0.0:40:39:11:11	0/0:0.0,-2.68,-37.7:114:27:10:0	0/0:0.0,-3.61,-53.3:217:36:11:0	0/0:0.0,-1.51,-24.6:0:15:6:0	0/0:0.0,-1.81,-28.7:521:18:5:0	1/1:-11.9,-0.6,0.0:0:7:3:3	0/0:0.0,-2.11,-31.0:7:21:9:0	0/0:0.0,-5.06,-64.6:285:51:16:0	0/0:0.0,-2.68,-35.9:260:27:10:0	0/0:0.0,-2.08,-28.7:318:21:6:0	1/1:-36.4,-2.71,0.0:10:27:11:11	1/1:-36.5,-2.41,0.0:39:24:7:7	1/1:-76.7,-5.42,0.0:70:54:15:15	0/0:0.0,-1.78,-23.6:26:18:8:0	1/1:-43.7,-3.31,0.0:177:33:10:10
	478474536	T	C	2731	1	_100001000011101	1	0	0	0	0	1	0	0	0	0	1	1	1	0	1	1/1:-29.0,-2.11,0.0:56:21:7:7	0/0:0.0,-3.61,-50.3:136:36:11:0	0/0:0.0,-3.01,-44.7:217:30:12:0	0/0:0.0,-1.51,-24.6:0:15:7:0	0/0:0.0,-1.2,-20.1:0:12:5:0	1/1:-26.9,-1.81,0.0:113:18:7:7	0/0:0.0,-2.11,-30.2:191:21:7:0	0/0:0.0,-6.3,-86.5:214:63:21:0	0/0:0.0,-1.51,-24.6:256:15:6:0	0/0:0.0,-4.19,-57.8:189:42:15:0	1/1:-32.8,-2.11,0.0:7:21:9:9	1/1:-33.6,-2.38,0.0:96:24:8:8	1/1:-96.2,-7.2,0.0:102:72:21:21	0/0:0.0,-2.41,-34.6:3:24:9:0	1/1:-66.8,-4.82,0.0:171:48:13:13
	478476296	C	T	2965	1	_100001000011101	1	0	0	0	0	1	0	0	0	0	1	1	1	0	1	1/1:-23.5,-1.78,0.0:219:18:6:6	0/0:0.0,-4.19,-56.3:61:42:11:0	0/0:0.0,-3.91,-51.9:24:39:10:0	0/0:0.0,-3.01,-39.6:18:30:7:0	0/0:0.0,-0.6,-12.3:41:7:3:0	1/1:-118.2,-9.03,0.0:165:90:25:25	0/0:0.0,-3.31,-46.1:26:33:12:0	0/0:0.0,-2.41,-33.6:65:24:9:0	0/0:0.0,-0.6,-12.3:41:7:3:0	0/0:0.0,-1.51,-21.3:78:15:6:0	1/1:-41.0,-2.71,0.0:85:27:10:9	1/1:-46.9,-3.31,0.0:169:33:11:11	1/1:-69.2,-5.12,0.0:39:51:15:15	0/0:0.0,-3.59,-49.5:77:36:11:0	1/1:-46.5,-3.31,0.0:154:33:12:11
	478477137	G	A	2497	1	_100001000011101	1	0	0	0	0	1	0	0	0	0	1	1	1	0	1	1/1:-28.7,-1.81,0.0:4:18:6:6	0/0:0.0,-5.12,-72.0:21:51:17:0	0/0:0.0,-6.32,-85.2:6:63:17:0	0/0:0.0,-1.81,-27.3:4:18:9:0	0/0:0.0,-2.71,-40.6:4:27:8:0	1/1:-33.8,-2.41,0.0:20:24:9:9	0/0:0.0,-4.52,-65.2:21:45:14:0	0/0:0.0,-3.59,-45.7:35:36:12:0	0/0:0.0,-2.41,-34.1:32:24:8:0	0/0:0.0,-0.88,-11.6:43:9:4:0	1/1:-44.3,-3.01,0.0:4:30:9:9	1/1:-52.9,-3.61,0.0:123:36:11:11	1/1:-66.6,-4.82,0.0:38:48:15:14	0/0:0.0,-4.21,-60.2:3:42:13:0	1/1:-35.6,-2.41,0.0:334:24:8:8
	478477844	G	A	2257	1	_100001000011101	1	0	0	0	0	1	0	0	0	0	1	1	1	0	1	1/1:-28.7,-2.08,0.0:199:21:7:7	0/0:0.0,-3.01,-42.9:2:30:9:0	0/0:0.0,-5.69,-77.5:14:57:20:0	0/0:0.0,-3.01,-44.7:2:30:11:0	0/0:0.0,-2.38,-32.8:11:24:9:0	1/1:-28.3,-1.81,0.0:49:18:7:7	0/0:0.0,-5.39,-66.0:34:54:17:0	0/0:0.0,-1.81,-27.8:44:18:7:0	0/0:0.0,-0.6,-12.3:45:7:3:0	0/0:0.0,-0.9,-15.5:43:10:4:0	1/1:-42.8,-3.01,0.0:6:30:8:8	1/1:-71.7,-5.12,0.0:27:51:16:16	1/1:-26.5,-1.81,0.0:46:18:6:6	0/0:0.0,-5.09,-69.0:69:51:19:0	1/1:-39.8,-2.71,0.0:33:27:9:9
	478478464	C	A	2147	1	_100001000011101	1	0	0	0	0	1	0	0	0	0	1	1	1	0	1	1/1:-27.9,-1.81,0.0:359:18:7:7	0/0:0.0,-3.25,-45.5:348:32:11:0	0/0:0.0,-3.91,-55.8:100:39:12:0	0/0:0.0,-2.41,-35.7:20:24:9:0	0/0:0.0,-0.6,-12.3:13:7:3:0	1/1:-27.3,-1.93,0.0:208:19:8:8	0/0:0.0,-3.01,-44.3:476:30:11:0	0/0:0.0,-2.41,-36.5:125:24:10:0	0/0:0.0,-1.81,-28.3:42:18:7:0	0/0:0.0,-0.3,-8.2:319:5:3:0	1/1:-55.6,-3.91,0.0:374:39:12:12	1/1:-41.6,-3.01,0.0:273:30:12:12	1/1:-51.0,-3.61,0.0:471:36:11:11	0/0:0.0,-0.6,-11.9:217:7:6:0	1/1:-23.2,-1.51,0.0:136:15:6:6
	478480216	A	G	2807	1	_100001000011101	1	0	0	0	0	1	0	0	0	0	1	1	1	0	1	1/1:-20.5,-1.2,0.0:368:12:6:5	0/0:0.0,-5.72,-81.2:159:57:16:0	0/0:0.0,-5.99,-80.1:48:60:15:0	0/0:0.0,-1.78,-25.4:12:18:7:0	0/0:0.0,-2.11,-31.0:23:21:8:0	1/1:-68.4,-4.82,0.0:182:48:13:13	0/0:0.0,-3.91,-55.8:36:39:13:0	0/0:0.0,-5.72,-79.8:98:57:15:0	0/0:0.0,-0.3,-8.2:81:5:2:0	0/0:0.0,-5.12,-71.6:92:51:13:0	1/1:-41.0,-2.71,0.0:284:27:9:9	1/1:-29.7,-2.11,0.0:145:21:7:7	1/1:-60.2,-4.76,0.0:200:48:12:12	0/0:0.0,-0.9,-16.4:2:10:4:0	1/1:-72.9,-5.12,0.0:142:51:15:15
	478480270	C	A	2430	1	_100001000011101	1	0	0	0	0	1	0	0	0	0	1	1	1	0	1	1/1:-16.4,-0.9,0.0:133:10:4:4	0/0:0.0,-6.02,-83.1:15:60:16:0	0/0:0.0,-5.12,-69.7:103:51:17:0	0/0:0.0,-1.51,-23.3:1:15:7:0	0/0:0.0,-2.71,-38.2:18:27:10:0	1/1:-42.1,-3.01,0.0:174:30:10:10	0/0:0.0,-5.67,-74.5:26:57:17:0	0/0:0.0,-5.09,-67.2:185:51:14:0	0/0:0.0,-0.6,-11.4:88:7:3:0	0/0:0.0,-4.19,-55.8:214:42:11:0	1/1:-28.3,-1.81,0.0:117:18:7:7	1/1:-45.4,-3.31,0.0:139:33:10:10	1/1:-63.2,-5.37,0.0:161:54:17:17	0/0:0.0,-1.2,-19.6:2:12:5:0	1/1:-59.7,-4.49,0.0:267:45:13:13
	478480361	C	T	2801	1	_100001000011101	1	0	0	0	0	1	0	0	0	0	1	1	1	0	1	1/1:-35.1,-2.41,0.0:105:24:6:6	0/0:0.0,-4.21,-60.2:107:42:13:0	0/0:0.0,-2.41,-34.2:23:24:8:0	0/0:0.0,-1.2,-19.2:0:12:5:0	0/0:0.0,-0.9,-15.0:28:10:3:0	1/1:-48.4,-3.31,0.0:104:33:10:9	0/0:0.0,-5.69,-76.3:25:57:15:0	0/0:0.0,-7.17,-90.0:247:72:20:0	0/0:0.0,-2.98,-40.4:212:30:9:0	0/0:0.0,-3.89,-49.6:270:39:11:0	1/1:-68.8,-4.82,0.0:68:48:12:12	1/1:-32.8,-2.11,0.0:120:21:7:7	1/1:-54.5,-3.89,0.0:110:39:13:13	0/0:0.0,-3.01,-43.8:9:30:12:0	1/1:-52.7,-3.26,0.0:491:33:10:10
	478481290	C	T	2085	1	_100001000011101	1	0	0	0	0	1	0	0	0	0	1	1	1	0	1	1/1:-20.5,-1.2,0.0:42:12:5:5	0/0:0.0,-6.32,-86.5:244:63:17:0	0/0:0.0,-5.35,-74.2:232:54:15:0	0/0:0.0,-2.65,-37.3:31:26:10:0	0/0:0.0,-2.41,-36.9:483:24:5:0	1/1:-36.0,-2.41,0.0:618:24:7:7	0/0:0.0,-4.21,-60.7:103:42:13:0	0/0:0.0,-3.01,-42.0:244:30:10:0	0/0:0.0,-2.11,-31.1:173:21:7:0	0/0:0.0,-0.6,-10.9:434:7:3:0	1/1:-34.2,-2.41,0.0:75:24:9:8	1/1:-36.8,-2.68,0.0:23:27:10:10	1/1:-36.5,-2.41,0.0:368:24:8:8	0/0:0.0,-0.6,-11.9:18:7:3:0	1/1:-56.6,-3.91,0.0:78:39:12:12
	478495245	A	G	2193	1	_100001000011101	1	0	0	0	0	1	0	0	0	0	1	1	1	0	1	1/1:-24.5,-1.78,0.0:844:18:7:7	0/0:0.0,-4.21,-57.8:1006:42:15:0	0/0:0.0,-7.2,-93.6:445:72:25:0	0/0:0.0,-3.61,-49.6:336:36:13:0	0/0:0.0,-3.28,-44.0:573:33:12:0	1/1:-61.1,-4.21,0.0:752:42:13:13	0/0:0.0,-3.61,-51.6:840:36:14:0	0/0:0.0,-3.31,-45.0:367:33:17:0	0/0:0.0,-2.41,-32.7:117:24:13:0	0/0:0.0,-0.6,-12.3:1066:7:4:0	1/1:-33.6,-2.38,0.0:1303:24:9:9	1/1:-41.8,-2.98,0.0:413:30:10:10	1/1:-54.4,-3.91,0.0:440:39:14:14	0/0:0.0,-3.91,-55.2:914:39:13:0	1/1:-16.0,-0.9,0.0:985:10:6:6
	478495850	G	A	1793	1	_100001000011101	1	0	0	0	0	1	0	0	0	0	1	1	1	0	1	1/1:-35.6,-2.41,0.0:73:24:9:9	0/0:0.0,-2.08,-29.5:280:21:6:0	0/0:0.0,-2.71,-40.2:81:27:10:0	0/0:0.0,-1.51,-24.2:105:15:6:0	0/0:0.0,-0.9,-16.0:41:10:4:0	1/1:-13.2,-0.9,0.0:287:10:4:4	0/0:0.0,-2.68,-35.8:64:27:10:0	0/0:0.0,-5.69,-72.4:72:57:20:0	0/0:0.0,-3.61,-48.7:69:36:13:0	0/0:0.0,-1.78,-23.7:77:18:7:0	1/1:-36.9,-2.41,0.0:63:24:11:11	1/1:-44.3,-3.01,0.0:203:30:7:7	1/1:-35.2,-2.41,0.0:83:24:10:10	0/0:0.0,-2.68,-36.7:316:27:9:0	1/1:-26.2,-2.08,0.0:72:21:8:8
	478499362	G	A	2766	1	_100001000011101	1	0	0	0	0	1	0	0	0	0	1	1	1	0	1	1/1:-22.3,-1.51,0.0:54:15:6:6	0/0:0.0,-4.21,-59.2:53:42:21:0	0/0:0.0,-4.19,-54.9:226:42:12:0	0/0:0.0,-2.41,-36.0:147:24:7:0	0/0:0.0,-1.48,-18.9:101:15:5:0	1/1:-77.5,-5.42,0.0:111:54:17:17	0/0:0.0,-4.52,-62.6:61:45:19:0	0/0:0.0,-3.28,-45.5:43:33:13:0	0/0:0.0,-2.41,-36.1:47:24:9:0	0/0:0.0,-0.58,-9.4:34:7:4:0	1/1:-63.9,-4.52,0.0:50:45:17:17	1/1:-50.0,-3.61,0.0:58:36:14:14	1/1:-47.1,-3.31,0.0:59:33:12:12	0/0:0.0,-3.91,-53.4:148:39:10:0	1/1:-27.9,-1.81,0.0:49:18:9:9
	478504930	G	A	1715	1	_100001000011101	1	0	0	0	0	1	0	0	0	0	1	1	1	0	1	1/1:-15.5,-0.9,0.0:6:10:4:4	0/0:0.0,-3.91,-57.0:0:39:17:0	0/0:0.0,-3.31,-43.6:2:33:11:0	0/0:0.0,-1.51,-21.8:0:15:7:0	0/0:0.0,-0.9,-15.5:3:10:4:0	1/1:-28.6,-2.08,0.0:2:21:8:8	0/0:0.0,-2.11,-32.8:1:21:8:0	0/0:0.0,-3.31,-46.0:0:33:12:0	0/0:0.0,-2.11,-30.0:0:21:8:0	0/0:0.0,-0.9,-16.0:0:10:4:0	1/1:-41.0,-2.71,0.0:1:27:10:10	1/1:-39.2,-2.71,0.0:0:27:12:12	1/1:-31.5,-2.11,0.0:5:21:10:10	0/0:0.0,-3.56,-45.6:4:36:15:0	1/1:-27.8,-2.11,0.0:6:21:6:6
	478505968	G	T	2244	1	_100001000011101	1	0	0	0	0	1	0	0	0	0	1	1	1	0	1	1/1:-27.3,-1.81,0.0:900:18:3:3	0/0:0.0,-5.12,-73.4:298:51:14:0	0/0:0.0,-6.32,-88.7:595:63:15:0	0/0:0.0,-4.52,-65.6:670:45:11:0	0/0:0.0,-1.2,-19.0:280:12:4:0	1/1:-28.7,-1.81,0.0:1499:18:3:3	0/0:0.0,-3.31,-48.0:310:33:10:0	0/0:0.0,-3.31,-44.9:800:33:9:0	0/0:0.0,-1.2,-18.0:304:12:6:0	0/0:0.0,-1.81,-26.9:1956:18:3:0	1/1:-74.5,-5.72,0.0:714:57:11:11	1/1:-30.8,-2.11,0.0:1387:21:4:4	1/1:-32.0,-2.11,0.0:6163:21:2:2	0/0:0.0,-3.89,-46.8:621:39:10:0	1/1:-43.3,-3.01,0.0:803:30:7:7
	478539091	T	C	2965	1	_100001000011101	1	0	0	0	0	1	0	0	0	0	1	1	1	0	1	1/1:-44.7,-3.01,0.0:7:30:12:12	0/0:0.0,-6.02,-84.0:122:60:17:0	0/0:0.0,-3.31,-48.0:113:33:11:0	0/0:0.0,-2.71,-39.8:111:27:9:0	0/0:0.0,-0.3,-8.2:123:5:2:0	1/1:-83.8,-6.3,0.0:9:63:23:22	0/0:0.0,-2.98,-39.4:164:30:10:0	0/0:0.0,-3.89,-54.5:7:39:14:0	0/0:0.0,-2.08,-29.9:13:21:8:0	0/0:0.0,-1.51,-24.6:0:15:6:0	1/1:-53.3,-3.61,0.0:1:36:14:14	1/1:-76.6,-5.72,0.0:6:57:23:23	1/1:-47.0,-3.31,0.0:6:33:13:13	0/0:0.0,-2.38,-33.1:115:24:9:0	1/1:-59.4,-4.21,0.0:12:42:11:11
	478539781	C	T	1996	1	_100001000011101	1	0	0	0	0	1	0	0	0	0	1	1	1	0	1	1/1:-27.0,-1.81,0.0:23:18:8:8	0/0:0.0,-5.12,-73.4:430:51:14:0	0/0:0.0,-2.71,-39.7:276:27:9:0	0/0:0.0,-0.9,-16.4:406:10:3:0	0/0:0.0,-1.51,-23.3:212:15:6:0	1/1:-58.8,-4.21,0.0:38:42:16:16	0/0:0.0,-3.56,-47.1:304:36:13:0	0/0:0.0,-7.22,-100.0:93:72:29:0	0/0:0.0,-3.31,-48.8:97:33:15:0	0/0:0.0,-3.61,-51.2:88:36:14:0	1/1:-32.4,-2.11,0.0:30:21:8:8	1/1:-28.3,-1.81,0.0:26:18:7:7	1/1:-31.5,-2.11,0.0:14:21:8:8	0/0:0.0,-3.01,-41.9:202:30:10:0	1/1:-33.8,-2.41,0.0:14:24:11:11
	478540650	C	T	2198	1	_100001000011101	1	0	0	0	0	1	0	0	0	0	1	1	1	0	1	1/1:-27.5,-1.81,0.0:74:18:10:9	0/0:0.0,-4.21,-60.5:709:42:14:0	0/0:0.0,-2.71,-39.7:710:27:10:0	0/0:0.0,-0.9,-16.4:473:10:4:0	0/0:0.0,-1.51,-23.3:763:15:6:0	1/1:-38.2,-2.71,0.0:101:27:10:10	0/0:0.0,-2.34,-32.3:669:23:7:0	0/0:0.0,-3.61,-52.5:151:36:16:0	0/0:0.0,-1.81,-28.7:145:18:9:0	0/0:0.0,-1.51,-23.8:158:15:7:0	1/1:-44.7,-3.01,0.0:61:30:12:12	1/1:-28.7,-2.11,0.0:108:21:9:9	1/1:-52.5,-3.61,0.0:84:36:16:15	0/0:0.0,-0.3,-8.2:349:5:2:0	1/1:-40.2,-2.71,0.0:69:27:11:11
	478550010	T	C	1612	1	_100001000011101	1	0	0	0	0	1	0	0	0	0	1	1	1	0	1	1/1:-12.3,-0.6,0.0:76:7:3:3	0/0:0.0,-3.91,-56.2:509:39:14:0	0/0:0.0,-1.2,-20.5:267:12:5:0	0/0:0.0,-0.3,-8.2:353:5:2:0	0/0:0.0,-0.6,-12.3:232:7:3:0	1/1:-30.9,-2.11,0.0:39:21:8:8	0/0:0.0,-5.72,-77.3:864:57:17:0	0/0:0.0,-5.97,-77.3:115:60:17:0	0/0:0.0,-2.68,-35.9:54:27:11:0	0/0:0.0,-1.51,-24.2:47:15:6:0	1/1:-24.4,-1.78,0.0:43:18:7:7	1/1:-32.0,-2.11,0.0:36:21:10:10	1/1:-42.8,-3.01,0.0:63:30:11:11	0/0:0.0,-2.41,-35.6:517:24:9:0	1/1:-30.7,-2.11,0.0:67:21:8:8
	478550292	C	T	2923	1	_011110111100010	0	1	1	1	1	0	1	1	1	1	0	0	0	1	0	0/0:0.0,-2.11,-32.0:73:21:8:0	1/1:-35.6,-2.41,0.0:132:24:11:11	1/1:-40.6,-2.71,0.0:128:27:11:11	1/1:-16.4,-0.9,0.0:151:10:4:4	1/1:-24.2,-1.51,0.0:118:15:7:7	0/0:0.0,-3.91,-57.4:53:39:15:0	1/1:-51.9,-3.61,0.0:597:36:11:11	1/1:-51.4,-3.91,0.0:280:39:12:12	1/1:-19.6,-1.2,0.0:39:12:5:5	1/1:-25.0,-1.81,0.0:272:18:7:7	0/0:0.0,-2.41,-36.0:60:24:10:0	0/0:0.0,-3.31,-47.0:50:33:16:0	0/0:0.0,-1.51,-23.2:53:15:7:0	1/1:-39.7,-2.71,0.0:125:27:11:11	0/0:0.0,-2.41,-36.1:55:24:9:0
	478550469	C	T	2013	1	_100001000011101	1	0	0	0	0	1	0	0	0	0	1	1	1	0	1	1/1:-17.6,-1.18,0.0:66:12:5:5	0/0:0.0,-1.81,-24.1:193:18:7:0	0/0:0.0,-2.41,-35.6:203:24:9:0	0/0:0.0,-1.51,-24.6:210:15:6:0	0/0:0.0,-0.6,-11.0:190:7:3:0	1/1:-48.7,-1.99,0.0:89:20:15:15	0/0:0.0,-4.91,-57.6:472:49:14:0	0/0:0.0,-3.31,-48.4:157:33:12:0	0/0:0.0,-0.9,-16.4:79:10:4:0	0/0:0.0,-2.11,-32.0:45:21:8:0	1/1:-41.0,-2.71,0.0:130:27:12:12	1/1:-24.2,-1.51,0.0:103:15:5:5	1/1:-58.5,-4.49,0.0:30:45:18:18	0/0:0.0,-1.2,-20.5:150:12:5:0	1/1:-23.3,-1.51,0.0:53:15:6:6
	478550799	T	C	1865	1	_100001000011101	1	0	0	0	0	1	0	0	0	0	1	1	1	0	1	1/1:-35.8,-2.68,0.0:22:27:11:11	0/0:0.0,-3.91,-54.0:250:39:14:0	0/0:0.0,-4.21,-61.1:299:42:15:0	0/0:0.0,-2.41,-36.5:277:24:9:0	0/0:0.0,-1.51,-24.6:331:15:6:0	1/1:-24.2,-1.51,0.0:6:15:6:6	0/0:0.0,-2.71,-38.8:713:27:8:0	0/0:0.0,-5.39,-71.9:242:54:18:0	0/0:0.0,-2.71,-40.1:24:27:10:0	0/0:0.0,-1.78,-23.6:9:18:8:0	1/1:-28.7,-1.81,0.0:36:18:8:8	1/1:-48.7,-3.59,0.0:18:36:15:15	1/1:-28.5,-2.08,0.0:12:21:8:8	0/0:0.0,-3.91,-55.0:341:39:14:0	1/1:-32.8,-2.11,0.0:13:21:10:10
	478550989	C	T	2712	1	_100001000011101	1	0	0	0	0	1	0	0	0	0	1	1	1	0	1	1/1:-50.1,-3.61,0.0:31:36:13:13	0/0:0.0,-3.01,-45.1:184:30:12:0	0/0:0.0,-3.91,-56.5:276:39:14:0	0/0:0.0,-3.31,-48.3:298:33:12:0	0/0:0.0,-0.3,-8.2:139:5:2:0	1/1:-35.6,-2.41,0.0:44:24:9:9	0/0:0.0,-0.6,-10.0:1810:7:2:0	0/0:0.0,-7.83,-108.6:232:78:20:0	0/0:0.0,-2.71,-40.6:57:27:12:0	0/0:0.0,-1.81,-28.3:74:18:8:0	1/1:-32.4,-2.11,0.0:32:21:8:8	1/1:-69.4,-5.12,0.0:73:51:22:22	1/1:-74.8,-5.42,0.0:85:54:19:19	0/0:0.0,-2.71,-38.8:233:27:12:0	1/1:-20.9,-1.48,0.0:174:15:7:7
	478564306	C	T	1898	1	_100001000011101	1	0	0	0	0	1	0	0	0	0	1	1	1	0	1	1/1:-4.1,-0.0,0.0:1032:3:2:2	0/0:0.0,-1.51,-23.7:334:15:6:0	0/0:0.0,-2.38,-34.0:406:24:10:0	0/0:0.0,-1.51,-24.6:85:15:8:0	0/0:0.0,-0.58,-9.4:1579:7:2:0	1/1:-37.3,-2.68,0.0:41:27:15:15	0/0:0.0,-1.81,-27.5:1128:18:5:0	0/0:0.0,-2.71,-40.6:114:27:8:0	0/0:0.0,-0.3,-8.2:0:5:4:0	0/0:0.0,-1.2,-20.1:190:12:4:0	1/1:-26.5,-1.81,0.0:47:18:12:12	1/1:-36.7,-2.68,0.0:302:27:11:11	1/1:-68.5,-4.82,0.0:1:48:19:19	0/0:0.0,-3.56,-43.1:636:36:11:0	1/1:-28.3,-1.81,0.0:50:18:5:5
	478566074	C	T	1975	1	_100001000011101	1	0	0	0	0	1	0	0	0	0	1	1	1	0	1	1/1:-16.0,-0.9,0.0:53:10:4:4	0/0:0.0,-6.02,-82.1:346:60:16:0	0/0:0.0,-4.21,-57.1:666:42:12:0	0/0:0.0,-3.01,-40.7:319:30:9:0	0/0:0.0,-0.6,-12.3:224:7:3:0	1/1:-36.1,-2.41,0.0:30:24:8:8	0/0:0.0,-5.31,-65.1:577:53:13:0	0/0:0.0,-2.68,-37.2:107:27:9:0	0/0:0.0,-0.3,-8.2:194:5:2:0	0/0:0.0,-2.08,-29.0:83:21:7:0	1/1:-60.6,-4.21,0.0:38:42:13:13	1/1:-48.8,-3.31,0.0:46:33:9:9	1/1:-32.8,-2.38,0.0:102:24:8:8	0/0:0.0,-2.71,-38.7:481:27:10:0	1/1:-15.1,-0.9,0.0:317:10:4:4
	478567140	C	T	2484	1	_100001000011101	1	0	0	0	0	1	0	0	0	0	1	1	1	0	1	1/1:-47.9,-3.31,0.0:130:33:9:9	0/0:0.0,-5.72,-81.6:810:57:16:0	0/0:0.0,-4.82,-68.0:901:48:15:0	0/0:0.0,-2.11,-31.9:830:21:8:0	0/0:0.0,-1.81,-27.9:889:18:7:0	1/1:-49.2,-3.61,0.0:107:36:12:12	0/0:0.0,-4.76,-59.7:870:48:16:0	0/0:0.0,-3.31,-46.4:322:33:10:0	0/0:0.0,-0.9,-13.6:517:10:4:0	0/0:0.0,-2.11,-32.8:192:21:6:0	1/1:-28.3,-1.81,0.0:123:18:7:7	1/1:-76.2,-5.42,0.0:118:54:16:16	1/1:-33.1,-2.38,0.0:192:24:6:6	0/0:0.0,-1.51,-24.2:925:15:5:0	1/1:-25.9,-2.33,0.0:113:23:8:8
	478567525	A	G	2860	1	_011110111100010	0	1	1	1	1	0	1	1	1	1	0	0	0	1	0	0/0:0.0,-0.6,-12.3:385:7:4:0	1/1:-63.5,-4.82,0.0:1144:48:10:10	1/1:-39.0,-2.71,0.0:594:27:9:9	1/1:-27.5,-1.81,0.0:700:18:6:6	1/1:-11.5,-0.6,0.0:475:7:3:3	0/0:0.0,-1.2,-19.2:2192:12:3:0	1/1:-60.0,-4.79,0.0:733:48:14:14	1/1:-19.6,-1.2,0.0:905:12:5:5	1/1:-8.2,-0.3,0.0:1072:5:2:2	1/1:-11.4,-0.6,0.0:794:7:3:3	0/0:0.0,-4.82,-66.9:379:48:16:0	0/0:0.0,-1.2,-19.7:1806:12:3:0	0/0:0.0,-2.11,-31.9:615:21:6:0	1/1:-57.0,-4.19,0.0:582:42:12:12	0/0:0.0,-1.51,-24.2:146:15:5:0
	478567539	G	A	2965	1	_011110111100010	0	1	1	1	1	0	1	1	1	1	0	0	0	1	0	0/0:0.0,-0.3,-6.4:366:5:2:0	1/1:-68.7,-4.82,0.0:938:48:10:10	1/1:-59.2,-4.21,0.0:567:42:13:13	1/1:-36.5,-2.41,0.0:675:24:7:7	1/1:-22.7,-1.51,0.0:460:15:6:6	0/0:0.0,-1.2,-18.7:2904:12:2:0	1/1:-70.2,-5.12,0.0:633:51:14:14	1/1:-20.1,-1.2,0.0:795:12:5:5	1/1:-8.2,-0.3,0.0:798:5:2:2	1/1:-11.9,-0.6,0.0:792:7:3:3	0/0:0.0,-4.21,-61.1:422:42:15:0	0/0:0.0,-3.61,-49.9:1452:36:6:0	0/0:0.0,-2.41,-36.5:697:24:7:0	1/1:-49.1,-3.61,0.0:483:36:12:11	0/0:0.0,-1.81,-27.9:152:18:5:0
	478570035	T	G	2361	1	_100001000011101	1	0	0	0	0	1	0	0	0	0	1	1	1	0	1	1/1:-28.6,-2.08,0.0:620:21:7:7	0/0:0.0,-1.51,-24.2:1023:15:5:0	0/0:0.0,-1.51,-24.6:635:15:6:0	0/0:0.0,-0.3,-8.2:587:5:2:0	0/0:0.0,-0.9,-16.4:609:10:4:0	1/1:-56.5,-3.91,0.0:731:39:13:13	0/0:0.0,-3.01,-42.8:709:30:9:0	0/0:0.0,-2.41,-35.3:22:24:9:0	0/0:0.0,-0.6,-11.9:10:7:3:0	0/0:0.0,-1.51,-23.4:27:15:6:0	1/1:-39.4,-2.71,0.0:773:27:8:8	1/1:-17.7,-1.2,0.0:1221:12:3:3	1/1:-60.3,-4.82,0.0:851:48:12:12	0/0:0.0,-3.31,-48.8:605:33:12:0	1/1:-45.5,-3.28,0.0:818:33:9:9
	478575106	C	T	1807	1	_100001000011101	1	0	0	0	0	1	0	0	0	0	1	1	1	0	1	1/1:-16.4,-0.9,0.0:1583:10:2:2	0/0:0.0,-3.91,-54.6:810:39:11:0	0/0:0.0,-4.82,-66.8:635:48:16:0	0/0:0.0,-0.9,-16.0:840:10:4:0	0/0:0.0,-3.01,-43.0:269:30:12:0	1/1:-19.2,-1.2,0.0:687:12:5:5	0/0:0.0,-2.08,-25.8:836:21:7:0	0/0:0.0,-2.71,-38.3:30:27:11:0	0/0:0.0,-0.3,-7.4:19:5:2:0	0/0:0.0,-2.11,-30.9:36:21:9:0	1/1:-47.0,-3.31,0.0:275:33:14:14	1/1:-6.1,-0.51,0.0:1074:6:3:3	1/1:-47.1,-3.61,0.0:677:36:12:12	0/0:0.0,-1.2,-18.7:943:12:5:0	1/1:-56.7,-4.76,0.0:553:48:17:17
	478576512	C	T	1719	1	_100001000011101	1	0	0	0	0	1	0	0	0	0	1	1	1	0	1	1/1:-19.6,-1.2,0.0:2617:12:3:3	0/0:0.0,-2.01,-36.3:1463:20:6:0	0/0:0.0,-4.21,-59.1:3072:42:10:0	0/0:0.0,-1.81,-27.7:9004:18:2:0	0/0:0.0,-1.51,-23.2:830:15:8:0	1/1:-25.4,-1.78,0.0:2607:18:5:5	0/0:0.0,-0.6,-12.3:4156:7:2:0	0/0:0.0,-3.01,-41.6:76:30:11:0	0/0:0.0,-0.9,-15.1:155:10:4:0	0/0:0.0,-1.81,-26.5:36:18:7:0	1/1:-36.0,-2.41,0.0:928:24:10:10	1/1:-36.5,-2.41,0.0:3040:24:5:5	1/1:-47.1,-3.31,0.0:1589:33:11:10	0/0:0.0,-0.9,-14.0:3595:10:3:0	1/1:-19.3,-1.2,0.0:3719:12:4:4
	478584213	G	A	1320	1	_100001000011101	1	0	0	0	0	1	0	0	0	0	1	1	1	0	1	1/1:-11.6,-1.14,0.0:82:12:3:3	0/0:0.0,-5.96,-80.5:286:60:17:0	0/0:0.0,-2.11,-31.5:115:21:8:0	0/0:0.0,-0.3,-8.2:102:5:2:0	0/0:0.0,-1.51,-23.3:119:15:6:0	1/1:-28.2,-2.08,0.0:83:21:8:8	0/0:0.0,-8.1,-105.1:464:81:24:0	0/0:0.0,-3.61,-51.7:39:36:12:0	0/0:0.0,-0.6,-11.9:46:7:3:0	0/0:0.0,-2.71,-39.8:37:27:9:0	1/1:-56.5,-3.91,0.0:191:39:10:10	1/1:-3.4,-0.27,0.0:707:5:2:2	1/1:-25.4,-1.78,0.0:84:18:7:7	0/0:0.0,-0.9,-13.1:90:10:4:0	1/1:-18.6,-1.2,0.0:84:12:6:5
	478585253	T	C	2965	1	_100001000011101	1	0	0	0	0	1	0	0	0	0	1	1	1	0	1	1/1:-36.5,-2.41,0.0:179:24:8:8	0/0:0.0,-3.31,-48.4:38:33:10:0	0/0:0.0,-2.71,-40.6:21:27:10:0	0/0:0.0,-0.9,-16.4:15:10:4:0	0/0:0.0,-1.51,-24.2:25:15:6:0	1/1:-66.1,-5.12,0.0:286:51:15:15	0/0:0.0,-5.42,-69.2:50:54:17:0	0/0:0.0,-3.01,-42.4:157:30:10:0	0/0:0.0,-1.51,-23.3:40:15:6:0	0/0:0.0,-1.2,-19.1:32:12:4:0	1/1:-30.1,-2.11,0.0:142:21:8:8	1/1:-55.1,-3.91,0.0:194:39:13:13	1/1:-49.2,-3.31,0.0:223:33:10:10	0/0:0.0,-0.3,-8.2:9:5:2:0	1/1:-77.1,-5.42,0.0:208:54:17:17
	478585267	G	A	2965	1	_100001000011101	1	0	0	0	0	1	0	0	0	0	1	1	1	0	1	1/1:-51.2,-3.61,0.0:196:36:10:10	0/0:0.0,-5.09,-67.3:33:51:15:0	0/0:0.0,-2.71,-40.6:15:27:11:0	0/0:0.0,-0.9,-16.4:19:10:4:0	0/0:0.0,-1.51,-24.2:13:15:7:0	1/1:-56.3,-4.49,0.0:311:45:13:13	0/0:0.0,-6.02,-84.9:53:60:19:0	0/0:0.0,-3.01,-42.4:42:30:10:0	0/0:0.0,-1.51,-22.8:40:15:6:0	0/0:0.0,-1.2,-19.6:41:12:4:0	1/1:-20.5,-1.2,0.0:120:12:5:5	1/1:-53.6,-3.89,0.0:216:39:13:13	1/1:-54.7,-3.91,0.0:193:39:12:12	0/0:0.0,-0.3,-8.2:18:5:2:0	1/1:-82.7,-6.02,0.0:215:60:19:19
	478585354	C	T	2349	1	_100001000011101	1	0	0	0	0	1	0	0	0	0	1	1	1	0	1	1/1:-49.2,-3.31,0.0:171:33:11:11	0/0:0.0,-8.43,-113.0:20:84:22:0	0/0:0.0,-3.61,-52.4:7:36:14:0	0/0:0.0,-0.9,-16.4:15:10:4:0	0/0:0.0,-2.41,-36.0:4:24:10:0	1/1:-35.0,-2.41,0.0:212:24:7:7	0/0:0.0,-8.13,-106.2:89:81:21:0	0/0:0.0,-1.81,-27.9:183:18:7:0	0/0:0.0,-0.6,-11.9:0:7:3:0	0/0:0.0,-0.9,-16.0:285:10:4:0	1/1:-28.7,-1.81,0.0:140:18:7:7	1/1:-40.1,-2.71,0.0:231:27:7:7	1/1:-61.0,-4.49,0.0:153:45:14:14	0/0:0.0,-1.51,-23.4:19:15:6:0	1/1:-48.4,-2.96,0.0:230:30:14:13
	478585371	C	T	2380	1	_100001000011101	1	0	0	0	0	1	0	0	0	0	1	1	1	0	1	1/1:-45.1,-3.01,0.0:186:30:10:10	0/0:0.0,-7.53,-104.5:13:75:19:0	0/0:0.0,-3.31,-47.9:3:33:13:0	0/0:0.0,-0.6,-11.9:0:7:3:0	0/0:0.0,-2.41,-36.0:4:24:10:0	1/1:-28.2,-2.33,0.0:239:23:7:7	0/0:0.0,-7.75,-97.0:99:77:21:0	0/0:0.0,-1.81,-28.3:138:18:7:0	0/0:0.0,-0.6,-11.9:0:7:3:0	0/0:0.0,-0.9,-16.4:268:10:4:0	1/1:-24.6,-1.51,0.0:123:15:6:6	1/1:-51.0,-3.61,0.0:219:36:10:10	1/1:-54.4,-4.16,0.0:170:42:13:13	0/0:0.0,-1.2,-19.1:19:12:5:0	1/1:-46.7,-4.13,0.0:216:41:13:12
	478585474	G	A	2452	1	_100001000011101	1	0	0	0	0	1	0	0	0	0	1	1	1	0	1	1/1:-56.5,-3.91,0.0:139:39:11:11	0/0:0.0,-7.22,-101.3:18:72:17:0	0/0:0.0,-2.41,-35.2:8:24:10:0	0/0:0.0,-0.9,-15.1:0:10:5:0	0/0:0.0,-1.2,-20.1:17:12:5:0	1/1:-36.5,-2.41,0.0:134:24:9:9	0/0:0.0,-6.57,-87.3:109:66:19:0	0/0:0.0,-1.81,-26.9:9:18:6:0	0/0:0.0,-0.9,-15.5:0:10:4:0	0/0:0.0,-0.3,-8.2:0:5:2:0	1/1:-43.9,-3.01,0.0:99:30:10:10	1/1:-34.3,-2.66,0.0:388:27:8:8	1/1:-47.9,-3.31,0.0:247:33:11:11	0/0:0.0,-1.2,-20.5:12:12:6:0	1/1:-38.1,-2.98,0.0:183:30:10:10
	478585688	T	A	2633	1	_100001000011101	1	0	0	0	0	1	0	0	0	0	1	1	1	0	1	1/1:-45.1,-3.01,0.0:89:30:8:8	0/0:0.0,-5.06,-67.6:48:51:12:0	0/0:0.0,-1.51,-23.7:26:15:6:0	0/0:0.0,-0.9,-16.4:29:10:4:0	0/0:0.0,-0.3,-7.3:20:5:2:0	1/1:-46.0,-3.31,0.0:93:33:11:11	0/0:0.0,-4.52,-62.5:162:45:13:0	0/0:0.0,-2.96,-39.3:86:30:11:0	0/0:0.0,-1.18,-17.6:0:12:5:0	0/0:0.0,-1.48,-21.7:162:15:6:0	1/1:-89.4,-6.32,0.0:72:63:17:17	1/1:-32.4,-2.11,0.0:79:21:7:7	1/1:-28.1,-2.11,0.0:154:21:6:6	0/0:0.0,-1.2,-20.1:34:12:5:0	1/1:-34.3,-2.41,0.0:108:24:8:8
	478585752	A	G	2827	1	_100001000011101	1	0	0	0	0	1	0	0	0	0	1	1	1	0	1	1/1:-48.3,-3.31,0.0:58:33:11:11	0/0:0.0,-6.02,-84.5:38:60:19:0	0/0:0.0,-2.08,-29.1:26:21:9:0	0/0:0.0,-0.6,-11.9:13:7:3:0	0/0:0.0,-1.18,-17.2:33:12:6:0	1/1:-46.6,-3.31,0.0:93:33:11:11	0/0:0.0,-3.89,-51.9:143:39:13:0	0/0:0.0,-3.61,-52.9:93:36:12:0	0/0:0.0,-1.2,-20.5:0:12:5:0	0/0:0.0,-1.81,-28.3:162:18:7:0	1/1:-66.5,-4.82,0.0:75:48:15:15	1/1:-61.7,-4.76,0.0:80:48:14:14	1/1:-16.4,-0.9,0.0:139:10:4:4	0/0:0.0,-0.3,-7.8:32:5:2:0	1/1:-55.1,-3.91,0.0:70:39:12:12
	478585903	G	A	2514	1	_100001000011101	1	0	0	0	0	1	0	0	0	0	1	1	1	0	1	1/1:-20.1,-1.2,0.0:68:12:4:4	0/0:0.0,-5.12,-70.8:26:51:11:0	0/0:0.0,-3.89,-52.4:6:39:14:0	0/0:0.0,-0.3,-8.2:0:5:2:0	0/0:0.0,-3.28,-44.2:8:33:12:0	1/1:-52.5,-3.61,0.0:101:36:12:12	0/0:0.0,-4.82,-69.7:19:48:13:0	0/0:0.0,-4.21,-58.7:19:42:14:0	0/0:0.0,-1.2,-20.5:0:12:5:0	0/0:0.0,-2.41,-34.1:33:24:9:0	1/1:-68.9,-4.82,0.0:283:48:15:15	1/1:-58.6,-4.19,0.0:124:42:11:11	1/1:-39.6,-2.71,0.0:148:27:7:7	0/0:0.0,-1.2,-20.1:0:12:5:0	1/1:-23.7,-1.51,0.0:120:15:6:6
	478585973	T	C	2864	1	_100001000011101	1	0	0	0	0	1	0	0	0	0	1	1	1	0	1	1/1:-8.2,-0.3,0.0:568:5:2:2	0/0:0.0,-4.21,-59.8:116:42:13:0	0/0:0.0,-4.82,-69.7:4:48:17:0	0/0:0.0,-0.9,-16.4:0:10:4:0	0/0:0.0,-3.61,-53.3:5:36:13:0	1/1:-62.1,-4.52,0.0:130:45:13:13	0/0:0.0,-4.52,-62.4:41:45:13:0	0/0:0.0,-3.01,-43.4:141:30:11:0	0/0:0.0,-0.9,-15.1:0:10:4:0	0/0:0.0,-1.81,-28.3:241:18:7:0	1/1:-68.0,-4.82,0.0:153:48:16:16	1/1:-76.5,-5.42,0.0:163:54:13:13	1/1:-34.3,-2.41,0.0:154:24:8:8	0/0:0.0,-1.51,-22.7:6:15:6:0	1/1:-49.2,-3.31,0.0:145:33:10:10
	478586033	G	A	2699	1	_100001000011101	1	0	0	0	0	1	0	0	0	0	1	1	1	0	1	1/1:-31.9,-2.11,0.0:107:21:7:7	0/0:0.0,-4.19,-57.8:121:42:12:0	0/0:0.0,-5.96,-81.9:3:60:22:0	0/0:0.0,-1.2,-20.5:0:12:5:0	0/0:0.0,-4.45,-61.4:4:45:17:0	1/1:-47.8,-3.61,0.0:146:36:11:11	0/0:0.0,-5.99,-76.9:59:60:17:0	0/0:0.0,-3.89,-66.5:50:39:16:1	0/0:0.0,-2.41,-35.7:23:24:9:0	0/0:0.0,-0.88,-27.1:50:9:7:1	1/1:-73.8,-5.12,0.0:293:51:13:13	1/1:-58.5,-4.21,0.0:128:42:15:15	1/1:-46.3,-3.56,0.0:160:36:11:11	0/0:0.0,-1.81,-26.4:4:18:8:0	1/1:-23.8,-1.51,0.0:173:15:6:6
	478586165	C	T	2451	1	_100001000011101	1	0	0	0	0	1	0	0	0	0	1	1	1	0	1	1/1:-15.3,-1.2,0.0:687:12:3:3	0/0:0.0,-3.01,-45.1:22:30:9:0	0/0:0.0,-6.62,-92.2:0:66:23:0	0/0:0.0,-2.71,-39.7:0:27:10:0	0/0:0.0,-3.61,-52.5:1:36:13:0	1/1:-29.0,-2.08,0.0:134:21:8:8	0/0:0.0,-4.19,-51.8:327:42:11:0	0/0:0.0,-6.84,-86.2:65:68:19:0	0/0:0.0,-2.68,-35.5:23:27:10:0	0/0:0.0,-2.38,-33.1:52:24:9:0	1/1:-79.9,-5.72,0.0:162:57:14:14	1/1:-21.7,-1.48,0.0:476:15:5:5	1/1:-79.0,-5.72,0.0:147:57:15:15	0/0:0.0,-3.31,-45.7:1:33:14:0	1/1:-32.4,-2.11,0.0:146:21:8:8
	478586257	T	C	2315	1	_100001000011101	1	0	0	0	0	1	0	0	0	0	1	1	1	0	1	1/1:-15.5,-0.9,0.0:111:10:4:4	0/0:0.0,-3.31,-49.2:44:33:10:0	0/0:0.0,-7.22,-99.9:19:72:25:0	0/0:0.0,-3.61,-51.1:17:36:13:0	0/0:0.0,-3.31,-48.8:22:33:12:0	1/1:-40.2,-2.71,0.0:162:27:9:9	0/0:0.0,-1.78,-23.6:82:18:6:0	0/0:0.0,-4.49,-60.5:61:45:14:0	0/0:0.0,-2.68,-37.7:31:27:10:0	0/0:0.0,-1.51,-22.8:44:15:4:0	1/1:-44.9,-3.56,0.0:160:36:12:12	1/1:-31.2,-2.11,0.0:151:21:7:7	1/1:-83.1,-6.27,0.0:143:63:16:16	0/0:0.0,-2.41,-35.1:22:24:9:0	1/1:-28.7,-1.81,0.0:130:18:6:6
	478586414	T	C	2830	1	_100001000011101	1	0	0	0	0	1	0	0	0	0	1	1	1	0	1	1/1:-39.5,-3.01,0.0:37:30:7:7	0/0:0.0,-9.03,-120.2:137:90:24:0	0/0:0.0,-3.01,-44.3:22:30:12:0	0/0:0.0,-1.81,-27.9:28:18:8:0	0/0:0.0,-0.9,-16.4:10:10:4:0	1/1:-43.7,-3.81,0.0:111:38:10:10	0/0:0.0,-4.21,-60.7:38:42:14:0	0/0:0.0,-3.28,-46.3:39:33:12:0	0/0:0.0,-1.81,-28.7:0:18:7:0	0/0:0.0,-1.18,-17.6:95:12:5:0	1/1:-114.6,-8.43,0.0:64:84:21:21	1/1:-58.5,-4.49,0.0:342:45:13:13	1/1:-32.4,-2.11,0.0:64:21:8:8	0/0:0.0,-1.78,-24.5:27:18:7:0	1/1:-43.8,-3.01,0.0:85:30:11:10
	478586648	T	G	1831	1	_100001000011101	1	0	0	0	0	1	0	0	0	0	1	1	1	0	1	1/1:-7.8,-0.3,0.0:50:5:2:2	0/0:0.0,-4.52,-61.5:8:45:14:0	0/0:0.0,-2.71,-37.4:5:27:12:0	0/0:0.0,-1.81,-26.0:8:18:9:0	0/0:0.0,-0.6,-11.4:0:7:3:0	1/1:-23.8,-1.51,0.0:90:15:5:5	0/0:0.0,-3.61,-49.7:144:36:11:0	0/0:0.0,-4.21,-57.4:33:42:13:0	0/0:0.0,-1.81,-27.3:0:18:8:0	0/0:0.0,-1.51,-21.9:79:15:5:0	1/1:-42.8,-3.01,0.0:152:30:10:10	1/1:-49.8,-3.89,0.0:73:39:11:11	1/1:-23.3,-1.81,0.0:83:18:5:5	0/0:0.0,-4.52,-61.2:11:45:18:0	1/1:-47.5,-3.31,0.0:69:33:10:10
	478586680	G	A	2091	1	_100001000011101	1	0	0	0	0	1	0	0	0	0	1	1	1	0	1	1/1:-11.4,-0.6,0.0:39:7:3:3	0/0:0.0,-3.91,-57.0:7:39:13:0	0/0:0.0,-3.01,-41.5:8:30:11:0	0/0:0.0,-2.11,-30.0:11:21:8:0	0/0:0.0,-0.6,-11.5:0:7:3:0	1/1:-24.9,-1.78,0.0:74:18:5:5	0/0:0.0,-3.61,-50.1:23:36:11:0	0/0:0.0,-3.61,-52.5:28:36:10:0	0/0:0.0,-0.9,-16.4:0:10:5:0	0/0:0.0,-1.81,-27.9:48:18:5:0	1/1:-36.9,-2.41,0.0:48:24:8:8	1/1:-56.4,-4.21,0.0:63:42:11:11	1/1:-35.3,-2.41,0.0:33:24:7:7	0/0:0.0,-5.09,-69.7:10:51:23:0	1/1:-56.2,-3.91,0.0:72:39:11:11
	478587227	A	G	2925	1	_100001000011101	1	0	0	0	0	1	0	0	0	0	1	1	1	0	1	1/1:-59.9,-4.21,0.0:37:42:12:12	0/0:0.0,-2.71,-41.0:10:27:10:0	0/0:0.0,-3.61,-52.0:2:36:13:0	0/0:0.0,-1.81,-28.7:0:18:7:0	0/0:0.0,-1.51,-23.3:5:15:6:0	1/1:-38.9,-2.71,0.0:58:27:9:9	0/0:0.0,-5.72,-79.5:100:57:15:0	0/0:0.0,-6.92,-96.2:1:69:21:0	0/0:0.0,-1.81,-27.4:3:18:7:0	0/0:0.0,-4.82,-68.8:0:48:14:0	1/1:-60.7,-4.21,0.0:47:42:10:10	1/1:-36.2,-2.96,0.0:161:30:12:11	1/1:-59.7,-4.21,0.0:40:42:14:14	0/0:0.0,-3.59,-45.4:19:36:13:0	1/1:-49.3,-3.61,0.0:44:36:12:12
	478587290	T	C	2940	1	_100001000011101	1	0	0	0	0	1	0	0	0	0	1	1	1	0	1	1/1:-46.0,-3.59,0.0:50:36:10:10	0/0:0.0,-4.82,-67.9:0:48:16:0	0/0:0.0,-3.61,-52.1:0:36:15:0	0/0:0.0,-2.71,-40.6:0:27:12:0	0/0:0.0,-0.6,-11.5:0:7:3:0	1/1:-48.8,-3.61,0.0:35:36:12:12	0/0:0.0,-4.52,-61.9:453:45:12:0	0/0:0.0,-3.01,-44.3:108:30:9:0	0/0:0.0,-0.6,-11.9:0:7:3:0	0/0:0.0,-2.11,-32.4:144:21:6:0	1/1:-52.9,-3.61,0.0:36:36:11:11	1/1:-44.4,-3.66,0.0:136:37:15:14	1/1:-54.1,-3.89,0.0:56:39:12:12	0/0:0.0,-4.76,-62.3:4:48:18:0	1/1:-59.9,-4.21,0.0:40:42:14:13
	478587747	A	G	2858	1	_100001000011101	1	0	0	0	0	1	0	0	0	0	1	1	1	0	1	1/1:-46.7,-3.31,0.0:87:33:9:9	0/0:0.0,-5.42,-77.9:18:54:16:0	0/0:0.0,-3.91,-54.3:4:39:15:0	0/0:0.0,-2.11,-30.1:4:21:9:0	0/0:0.0,-1.51,-24.2:4:15:6:0	1/1:-15.5,-0.9,0.0:66:10:4:4	0/0:0.0,-6.3,-80.1:125:63:17:0	0/0:0.0,-1.81,-26.8:10:18:6:0	0/0:0.0,-0.6,-12.3:0:7:3:0	0/0:0.0,-0.6,-10.4:20:7:3:0	1/1:-43.5,-3.01,0.0:93:30:9:9	1/1:-82.1,-6.32,0.0:126:63:19:19	1/1:-65.7,-4.82,0.0:93:48:13:13	0/0:0.0,-2.41,-36.0:1:24:9:0	1/1:-44.3,-3.31,0.0:71:33:9:9
	478587768	G	A	2793	1	_100001000011101	1	0	0	0	0	1	0	0	0	0	1	1	1	0	1	1/1:-43.2,-3.01,0.0:85:30:8:8	0/0:0.0,-5.42,-76.1:212:54:15:0	0/0:0.0,-3.31,-48.0:0:33:12:0	0/0:0.0,-2.41,-36.5:0:24:9:0	0/0:0.0,-0.6,-11.5:0:7:3:0	1/1:-27.5,-1.81,0.0:60:18:6:6	0/0:0.0,-8.68,-110.7:130:87:21:0	0/0:0.0,-2.11,-31.9:7:21:8:0	0/0:0.0,-0.9,-16.4:0:10:4:0	0/0:0.0,-0.9,-15.5:15:10:4:0	1/1:-39.1,-2.71,0.0:81:27:8:8	1/1:-86.5,-6.3,0.0:149:63:18:18	1/1:-48.3,-3.83,0.0:109:38:10:10	0/0:0.0,-2.11,-32.8:1:21:8:0	1/1:-46.8,-3.61,0.0:196:36:10:10
	478587939	T	C	2722	1	_100001000011101	1	0	0	0	0	1	0	0	0	0	1	1	1	0	1	1/1:-48.3,-3.31,0.0:40:33:9:9	0/0:0.0,-6.02,-84.4:46:60:14:0	0/0:0.0,-2.39,-46.2:21:24:16:1	0/0:0.0,-0.9,-16.4:16:10:4:0	0/0:0.0,-1.18,-29.8:24:12:12:1	1/1:-54.3,-3.91,0.0:32:39:11:11	0/0:0.0,-3.81,-43.6:180:38:13:0	0/0:0.0,-4.52,-65.2:27:45:13:0	0/0:0.0,-1.2,-20.5:0:12:5:0	0/0:0.0,-2.71,-40.6:45:27:8:0	1/1:-19.7,-1.2,0.0:106:12:4:4	1/1:-58.6,-4.52,0.0:104:45:12:12	1/1:-43.5,-3.01,0.0:180:30:11:11	0/0:0.0,-2.41,-36.5:11:24:10:0	1/1:-59.9,-4.21,0.0:43:42:11:11
	478588117	A	T	2368	1	_100001000011101	1	0	0	0	0	1	0	0	0	0	1	1	1	0	1	1/1:-24.2,-1.51,0.0:71:15:5:5	0/0:0.0,-2.11,-31.9:16:21:8:0	0/0:0.0,-2.98,-40.9:11:30:11:0	0/0:0.0,-1.51,-23.7:5:15:6:0	0/0:0.0,-1.18,-17.2:20:12:5:0	1/1:-47.5,-3.31,0.0:46:33:12:12	0/0:0.0,-2.71,-40.2:57:27:10:0	0/0:0.0,-3.59,-45.9:122:36:12:0	0/0:0.0,-0.9,-14.5:0:10:4:0	0/0:0.0,-2.38,-31.4:176:24:8:0	1/1:-26.1,-1.81,0.0:31:18:6:6	1/1:-21.7,-1.48,0.0:510:15:6:6	1/1:-88.0,-6.32,0.0:23:63:17:17	0/0:0.0,-2.11,-32.8:5:21:9:0	1/1:-41.4,-2.98,0.0:46:30:9:9
	478588294	G	A	2965	1	_100001000011101	1	0	0	0	0	1	0	0	0	0	1	1	1	0	1	1/1:-25.8,-1.78,0.0:212:18:7:7	0/0:0.0,-4.21,-61.1:204:42:12:0	0/0:0.0,-1.2,-20.5:0:12:5:0	0/0:0.0,-0.6,-12.3:0:7:3:0	0/0:0.0,-0.3,-8.2:0:5:2:0	1/1:-68.9,-4.82,0.0:25:48:15:15	0/0:0.0,-3.89,-54.5:25:39:12:0	0/0:0.0,-5.42,-75.8:24:54:15:0	0/0:0.0,-1.2,-20.1:14:12:6:0	0/0:0.0,-3.01,-43.8:30:30:9:0	1/1:-68.1,-4.82,0.0:29:48:11:11	1/1:-72.9,-5.42,0.0:106:54:16:16	1/1:-60.8,-4.52,0.0:38:45:13:13	0/0:0.0,-2.41,-36.1:0:24:9:0	1/1:-35.3,-2.41,0.0:231:24:8:8
	478588599	G	A	2513	1	_100001000011101	1	0	0	0	0	1	0	0	0	0	1	1	1	0	1	1/1:-31.5,-2.11,0.0:27:21:8:8	0/0:0.0,-1.51,-23.2:12:15:7:0	0/0:0.0,-1.2,-20.5:0:12:5:0	0/0:0.0,-0.3,-8.2:0:5:2:0	0/0:0.0,-0.6,-12.3:0:7:3:0	1/1:-47.0,-3.31,0.0:148:33:10:10	0/0:0.0,-6.6,-89.8:15:66:16:0	0/0:0.0,-3.91,-55.3:16:39:14:0	0/0:0.0,-1.2,-20.5:0:12:5:0	0/0:0.0,-2.41,-34.8:19:24:9:0	1/1:-34.3,-2.66,0.0:63:27:9:9	1/1:-53.4,-3.91,0.0:153:39:13:13	1/1:-56.5,-3.91,0.0:36:39:14:14	0/0:0.0,-4.52,-61.5:6:45:17:0	1/1:-40.6,-2.71,0.0:76:27:9:9
	478588643	T	G	2471	1	_100001000011101	1	0	0	0	0	1	0	0	0	0	1	1	1	0	1	1/1:-23.7,-1.51,0.0:547:15:5:5	0/0:0.0,-2.41,-36.0:165:24:6:0	0/0:0.0,-2.41,-34.6:0:24:9:0	0/0:0.0,-0.9,-15.5:0:10:4:0	0/0:0.0,-1.2,-19.1:0:12:5:0	1/1:-53.0,-4.16,0.0:40:42:14:14	0/0:0.0,-5.12,-72.5:90:51:15:0	0/0:0.0,-7.75,-93.3:21:77:21:0	0/0:0.0,-1.81,-27.3:6:18:7:0	0/0:0.0,-5.34,-63.3:26:53:14:0	1/1:-25.4,-1.81,0.0:60:18:7:7	1/1:-52.7,-3.89,0.0:68:39:12:12	1/1:-50.2,-3.61,0.0:41:36:11:11	0/0:0.0,-3.61,-50.4:2:36:14:0	1/1:-54.3,-3.91,0.0:60:39:13:13
	478588979	T	A	2965	1	_100001000011101	1	0	0	0	0	1	0	0	0	0	1	1	1	0	1	1/1:-35.5,-2.41,0.0:199:24:8:8	0/0:0.0,-0.86,-37.4:27:9:9:1	0/0:0.0,-4.49,-61.3:75:45:17:0	0/0:0.0,-2.98,-40.8:104:30:12:0	0/0:0.0,-1.2,-20.5:0:12:5:0	1/1:-48.8,-3.61,0.0:56:36:12:12	0/0:0.0,-3.59,-49.6:142:36:13:0	0/0:0.0,-2.11,-32.8:3:21:7:0	0/0:0.0,-0.3,-8.2:0:5:2:0	0/0:0.0,-1.51,-24.6:4:15:5:0	1/1:-50.4,-3.59,0.0:232:36:11:11	1/1:-77.6,-5.72,0.0:121:57:18:17	1/1:-43.2,-3.28,0.0:27:33:11:11	0/0:0.0,-2.41,-36.1:1:24:9:0	1/1:-84.2,-7.17,0.0:230:72:18:18
	478589458	G	T	1862	1	_100001000011101	1	0	0	0	0	1	0	0	0	0	1	1	1	0	1	1/1:-12.3,-0.6,0.0:54:7:3:3	0/0:0.0,-1.51,-24.6:38:15:5:0	0/0:0.0,-1.81,-26.9:19:18:7:0	0/0:0.0,-0.3,-8.2:0:5:2:0	0/0:0.0,-1.2,-18.7:26:12:5:0	1/1:-9.6,-0.6,0.0:37:7:3:3	0/0:0.0,-1.45,-18.8:121:15:5:0	0/0:0.0,-2.11,-32.4:0:21:8:0	0/0:0.0,-0.9,-16.4:0:10:4:0	0/0:0.0,-0.9,-16.0:0:10:4:0	1/1:-65.2,-4.82,0.0:111:48:13:13	1/1:-22.2,-1.78,0.0:346:18:7:6	1/1:-34.6,-2.68,0.0:34:27:10:10	0/0:0.0,-2.98,-40.5:14:30:11:0	1/1:-54.0,-4.16,0.0:18:42:12:12
	478589639	T	C	2518	1	_100001000011101	1	0	0	0	0	1	0	0	0	0	1	1	1	0	1	1/1:-23.6,-1.78,0.0:79:18:6:6	0/0:0.0,-4.82,-69.7:47:48:13:0	0/0:0.0,-1.81,-26.8:6:18:8:0	0/0:0.0,-1.2,-20.5:6:12:6:0	0/0:0.0,-0.3,-6.3:6:5:2:0	1/1:-39.4,-2.71,0.0:82:27:10:10	0/0:0.0,-2.11,-32.4:52:21:5:0	0/0:0.0,-3.01,-42.6:6:30:11:0	0/0:0.0,-1.81,-27.0:0:18:7:0	0/0:0.0,-0.9,-15.6:0:10:4:0	1/1:-58.5,-4.49,0.0:265:45:15:15	1/1:-24.2,-1.51,0.0:80:15:6:6	1/1:-77.1,-5.72,0.0:68:57:18:18	0/0:0.0,-2.41,-35.0:8:24:9:0	1/1:-41.0,-2.71,0.0:56:27:8:8
	478591090	T	C	2965	1	_100001000011101	1	0	0	0	0	1	0	0	0	0	1	1	1	0	1	1/1:-57.4,-3.91,0.0:84:39:11:11	0/0:0.0,-6.57,-88.5:277:66:14:0	0/0:0.0,-3.31,-48.0:71:33:13:0	0/0:0.0,-0.6,-12.3:48:7:3:0	0/0:0.0,-2.41,-35.7:76:24:10:0	1/1:-51.1,-3.61,0.0:160:36:12:12	0/0:0.0,-3.31,-48.8:247:33:11:0	0/0:0.0,-2.11,-26.8:117:21:7:0	0/0:0.0,-0.9,-13.6:50:10:4:0	0/0:0.0,-0.6,-10.5:127:7:3:0	1/1:-43.7,-3.31,0.0:82:33:8:8	1/1:-54.5,-4.21,0.0:179:42:14:13	1/1:-67.2,-4.82,0.0:152:48:14:14	0/0:0.0,-3.61,-50.3:92:36:16:0	1/1:-65.6,-4.79,0.0:171:48:14:14
	478633400	C	T	2485	1	_100001000011101	1	0	0	0	0	1	0	0	0	0	1	1	1	0	1	1/1:-21.7,-1.48,0.0:6:15:6:6	0/0:0.0,-4.82,-66.9:80:48:13:0	0/0:0.0,-1.51,-23.8:79:15:6:0	0/0:0.0,-0.6,-12.3:54:7:3:0	0/0:0.0,-0.6,-11.5:38:7:3:0	1/1:-44.3,-3.01,0.0:216:30:11:11	0/0:0.0,-3.31,-49.2:209:33:8:0	0/0:0.0,-4.82,-68.5:288:48:17:0	0/0:0.0,-3.61,-52.1:150:36:13:0	0/0:0.0,-0.9,-16.4:773:10:4:0	1/1:-52.5,-3.91,0.0:201:39:10:10	1/1:-55.5,-3.91,0.0:87:39:11:11	1/1:-47.3,-3.31,0.0:50:33:11:11	0/0:0.0,-5.42,-76.1:122:54:14:0	1/1:-39.2,-2.71,0.0:3:27:10:10
	478634339	G	C	1624	1	_100001000011101	1	0	0	0	0	1	0	0	0	0	1	1	1	0	1	1/1:-16.4,-0.9,0.0:217:10:4:4	0/0:0.0,-5.72,-78.4:341:57:19:0	0/0:0.0,-4.49,-60.9:392:45:15:0	0/0:0.0,-2.71,-40.1:222:27:10:0	0/0:0.0,-0.88,-12.6:100:9:5:0	1/1:-38.1,-2.68,0.0:203:27:11:10	0/0:0.0,-1.02,-61.0:267:11:17:1	0/0:0.0,-3.28,-45.9:464:33:10:0	0/0:0.0,-1.81,-28.7:48:18:5:0	0/0:0.0,-1.18,-17.2:98:12:5:0	1/1:-32.8,-2.11,0.0:402:21:8:8	1/1:-36.5,-2.41,0.0:403:24:8:8	1/1:-31.0,-2.11,0.0:619:21:8:8	0/0:0.0,-0.6,-11.7:508:7:3:0	1/1:-19.6,-1.2,0.0:814:12:4:4
	478634461	G	A	2432	1	_100001000011101	1	0	0	0	0	1	0	0	0	0	1	1	1	0	1	1/1:-24.6,-1.51,0.0:217:15:6:6	0/0:0.0,-4.33,-106.9:232:43:23:1	0/0:0.0,-3.01,-42.9:395:30:11:0	0/0:0.0,-2.41,-34.7:217:24:9:0	0/0:0.0,-0.3,-8.2:41:5:2:0	1/1:-31.3,-2.41,0.0:209:24:8:8	0/0:0.0,-7.22,-95.8:609:72:22:0	0/0:0.0,-4.76,-57.6:89:48:15:0	0/0:0.0,-1.81,-27.9:80:18:5:0	0/0:0.0,-2.66,-29.7:93:27:10:0	1/1:-46.6,-3.31,0.0:114:33:9:9	1/1:-26.6,-2.08,0.0:245:21:8:8	1/1:-93.6,-6.92,0.0:225:69:21:21	0/0:0.0,-2.98,-40.3:328:30:11:0	1/1:-32.6,-2.38,0.0:55:24:10:10
	478636072	C	A	2710	1	_100001000011101	1	0	0	0	0	1	0	0	0	0	1	1	1	0	1	1/1:-32.4,-2.11,0.0:5:21:8:8	0/0:0.0,-7.53,-103.0:209:75:23:0	0/0:0.0,-4.52,-63.4:266:45:14:0	0/0:0.0,-1.81,-28.7:208:18:6:0	0/0:0.0,-1.81,-26.5:59:18:8:0	1/1:-38.6,-2.71,0.0:497:27:7:7	0/0:0.0,-2.98,-42.2:297:30:10:0	0/0:0.0,-6.9,-94.3:163:69:19:0	0/0:0.0,-4.49,-61.9:220:45:12:0	0/0:0.0,-2.11,-32.4:77:21:7:0	1/1:-59.4,-4.21,0.0:100:42:13:13	1/1:-50.7,-3.61,0.0:12:36:9:9	1/1:-66.5,-5.05,0.0:85:51:16:16	0/0:0.0,-4.45,-56.9:424:45:14:0	1/1:-35.6,-2.41,0.0:2:24:9:9
	478641418	G	A	2186	1	_100001000011101	1	0	0	0	0	1	0	0	0	0	1	1	1	0	1	1/1:-16.4,-0.9,0.0:78:10:4:4	0/0:0.0,-6.11,-82.8:419:61:18:0	0/0:0.0,-5.06,-55.6:256:51:15:0	0/0:0.0,-2.41,-31.3:234:24:8:0	0/0:0.0,-1.75,-18.7:184:18:7:0	1/1:-47.4,-3.31,0.0:231:33:11:11	0/0:0.0,-1.51,-24.2:314:15:6:0	0/0:0.0,-2.11,-32.8:152:21:6:0	0/0:0.0,-0.9,-16.4:225:10:2:0	0/0:0.0,-0.9,-16.4:96:10:4:0	1/1:-35.5,-2.41,0.0:115:24:6:6	1/1:-50.8,-3.61,0.0:129:36:12:12	1/1:-53.7,-3.91,0.0:252:39:13:13	0/0:0.0,-4.52,-63.4:434:45:13:0	1/1:-26.9,-1.81,0.0:51:18:8:8
	478641484	A	G	2218	1	_100001000011101	1	0	0	0	0	1	0	0	0	0	1	1	1	0	1	1/1:-18.6,-1.2,0.0:66:12:6:6	0/0:0.0,-6.02,-81.9:562:60:17:0	0/0:0.0,-7.22,-100.0:274:72:21:0	0/0:0.0,-4.82,-68.9:164:48:13:0	0/0:0.0,-2.11,-31.1:247:21:8:0	1/1:-35.3,-1.48,0.0:429:15:8:7	0/0:0.0,-1.81,-28.3:680:18:7:0	0/0:0.0,-1.2,-19.6:323:12:5:0	0/0:0.0,-0.3,-7.3:180:5:2:0	0/0:0.0,-0.6,-12.3:69:7:3:0	1/1:-35.6,-2.41,0.0:79:24:8:8	1/1:-48.8,-3.31,0.0:101:33:11:11	1/1:-67.2,-5.42,0.0:103:54:15:15	0/0:0.0,-3.31,-48.4:685:33:10:0	1/1:-28.3,-2.36,0.0:77:24:12:12
	478642378	C	G	2632	1	_011110111100010	0	1	1	1	1	0	1	1	1	1	0	0	0	1	0	0/0:0.0,-1.51,-22.7:13:15:6:0	1/1:-57.0,-3.91,0.0:48:39:12:12	1/1:-56.5,-3.91,0.0:736:39:13:13	1/1:-24.6,-1.51,0.0:1365:15:6:6	1/1:-27.8,-1.81,0.0:17:18:7:7	0/0:0.0,-2.71,-38.9:5:27:10:0	1/1:-27.3,-1.81,0.0:56:18:7:7	1/1:-24.2,-1.51,0.0:83:15:5:5	1/1:-16.4,-0.9,0.0:113:10:3:3	1/1:-7.8,-0.3,0.0:39:5:2:2	0/0:0.0,-3.31,-45.1:26:33:10:0	0/0:0.0,-2.11,-32.4:330:21:7:0	0/0:0.0,-5.06,-64.0:29:51:13:0	1/1:-33.6,-2.71,0.0:955:27:8:8	0/0:0.0,-2.71,-37.4:3:27:10:0
	478642427	A	G	2965	1	_011110111100010	0	1	1	1	1	0	1	1	1	1	0	0	0	1	0	0/0:0.0,-2.38,-33.6:1:24:10:0	1/1:-88.8,-6.32,0.0:63:63:16:16	1/1:-52.9,-3.61,0.0:656:36:11:11	1/1:-32.8,-2.11,0.0:611:21:7:7	1/1:-16.0,-0.9,0.0:24:10:4:4	0/0:0.0,-3.31,-48.4:126:33:10:0	1/1:-36.5,-2.41,0.0:65:24:9:9	1/1:-44.3,-3.01,0.0:156:30:11:11	1/1:-20.5,-1.2,0.0:80:12:5:5	1/1:-23.8,-1.51,0.0:245:15:6:6	0/0:0.0,-3.91,-54.3:41:39:13:0	0/0:0.0,-1.2,-20.5:493:12:4:0	0/0:0.0,-4.21,-59.1:22:42:12:0	1/1:-20.6,-0.88,0.0:1215:9:7:6	0/0:0.0,-3.28,-42.1:16:33:13:0
	478657635	T	C	1980	1	_011110111100010	0	1	1	1	1	0	1	1	1	1	0	0	0	1	0	0/0:0.0,-1.51,-22.3:26:15:10:0	1/1:-20.5,-1.2,0.0:430:12:8:4	1/1:-29.9,-2.08,0.0:449:21:12:8	1/1:-24.6,-1.51,0.0:203:15:9:6	1/1:-5.3,-0.27,0.0:659:5:3:2	0/0:0.0,-1.81,-26.9:140:18:8:0	1/1:-40.2,-2.71,0.0:498:27:9:9	1/1:-30.3,-1.18,0.0:634:12:10:10	1/1:-18.0,-0.28,0.0:695:5:7:7	1/1:-12.3,-0.6,0.0:527:7:3:3	0/0:0.0,-4.21,-57.5:9:42:12:0	0/0:0.0,-2.11,-31.9:271:21:13:0	0/0:0.0,-4.79,-63.7:25:48:22:0	1/1:-28.7,-1.81,0.0:495:18:8:6	0/0:0.0,-3.91,-56.2:97:39:15:0
	478659250	G	A	1972	1	_100001000011101	1	0	0	0	0	1	0	0	0	0	1	1	1	0	1	1/1:-19.3,-1.2,0.0:27:12:5:5	0/0:0.0,-3.61,-30.3:302:36:12:0	0/0:0.0,-3.61,-31.7:383:36:12:0	0/0:0.0,-2.41,-22.5:527:24:8:0	0/0:0.0,-0.9,-9.2:93:10:4:0	1/1:-55.6,-3.91,0.0:364:39:13:13	0/0:0.0,-0.9,-9.9:193:10:4:0	0/0:0.0,-4.79,-65.2:494:48:15:0	0/0:0.0,-2.08,-29.1:725:21:7:0	0/0:0.0,-2.41,-36.1:263:24:8:0	1/1:-38.9,-2.71,0.0:23:27:10:10	1/1:-13.2,-0.9,0.0:33:10:4:4	1/1:-33.8,-2.66,0.0:128:27:8:8	0/0:0.0,-1.2,-11.6:540:12:5:0	1/1:-48.4,-3.31,0.0:92:33:12:12
	478660090	T	C	2216	1	_011110111100010	0	1	1	1	1	0	1	1	1	1	0	0	0	1	0	0/0:0.0,-1.2,-17.8:39:12:5:0	1/1:-52.4,-3.61,0.0:494:36:13:13	1/1:-20.1,-1.2,0.0:263:12:5:5	1/1:-7.8,-0.3,0.0:151:5:2:2	1/1:-12.3,-0.6,0.0:338:7:3:3	0/0:0.0,-2.36,-29.3:386:24:8:0	1/1:-48.3,-3.31,0.0:255:33:10:10	1/1:-32.4,-2.11,0.0:175:21:8:8	1/1:-16.4,-0.9,0.0:176:10:4:4	1/1:-16.0,-0.9,0.0:174:10:4:4	0/0:0.0,-2.71,-40.2:26:27:11:0	0/0:0.0,-2.41,-34.2:49:24:9:0	0/0:0.0,-2.71,-36.6:50:27:10:0	1/1:-27.8,-1.81,0.0:148:18:7:7	0/0:0.0,-2.98,-40.9:379:30:10:0
	478660111	G	A	1729	1	_100001000011101	1	0	0	0	0	1	0	0	0	0	1	1	1	0	1	1/1:-21.3,-1.48,0.0:15:15:6:6	0/0:0.0,-3.61,-51.1:507:36:13:0	0/0:0.0,-1.2,-19.2:270:12:5:0	0/0:0.0,-0.3,-6.9:190:5:2:0	0/0:0.0,-0.6,-12.3:324:7:3:0	1/1:-32.5,-2.66,0.0:15:27:9:9	0/0:0.0,-4.49,-60.9:189:45:15:0	0/0:0.0,-2.11,-31.5:490:21:8:0	0/0:0.0,-1.2,-20.1:388:12:5:0	0/0:0.0,-0.6,-11.4:635:7:3:0	1/1:-36.5,-2.41,0.0:0:24:10:10	1/1:-31.0,-2.11,0.0:13:21:9:8	1/1:-23.8,-1.51,0.0:316:15:7:6	0/0:0.0,-1.81,-25.9:194:18:6:0	1/1:-39.7,-2.71,0.0:404:27:9:9
	478660277	T	C	2965	1	_011110111100010	0	1	1	1	1	0	1	1	1	1	0	0	0	1	0	0/0:0.0,-1.51,-22.3:30:15:6:0	1/1:-79.0,-5.72,0.0:169:57:16:16	1/1:-60.7,-4.21,0.0:215:42:11:11	1/1:-32.0,-2.11,0.0:269:21:6:6	1/1:-28.7,-1.81,0.0:143:18:5:5	0/0:0.0,-3.01,-43.4:43:30:11:0	1/1:-60.9,-4.82,0.0:325:48:12:12	1/1:-59.3,-4.21,0.0:154:42:11:11	1/1:-36.5,-2.41,0.0:161:24:7:7	1/1:-18.7,-1.2,0.0:129:12:4:4	0/0:0.0,-2.41,-36.0:0:24:12:0	0/0:0.0,-2.71,-41.0:18:27:11:0	0/0:0.0,-2.71,-38.4:278:27:9:0	1/1:-44.1,-3.31,0.0:171:33:12:12	0/0:0.0,-2.11,-31.5:46:21:7:0
	478660314	T	C	2965	1	_011110111100010	0	1	1	1	1	0	1	1	1	1	0	0	0	1	0	0/0:0.0,-1.81,-27.5:26:18:7:0	1/1:-59.2,-4.21,0.0:186:42:13:13	1/1:-58.3,-4.21,0.0:306:42:10:10	1/1:-29.6,-2.11,0.0:432:21:5:5	1/1:-28.7,-1.81,0.0:179:18:5:5	0/0:0.0,-3.01,-42.0:39:30:10:0	1/1:-58.3,-4.21,0.0:227:42:16:15	1/1:-43.4,-3.26,0.0:593:33:9:9	1/1:-32.8,-2.11,0.0:586:21:6:6	1/1:-10.6,-0.85,0.0:172:9:3:3	0/0:0.0,-2.08,-29.9:1:21:8:0	0/0:0.0,-2.71,-40.1:20:27:10:0	0/0:0.0,-2.11,-32.4:295:21:8:0	1/1:-43.7,-3.31,0.0:179:33:11:11	0/0:0.0,-2.71,-34.9:207:27:8:0
	478660955	T	C	2965	1	_011110111100010	0	1	1	1	1	0	1	1	1	1	0	0	0	1	0	0/0:0.0,-1.2,-19.7:13:12:5:0	1/1:-48.8,-3.31,0.0:391:33:11:11	1/1:-78.7,-5.69,0.0:331:57:17:17	1/1:-52.9,-3.61,0.0:219:36:11:11	1/1:-25.8,-1.78,0.0:490:18:6:6	0/0:0.0,-4.82,-67.8:502:48:14:0	1/1:-30.6,-2.11,0.0:283:21:7:7	1/1:-53.2,-4.19,0.0:259:42:14:14	1/1:-38.9,-2.71,0.0:241:27:9:9	1/1:-14.3,-1.18,0.0:297:12:5:5	0/0:0.0,-2.11,-31.0:28:21:9:0	0/0:0.0,-4.82,-66.2:34:48:19:0	0/0:0.0,-5.12,-67.8:140:51:13:0	1/1:-31.5,-2.11,0.0:393:21:7:7	0/0:0.0,-3.31,-45.4:268:33:7:0
	478660971	G	A	2965	1	_011110111100010	0	1	1	1	1	0	1	1	1	1	0	0	0	1	0	0/0:0.0,-0.88,-13.1:20:9:5:0	1/1:-44.5,-3.91,0.0:369:39:12:12	1/1:-64.4,-4.8,0.0:248:48:17:16	1/1:-40.3,-2.72,0.0:234:27:11:10	1/1:-24.1,-1.78,0.0:276:18:6:6	0/0:0.0,-4.19,-57.2:128:42:14:0	1/1:-29.2,-2.11,0.0:322:21:7:7	1/1:-48.5,-3.89,0.0:260:39:13:13	1/1:-36.2,-2.98,0.0:297:30:10:10	1/1:-12.3,-0.6,0.0:213:7:3:3	0/0:0.0,-2.41,-34.2:28:24:10:0	0/0:0.0,-5.06,-63.6:33:51:19:0	0/0:0.0,-4.82,-63.9:151:48:12:0	1/1:-24.1,-1.78,0.0:482:18:6:6	0/0:0.0,-3.01,-44.3:258:30:7:0
	478660997	T	C	2965	1	_011110111100010	0	1	1	1	1	0	1	1	1	1	0	0	0	1	0	0/0:0.0,-0.6,-10.4:23:7:5:0	1/1:-57.7,-4.21,0.0:362:42:13:13	1/1:-56.1,-3.91,0.0:421:39:11:11	1/1:-32.8,-2.11,0.0:276:21:7:7	1/1:-19.2,-1.2,0.0:706:12:4:4	0/0:0.0,-4.82,-67.0:141:48:16:0	1/1:-22.7,-1.51,0.0:260:15:7:6	1/1:-63.1,-4.82,0.0:396:48:14:14	1/1:-34.3,-2.41,0.0:412:24:8:8	1/1:-22.4,-1.51,0.0:296:15:6:6	0/0:0.0,-3.52,-42.6:46:35:15:0	0/0:0.0,-3.56,-58.3:44:36:18:1	0/0:0.0,-4.32,-45.9:147:43:11:0	1/1:-27.3,-1.81,0.0:385:18:6:6	0/0:0.0,-2.11,-31.5:288:21:6:0
	478661052	G	T	2965	1	_011110111100010	0	1	1	1	1	0	1	1	1	1	0	0	0	1	0	0/0:0.0,-1.2,-20.5:26:12:5:0	1/1:-65.2,-4.52,0.0:413:45:14:14	1/1:-54.6,-3.91,0.0:361:39:13:13	1/1:-38.2,-2.71,0.0:280:27:9:9	1/1:-16.4,-0.9,0.0:584:10:4:4	0/0:0.0,-6.27,-78.2:168:63:20:0	1/1:-30.6,-2.11,0.0:301:21:7:7	1/1:-74.8,-5.42,0.0:311:54:16:16	1/1:-46.5,-3.31,0.0:299:33:11:11	1/1:-28.3,-1.81,0.0:330:18:5:5	0/0:0.0,-3.59,-46.8:47:36:13:0	0/0:0.0,-5.12,-69.0:48:51:18:0	0/0:0.0,-3.01,-44.3:54:30:9:0	1/1:-29.1,-2.11,0.0:674:21:6:6	0/0:0.0,-1.78,-25.0:302:18:7:0
	478661446	G	A	2965	1	_011110111100010	0	1	1	1	1	0	1	1	1	1	0	0	0	1	0	0/0:0.0,-1.51,-24.6:0:15:6:0	1/1:-73.8,-5.12,0.0:115:51:16:16	1/1:-99.7,-7.5,0.0:103:75:21:21	1/1:-27.1,-2.08,0.0:94:21:8:8	1/1:-68.5,-4.82,0.0:105:48:13:13	0/0:0.0,-3.89,-54.1:338:39:13:0	1/1:-57.4,-3.91,0.0:102:39:12:12	1/1:-35.2,-2.66,0.0:331:27:9:9	1/1:-27.0,-2.05,0.0:313:21:7:7	1/1:-8.2,-0.3,0.0:325:5:2:2	0/0:0.0,-3.61,-52.9:77:36:13:0	0/0:0.0,-3.31,-48.0:0:33:13:0	0/0:0.0,-1.75,-21.3:34:18:6:0	1/1:-65.7,-4.82,0.0:212:48:14:14	0/0:0.0,-3.61,-51.1:136:36:11:0
	478661603	T	C	2965	1	_011110111100010	0	1	1	1	1	0	1	1	1	1	0	0	0	1	0	0/0:0.0,-1.51,-24.6:372:15:6:0	1/1:-55.5,-3.91,0.0:364:39:12:12	1/1:-45.7,-3.31,0.0:564:33:12:12	1/1:-19.7,-1.2,0.0:404:12:5:5	1/1:-26.0,-1.81,0.0:678:18:7:7	0/0:0.0,-3.31,-46.1:172:33:10:0	1/1:-36.5,-2.41,0.0:419:24:9:9	1/1:-72.6,-5.69,0.0:474:57:17:17	1/1:-33.7,-2.41,0.0:623:24:8:8	1/1:-34.8,-2.68,0.0:312:27:9:9	0/0:0.0,-2.41,-35.5:84:24:10:0	0/0:0.0,-3.31,-47.0:122:33:12:0	0/0:0.0,-2.41,-36.9:326:24:8:0	1/1:-44.7,-3.01,0.0:487:30:10:10	0/0:0.0,-3.59,-49.5:646:36:13:0
	478661633	A	G	2965	1	_011110111100010	0	1	1	1	1	0	1	1	1	1	0	0	0	1	0	0/0:0.0,-1.81,-27.8:372:18:7:0	1/1:-67.5,-4.82,0.0:282:48:16:16	1/1:-27.8,-1.81,0.0:820:18:7:7	1/1:-15.5,-0.9,0.0:411:10:4:4	1/1:-12.3,-0.6,0.0:1503:7:3:3	0/0:0.0,-3.31,-47.1:59:33:11:0	1/1:-31.0,-2.11,0.0:294:21:8:8	1/1:-69.1,-5.12,0.0:579:51:16:16	1/1:-30.7,-2.11,0.0:851:21:7:7	1/1:-38.4,-2.71,0.0:308:27:9:9	0/0:0.0,-2.71,-41.0:122:27:11:0	0/0:0.0,-2.41,-32.8:117:24:11:0	0/0:0.0,-1.51,-24.6:417:15:6:0	1/1:-49.5,-3.61,0.0:423:36:12:12	0/0:0.0,-3.59,-48.4:705:36:11:0
	478661657	G	A	2149	1	_100001000011101	1	0	0	0	0	1	0	0	0	0	1	1	1	0	1	1/1:-20.1,-1.2,0.0:481:12:5:5	0/0:0.0,-4.21,-59.7:300:42:14:0	0/0:0.0,-1.51,-24.6:809:15:6:0	0/0:0.0,-0.9,-16.4:439:10:4:0	0/0:0.0,-0.3,-8.2:1425:5:2:0	1/1:-53.1,-3.91,0.0:20:39:13:13	0/0:0.0,-2.11,-32.0:329:21:8:0	0/0:0.0,-4.82,-67.1:676:48:15:0	0/0:0.0,-2.41,-34.3:899:24:8:0	0/0:0.0,-2.11,-32.8:476:21:7:0	1/1:-32.8,-2.11,0.0:0:21:8:8	1/1:-35.6,-2.41,0.0:108:24:11:11	1/1:-24.2,-1.51,0.0:481:15:6:6	0/0:0.0,-4.21,-59.8:425:42:14:0	1/1:-61.1,-4.21,0.0:301:42:13:13
	478661890	T	C	2965	1	_011110111100010	0	1	1	1	1	0	1	1	1	1	0	0	0	1	0	0/0:0.0,-1.51,-23.7:15:15:6:0	1/1:-81.1,-5.72,0.0:119:57:16:16	1/1:-45.1,-3.01,0.0:273:30:10:10	1/1:-32.8,-2.11,0.0:148:21:8:8	1/1:-8.2,-0.3,0.0:733:5:2:2	0/0:0.0,-3.61,-51.5:74:36:12:0	1/1:-62.9,-4.52,0.0:367:45:14:14	1/1:-34.6,-2.41,0.0:252:24:9:9	1/1:-27.8,-1.81,0.0:273:18:7:7	1/1:-6.8,-0.3,0.0:191:5:2:2	0/0:0.0,-1.78,-39.4:22:18:12:1	0/0:0.0,-4.21,-58.4:32:42:16:0	0/0:0.0,-3.31,-47.0:154:33:12:0	1/1:-50.8,-3.86,0.0:150:39:12:12	0/0:0.0,-1.51,-23.7:321:15:6:0
	478661914	C	T	2587	1	_100001000011101	1	0	0	0	0	1	0	0	0	0	1	1	1	0	1	1/1:-12.3,-0.6,0.0:0:7:3:3	0/0:0.0,-5.72,-79.3:186:57:16:0	0/0:0.0,-2.71,-41.0:294:27:10:0	0/0:0.0,-2.11,-32.8:337:21:8:0	0/0:0.0,-0.3,-8.2:123:5:2:0	1/1:-52.5,-3.61,0.0:22:36:13:13	0/0:0.0,-4.21,-58.0:314:42:14:0	0/0:0.0,-2.41,-36.5:344:24:9:0	0/0:0.0,-1.81,-28.3:313:18:7:0	0/0:0.0,-0.3,-8.2:221:5:2:0	1/1:-45.1,-3.28,0.0:2:33:17:17	1/1:-61.1,-4.21,0.0:4:42:16:16	1/1:-59.7,-4.21,0.0:22:42:13:13	0/0:0.0,-3.31,-45.6:279:33:11:0	1/1:-39.8,-2.71,0.0:33:27:10:10
	478662351	G	A	2965	1	_011110111100010	0	1	1	1	1	0	1	1	1	1	0	0	0	1	0	0/0:0.0,-1.2,-17.8:40:12:5:0	1/1:-45.1,-3.01,0.0:342:30:8:8	1/1:-99.3,-7.22,0.0:220:72:19:19	1/1:-20.5,-1.2,0.0:163:12:5:5	1/1:-78.8,-5.72,0.0:235:57:14:14	0/0:0.0,-5.72,-79.2:119:57:17:0	1/1:-35.6,-2.41,0.0:212:24:10:9	1/1:-56.7,-4.46,0.0:97:45:13:13	1/1:-35.8,-2.68,0.0:104:27:9:9	1/1:-15.6,-0.9,0.0:68:10:4:4	0/0:0.0,-4.82,-63.9:31:48:19:0	0/0:0.0,-3.61,-53.3:32:36:15:0	0/0:0.0,-4.21,-59.8:133:42:13:0	1/1:-40.1,-2.98,0.0:352:30:10:10	0/0:0.0,-5.12,-72.6:47:51:16:0
	478663342	C	A	2965	1	_011110111100010	0	1	1	1	1	0	1	1	1	1	0	0	0	1	0	0/0:0.0,-1.81,-27.5:30:18:7:0	1/1:-85.2,-6.6,0.0:266:66:19:19	1/1:-27.9,-1.81,0.0:754:18:6:6	1/1:-12.3,-0.6,0.0:408:7:3:3	1/1:-15.6,-0.9,0.0:1169:10:3:3	0/0:0.0,-3.31,-48.4:182:33:8:0	1/1:-56.3,-4.49,0.0:445:45:13:13	1/1:-51.8,-3.89,0.0:346:39:11:11	1/1:-19.4,-1.48,0.0:395:15:5:5	1/1:-32.4,-2.11,0.0:280:21:6:6	0/0:0.0,-2.71,-40.2:38:27:11:0	0/0:0.0,-4.21,-58.4:64:42:15:0	0/0:0.0,-9.63,-130.9:112:96:26:0	1/1:-45.9,-3.28,0.0:620:33:8:8	0/0:0.0,-3.01,-44.3:209:30:9:0
	478663368	C	A	2965	1	_100001000011101	1	0	0	0	0	1	0	0	0	0	1	1	1	0	1	1/1:-30.5,-2.38,0.0:42:24:9:9	0/0:0.0,-6.62,-92.3:228:66:21:0	0/0:0.0,-2.11,-31.0:1497:21:7:0	0/0:0.0,-0.9,-16.4:234:10:4:0	0/0:0.0,-0.9,-14.6:2312:10:3:0	1/1:-32.3,-2.41,0.0:104:24:7:7	0/0:0.0,-3.89,-52.9:405:39:13:0	0/0:0.0,-3.61,-52.9:479:36:10:0	0/0:0.0,-1.81,-28.3:566:18:6:0	0/0:0.0,-1.2,-20.5:330:12:4:0	1/1:-52.5,-3.61,0.0:46:36:14:14	1/1:-56.0,-4.19,0.0:41:42:15:15	1/1:-128.9,-9.33,0.0:119:93:25:25	0/0:0.0,-3.01,-44.7:739:30:7:0	1/1:-38.2,-2.71,0.0:173:27:9:9
	478663494	A	G	2965	1	_011110111100010	0	1	1	1	1	0	1	1	1	1	0	0	0	1	0	0/0:0.0,-2.41,-36.5:60:24:11:0	1/1:-79.1,-4.54,0.0:481:45:13:13	1/1:-71.9,-3.31,0.0:429:33:11:11	1/1:-61.4,-2.41,0.0:427:24:7:7	1/1:-10.5,-0.6,0.0:433:7:4:4	0/0:0.0,-1.81,-28.7:55:18:7:0	1/1:-59.0,-4.76,0.0:497:48:11:11	1/1:-46.8,-3.55,0.0:466:35:7:7	1/1:-33.2,-2.34,0.0:441:23:5:5	1/1:-13.6,-0.9,0.0:975:10:2:2	0/0:0.0,-1.81,-26.8:80:18:9:0	0/0:0.0,-2.98,-40.0:53:30:12:0	0/0:0.0,-6.92,-95.8:214:69:20:0	1/1:-12.4,-0.65,0.0:311:7:3:3	0/0:0.0,-3.31,-45.3:135:33:9:0
	478663533	C	T	2965	1	_011110111100010	0	1	1	1	1	0	1	1	1	1	0	0	0	1	0	0/0:0.0,-2.41,-36.5:25:24:9:0	1/1:-109.6,-8.58,0.0:333:86:24:24	1/1:-74.4,-3.61,0.0:445:36:10:10	1/1:-58.9,-2.41,0.0:380:24:7:7	1/1:-11.4,-0.6,0.0:495:7:3:3	0/0:0.0,-1.81,-28.7:49:18:6:0	1/1:-63.1,-4.79,0.0:363:48:14:14	1/1:-60.2,-4.94,0.0:626:49:10:10	1/1:-39.4,-3.31,0.0:615:33:7:7	1/1:-16.7,-1.03,0.0:827:11:3:3	0/0:0.0,-2.41,-36.9:27:24:10:0	0/0:0.0,-2.98,-39.1:32:30:12:0	0/0:0.0,-6.92,-92.1:223:69:19:0	1/1:-30.6,-2.11,0.0:195:21:7:7	0/0:0.0,-2.96,-34.1:106:30:8:0
	478664079	T	C	2965	1	_011110111100010	0	1	1	1	1	0	1	1	1	1	0	0	0	1	0	0/0:0.0,-0.3,-6.9:0:5:2:0	1/1:-51.5,-3.61,0.0:357:36:13:13	1/1:-53.3,-3.61,0.0:157:36:12:12	1/1:-32.8,-2.11,0.0:141:21:7:7	1/1:-20.5,-1.2,0.0:180:12:5:5	0/0:0.0,-3.59,-48.3:230:36:12:0	1/1:-55.2,-4.19,0.0:461:42:11:11	1/1:-36.0,-2.68,0.0:689:27:9:9	1/1:-19.7,-1.2,0.0:1001:12:4:4	1/1:-16.3,-1.18,0.0:214:12:5:5	0/0:0.0,-2.11,-30.1:18:21:8:0	0/0:0.0,-2.71,-41.0:2:27:12:0	0/0:0.0,-2.68,-37.7:60:27:10:0	1/1:-25.6,-1.81,0.0:757:18:6:6	0/0:0.0,-1.81,-25.1:272:18:6:0
	478664500	C	T	2361	1	_100001000011101	1	0	0	0	0	1	0	0	0	0	1	1	1	0	1	1/1:-23.3,-1.51,0.0:0:15:6:6	0/0:0.0,-3.91,-55.5:579:39:10:0	0/0:0.0,-5.42,-70.5:690:54:16:0	0/0:0.0,-2.71,-34.9:798:27:9:0	0/0:0.0,-2.41,-35.6:552:24:7:0	1/1:-68.1,-4.82,0.0:203:48:14:14	0/0:0.0,-4.21,-58.9:967:42:14:0	0/0:0.0,-3.91,-56.0:534:39:13:0	0/0:0.0,-0.6,-12.3:604:7:3:0	0/0:0.0,-2.41,-35.5:251:24:10:0	1/1:-39.7,-2.71,0.0:3:27:11:11	1/1:-36.9,-2.41,0.0:108:24:10:10	1/1:-49.3,-3.61,0.0:29:36:11:11	0/0:0.0,-3.31,-44.1:354:33:11:0	1/1:-30.9,-2.11,0.0:10:21:6:6
	478664520	T	C	2965	1	_011110111100010	0	1	1	1	1	0	1	1	1	1	0	0	0	1	0	0/0:0.0,-0.9,-15.5:32:10:4:0	1/1:-38.8,-2.71,0.0:530:27:10:10	1/1:-67.9,-4.82,0.0:801:48:14:14	1/1:-31.0,-2.11,0.0:902:21:7:7	1/1:-36.9,-2.41,0.0:499:24:7:7	0/0:0.0,-3.83,-47.8:383:38:11:0	1/1:-72.0,-5.12,0.0:863:51:16:16	1/1:-55.8,-3.91,0.0:469:39:13:13	1/1:-16.4,-0.9,0.0:563:10:4:4	1/1:-31.6,-2.11,0.0:109:21:9:9	0/0:0.0,-2.71,-41.0:33:27:10:0	0/0:0.0,-3.31,-47.4:186:33:13:0	0/0:0.0,-4.21,-59.1:65:42:12:0	1/1:-55.2,-4.19,0.0:469:42:13:13	0/0:0.0,-2.71,-38.8:53:27:8:0
	478664537	T	C	2965	1	_011110111100010	0	1	1	1	1	0	1	1	1	1	0	0	0	1	0	0/0:0.0,-0.9,-16.4:38:10:4:0	1/1:-40.9,-2.98,0.0:382:30:11:11	1/1:-56.1,-3.91,0.0:793:39:12:12	1/1:-23.3,-1.51,0.0:1162:15:6:6	1/1:-28.7,-1.81,0.0:332:18:6:6	0/0:0.0,-4.52,-63.0:469:45:12:0	1/1:-76.2,-5.42,0.0:360:54:17:17	1/1:-60.7,-4.21,0.0:503:42:12:12	1/1:-28.7,-1.81,0.0:363:18:5:5	1/1:-27.9,-1.81,0.0:90:18:7:7	0/0:0.0,-2.71,-41.0:33:27:10:0	0/0:0.0,-4.21,-60.7:158:42:16:0	0/0:0.0,-4.82,-66.2:141:48:13:0	1/1:-47.7,-3.59,0.0:543:36:12:12	0/0:0.0,-3.31,-45.4:39:33:10:0
	478664899	A	C	2576	1	_011110111100010	0	1	1	1	1	0	1	1	1	1	0	0	0	1	0	0/0:0.0,-1.51,-24.2:265:15:5:0	1/1:-40.2,-2.71,0.0:157:27:8:8	1/1:-30.6,-2.11,0.0:353:21:8:8	1/1:-22.4,-1.51,0.0:396:15:6:6	1/1:-8.2,-0.3,0.0:221:5:2:2	0/0:0.0,-4.52,-63.0:182:45:16:0	1/1:-52.3,-3.91,0.0:128:39:12:12	1/1:-35.6,-2.41,0.0:494:24:9:9	1/1:-11.9,-0.6,0.0:117:7:3:3	1/1:-23.7,-1.51,0.0:53:15:6:6	0/0:0.0,-3.91,-56.5:1:39:19:0	0/0:0.0,-1.81,-28.3:0:18:7:0	0/0:0.0,-3.91,-51.0:31:39:13:0	1/1:-44.7,-3.56,0.0:348:36:11:11	0/0:0.0,-2.08,-27.7:161:21:8:0
	478664906	C	G	2477	1	_011110111100010	0	1	1	1	1	0	1	1	1	1	0	0	0	1	0	0/0:0.0,-1.51,-24.6:265:15:5:0	1/1:-36.9,-2.41,0.0:130:24:7:7	1/1:-24.6,-1.51,0.0:278:15:6:6	1/1:-16.4,-0.9,0.0:153:10:4:4	1/1:-8.2,-0.3,0.0:140:5:2:2	0/0:0.0,-5.12,-67.1:171:51:16:0	1/1:-50.8,-3.86,0.0:130:39:12:12	1/1:-34.0,-2.38,0.0:222:24:9:9	1/1:-12.3,-0.6,0.0:87:7:3:3	1/1:-21.7,-1.48,0.0:65:15:6:6	0/0:0.0,-3.91,-56.6:1:39:19:0	0/0:0.0,-1.81,-27.4:0:18:7:0	0/0:0.0,-3.61,-47.9:131:36:12:0	1/1:-54.8,-4.46,0.0:358:45:13:13	0/0:0.0,-2.41,-34.8:179:24:9:0
	478665998	T	G	2222	1	_100001000011101	1	0	0	0	0	1	0	0	0	0	1	1	1	0	1	1/1:-8.2,-0.3,0.0:154:5:2:2	0/0:0.0,-4.52,-64.3:238:45:14:0	0/0:0.0,-3.91,-55.7:369:39:13:0	0/0:0.0,-1.51,-23.7:391:15:6:0	0/0:0.0,-2.11,-32.0:354:21:7:0	1/1:-51.8,-3.24,0.0:622:32:13:12	0/0:0.0,-3.01,-42.9:470:30:10:0	0/0:0.0,-5.72,-80.8:208:57:17:0	0/0:0.0,-2.71,-40.6:65:27:10:0	0/0:0.0,-1.81,-28.3:51:18:7:0	1/1:-35.1,-2.41,0.0:287:24:9:9	1/1:-38.1,-2.98,0.0:206:30:11:11	1/1:-45.0,-3.28,0.0:667:33:12:12	0/0:0.0,-2.41,-36.5:415:24:9:0	1/1:-56.0,-3.91,0.0:624:39:12:11
	478666049	C	T	2384	1	_100001000011101	1	0	0	0	0	1	0	0	0	0	1	1	1	0	1	1/1:-11.4,-0.6,0.0:133:7:3:3	0/0:0.0,-4.52,-64.4:273:45:14:0	0/0:0.0,-2.11,-31.1:647:21:8:0	0/0:0.0,-1.2,-19.7:391:12:5:0	0/0:0.0,-0.6,-11.4:908:7:3:0	1/1:-49.2,-3.31,0.0:488:33:10:10	0/0:0.0,-2.98,-41.8:244:30:11:0	0/0:0.0,-5.34,-67.5:133:53:17:0	0/0:0.0,-3.23,-39.7:84:32:10:0	0/0:0.0,-1.81,-27.8:36:18:7:0	1/1:-39.8,-2.71,0.0:207:27:10:10	1/1:-43.8,-3.01,0.0:141:30:12:12	1/1:-69.7,-4.82,0.0:617:48:14:14	0/0:0.0,-2.36,-30.7:689:24:7:0	1/1:-36.5,-2.41,0.0:502:24:8:8
	478666265	C	G	1696	1	_100001000011101	1	0	0	0	0	1	0	0	0	0	1	1	1	0	1	1/1:-8.6,-0.58,0.0:75:7:3:3	0/0:0.0,-6.92,-94.5:381:69:20:0	0/0:0.0,-2.41,-36.9:812:24:7:0	0/0:0.0,-1.81,-28.7:317:18:5:0	0/0:0.0,-0.3,-8.2:1638:5:2:0	1/1:-39.2,-2.71,0.0:409:27:8:8	0/0:0.0,-5.72,-78.5:380:57:18:0	0/0:0.0,-4.21,-58.8:52:42:14:0	0/0:0.0,-2.71,-38.7:54:27:9:0	0/0:0.0,-1.2,-20.1:15:12:5:0	1/1:-59.0,-4.21,0.0:69:42:16:16	1/1:-33.7,-2.41,0.0:81:24:11:9	1/1:-16.1,-1.18,0.0:730:12:5:5	0/0:0.0,-2.63,-32.3:469:26:7:0	1/1:-24.9,-2.08,0.0:774:21:7:7
	478668065	A	G	2965	1	_011110111100010	0	1	1	1	1	0	1	1	1	1	0	0	0	1	0	0/0:0.0,-0.6,-10.9:309:7:3:0	1/1:-40.1,-2.71,0.0:359:27:10:10	1/1:-53.3,-3.89,0.0:547:39:12:12	1/1:-17.2,-1.18,0.0:134:12:5:5	1/1:-32.0,-2.11,0.0:674:21:7:7	0/0:0.0,-2.71,-38.3:530:27:10:0	1/1:-47.4,-3.31,0.0:446:33:10:10	1/1:-76.6,-5.72,0.0:426:57:17:16	1/1:-16.0,-0.9,0.0:693:10:4:4	1/1:-33.7,-2.41,0.0:120:24:13:12	0/0:0.0,-3.61,-51.2:271:36:15:0	0/0:0.0,-1.78,-22.2:242:18:9:0	0/0:0.0,-3.31,-47.5:831:33:15:0	1/1:-41.0,-2.71,0.0:324:27:10:10	0/0:0.0,-1.48,-19.4:501:15:9:0
	478668072	G	A	2965	1	_011110111100010	0	1	1	1	1	0	1	1	1	1	0	0	0	1	0	0/0:0.0,-0.6,-11.0:309:7:3:0	1/1:-38.7,-2.71,0.0:532:27:10:10	1/1:-45.9,-3.31,0.0:533:33:12:12	1/1:-7.8,-0.3,0.0:127:5:5:5	1/1:-30.3,-2.11,0.0:676:21:7:7	0/0:0.0,-2.96,-37.5:460:30:12:0	1/1:-47.7,-3.59,0.0:425:36:11:11	1/1:-77.7,-5.69,0.0:428:57:17:16	1/1:-16.4,-0.9,0.0:610:10:4:4	1/1:-29.9,-2.08,0.0:123:21:13:12	0/0:0.0,-3.61,-48.9:218:36:13:0	0/0:0.0,-1.81,-25.6:242:18:9:0	0/0:0.0,-3.59,-49.1:637:36:16:0	1/1:-44.0,-3.28,0.0:417:33:13:13	0/0:0.0,-2.05,-26.2:501:21:8:0
	478668079	G	C	2965	1	_011110111100010	0	1	1	1	1	0	1	1	1	1	0	0	0	1	0	0/0:0.0,-0.58,-9.4:309:7:3:0	1/1:-43.5,-3.31,0.0:412:33:11:11	1/1:-50.0,-3.55,0.0:526:35:13:13	1/1:-12.3,-0.6,0.0:146:7:6:6	1/1:-29.5,-2.04,0.0:677:20:7:7	0/0:0.0,-3.56,-45.6:471:36:12:0	1/1:-51.5,-3.61,0.0:431:36:11:11	1/1:-72.4,-5.39,0.0:411:54:17:16	1/1:-24.2,-1.51,0.0:627:15:5:5	1/1:-24.5,-1.78,0.0:127:18:12:11	0/0:0.0,-3.89,-51.7:233:39:14:0	0/0:0.0,-2.05,-26.2:231:21:9:0	0/0:0.0,-4.52,-60.1:634:45:17:0	1/1:-51.0,-3.61,0.0:417:36:14:14	0/0:0.0,-3.01,-41.5:561:30:10:0
	478668095	G	A	2965	1	_011110111100010	0	1	1	1	1	0	1	1	1	1	0	0	0	1	0	0/0:0.0,-0.9,-14.8:280:10:4:0	1/1:-40.4,-3.01,0.0:462:30:10:10	1/1:-70.4,-4.55,0.0:543:46:14:14	1/1:-20.1,-1.2,0.0:115:12:8:8	1/1:-28.3,-1.81,0.0:760:18:6:6	0/0:0.0,-3.31,-47.4:456:33:12:0	1/1:-49.6,-3.59,0.0:354:36:10:10	1/1:-79.9,-5.72,0.0:432:57:15:15	1/1:-24.2,-1.51,0.0:627:15:5:5	1/1:-31.5,-2.11,0.0:106:21:10:10	0/0:0.0,-4.19,-54.8:233:42:16:0	0/0:0.0,-1.48,-21.7:129:15:9:0	0/0:0.0,-3.59,-49.2:623:36:15:0	1/1:-55.8,-3.91,0.0:300:39:14:14	0/0:0.0,-3.01,-39.5:427:30:10:0
	478668122	G	A	2917	1	_100001000011101	1	0	0	0	0	1	0	0	0	0	1	1	1	0	1	1/1:-5.3,-0.27,0.0:135:5:3:3	0/0:0.0,-4.21,-56.5:502:42:12:0	0/0:0.0,-3.22,-67.5:676:32:13:0	0/0:0.0,-1.2,-20.5:137:12:9:0	0/0:0.0,-1.51,-21.8:1197:15:4:0	1/1:-131.49,-4.97,0.0:529:50:14:14	0/0:0.0,-3.61,-49.2:487:36:9:0	0/0:0.0,-5.72,-79.0:647:57:13:0	0/0:0.0,-1.51,-23.8:658:15:4:0	0/0:0.0,-2.41,-35.1:187:24:9:0	1/1:-30.1,-2.59,0.0:126:26:12:12	1/1:-28.0,-2.08,0.0:120:21:10:10	1/1:-66.9,-5.37,0.0:534:54:17:17	0/0:0.0,-6.02,-82.3:365:60:18:0	1/1:-41.9,-3.31,0.0:445:33:10:10
	478668146	G	A	2581	1	_100001000011101	1	0	0	0	0	1	0	0	0	0	1	1	1	0	1	1/1:-16.3,-1.18,0.0:127:12:5:5	0/0:0.0,-3.01,-43.2:622:30:9:0	0/0:0.0,-5.59,-72.4:838:56:13:0	0/0:0.0,-1.2,-20.5:137:12:7:0	0/0:0.0,-2.58,-31.4:1192:26:6:0	1/1:-58.9,-4.49,0.0:823:45:13:13	0/0:0.0,-2.38,-33.2:439:24:9:0	0/0:0.0,-5.12,-72.1:592:51:14:0	0/0:0.0,-1.51,-24.6:947:15:4:0	0/0:0.0,-2.71,-39.3:193:27:10:0	1/1:-36.1,-2.41,0.0:120:24:10:10	1/1:-29.9,-1.18,0.0:125:12:11:10	1/1:-73.9,-5.42,0.0:592:54:16:16	0/0:0.0,-5.09,-67.4:404:51:16:0	1/1:-55.1,-3.91,0.0:629:39:11:11
	478668156	G	C	2666	1	_100001000011101	1	0	0	0	0	1	0	0	0	0	1	1	1	0	1	1/1:-13.7,-0.9,0.0:107:10:5:4	0/0:0.0,-2.41,-36.9:642:24:8:0	0/0:0.0,-4.52,-61.6:654:45:12:0	0/0:0.0,-1.2,-19.6:114:12:6:0	0/0:0.0,-1.81,-26.5:820:18:6:0	1/1:-65.6,-5.12,0.0:535:51:13:13	0/0:0.0,-2.11,-30.5:428:21:7:0	0/0:0.0,-4.82,-68.9:577:48:13:0	0/0:0.0,-1.51,-24.6:947:15:4:0	0/0:0.0,-2.41,-36.1:172:24:9:0	1/1:-44.3,-3.01,0.0:151:30:12:12	1/1:-32.4,-2.11,0.0:114:21:10:10	1/1:-64.4,-5.09,0.0:583:51:15:15	0/0:0.0,-5.09,-63.6:466:51:15:0	1/1:-58.3,-4.21,0.0:640:42:12:12
	478670712	C	T	2965	1	_011110111100010	0	1	1	1	1	0	1	1	1	1	0	0	0	1	0	0/0:0.0,-0.6,-12.3:567:7:3:0	1/1:-85.7,-6.02,0.0:375:60:14:14	1/1:-35.6,-2.41,0.0:661:24:9:9	1/1:-16.4,-0.9,0.0:435:10:4:4	1/1:-19.2,-1.2,0.0:842:12:5:5	0/0:0.0,-1.2,-18.3:308:12:5:0	1/1:-17.6,-1.18,0.0:400:12:5:5	1/1:-62.0,-4.52,0.0:650:45:13:13	1/1:-31.4,-2.11,0.0:505:21:6:6	1/1:-22.8,-1.51,0.0:622:15:7:7	0/0:0.0,-1.2,-18.7:1270:12:4:0	0/0:0.0,-1.2,-19.1:379:12:5:0	0/0:0.0,-4.52,-63.8:476:45:12:0	1/1:-21.9,-1.51,0.0:783:15:5:5	0/0:0.0,-1.81,-27.9:615:18:5:0
	478671265	C	A	2699	1	_100001000011101	1	0	0	0	0	1	0	0	0	0	1	1	1	0	1	1/1:-24.2,-1.51,0.0:1480:15:4:4	0/0:0.0,-3.01,-44.3:871:30:7:0	0/0:0.0,-4.21,-61.1:412:42:15:0	0/0:0.0,-1.81,-28.3:389:18:8:0	0/0:0.0,-2.11,-32.8:439:21:7:0	1/1:-40.6,-2.71,0.0:281:27:11:11	0/0:0.0,-2.71,-37.5:469:27:9:0	0/0:0.0,-2.71,-38.4:771:27:6:0	0/0:0.0,-0.9,-16.0:651:10:2:0	0/0:0.0,-0.9,-15.1:54:10:4:0	1/1:-81.2,-5.72,0.0:323:57:15:15	1/1:-51.6,-3.61,0.0:437:36:10:10	1/1:-41.9,-3.01,0.0:418:30:10:10	0/0:0.0,-4.21,-57.6:320:42:17:0	1/1:-42.5,-3.01,0.0:365:30:7:7
	478671609	G	T	2730	1	_011110111100010	0	1	1	1	1	0	1	1	1	1	0	0	0	1	0	0/0:0.0,-2.36,-26.0:485:24:8:0	1/1:-36.9,-2.41,0.0:306:24:9:8	1/1:-29.4,-2.11,0.0:88:21:14:11	1/1:-3.2,-0.0,0.0:58:3:5:3	1/1:-26.2,-1.81,0.0:112:18:9:8	0/0:0.0,-2.41,-34.1:128:24:11:0	1/1:-45.1,-3.01,0.0:268:30:13:11	1/1:-63.9,-4.52,0.0:398:45:14:13	1/1:-24.2,-1.51,0.0:253:15:6:6	1/1:-27.4,-1.81,0.0:266:18:8:7	0/0:0.0,-2.98,-41.8:596:30:10:0	0/0:0.0,-1.81,-28.3:133:18:9:0	0/0:0.0,-4.19,-55.3:490:42:15:0	1/1:-28.7,-1.81,0.0:105:18:10:8	0/0:0.0,-1.51,-23.2:497:15:6:0
	478673450	G	A	2420	1	_011110111100010	0	1	1	1	1	0	1	1	1	1	0	0	0	1	0	0/0:0.0,-2.71,-37.5:228:27:10:0	1/1:-68.4,-4.82,0.0:258:48:14:14	1/1:-24.6,-1.51,0.0:110:15:6:6	1/1:-16.4,-0.9,0.0:82:10:4:4	1/1:-8.2,-0.3,0.0:168:5:2:2	0/0:0.0,-1.78,-25.8:214:18:7:0	1/1:-34.6,-2.41,0.0:244:24:9:8	1/1:-41.5,-3.01,0.0:278:30:10:10	1/1:-11.9,-0.6,0.0:270:7:3:3	1/1:-25.5,-1.81,0.0:94:18:7:7	0/0:0.0,-3.31,-48.4:436:33:9:0	0/0:0.0,-3.01,-42.8:82:30:11:0	0/0:0.0,-3.01,-42.9:395:30:9:0	1/1:-22.9,-1.51,0.0:82:15:6:6	0/0:0.0,-2.41,-33.7:280:24:7:0
	478673584	G	T	2040	1	_011110111100010	0	1	1	1	1	0	1	1	1	1	0	0	0	1	0	0/0:0.0,-2.36,-30.2:300:24:7:0	1/1:-53.2,-3.91,0.0:388:39:11:11	1/1:-19.6,-1.2,0.0:117:12:5:5	1/1:-11.4,-0.6,0.0:114:7:3:3	1/1:-8.2,-0.3,0.0:121:5:2:2	0/0:0.0,-3.61,-52.0:131:36:15:0	1/1:-36.5,-2.41,0.0:467:24:7:6	1/1:-33.4,-1.48,0.0:309:15:9:7	1/1:-10.4,-0.6,0.0:306:7:2:1	1/1:-23.0,-0.58,0.0:162:7:7:6	0/0:0.0,-3.89,-53.6:345:39:12:0	0/0:0.0,-3.31,-44.1:112:33:13:0	0/0:0.0,-2.11,-30.0:352:21:6:0	1/1:-20.1,-1.2,0.0:135:12:5:5	0/0:0.0,-2.03,-22.3:729:20:6:0
	478673595	C	T	1990	1	_011110111100010	0	1	1	1	1	0	1	1	1	1	0	0	0	1	0	0/0:0.0,-1.81,-25.5:275:18:6:0	1/1:-52.7,-3.89,0.0:387:39:11:11	1/1:-19.3,-1.2,0.0:98:12:5:5	1/1:-11.5,-0.6,0.0:85:7:3:3	1/1:-7.8,-0.3,0.0:123:5:2:2	0/0:0.0,-3.61,-50.5:131:36:16:0	1/1:-31.4,-2.11,0.0:512:21:6:6	1/1:-34.3,-2.68,0.0:315:27:9:9	1/1:-10.6,-0.6,0.0:391:7:2:2	1/1:-23.7,-1.78,0.0:163:18:7:7	0/0:0.0,-3.61,-52.4:393:36:11:0	0/0:0.0,-3.31,-46.9:112:33:13:0	0/0:0.0,-2.41,-34.2:340:24:7:0	1/1:-19.6,-1.2,0.0:136:12:5:5	0/0:0.0,-2.11,-26.8:799:21:7:0
	478677273	T	A	2965	1	_100001000011101	1	0	0	0	0	1	0	0	0	0	1	1	1	0	1	1/1:-28.3,-1.81,0.0:1120:18:5:5	0/0:0.0,-5.06,-62.6:311:51:14:0	0/0:0.0,-3.31,-45.9:417:33:11:0	0/0:0.0,-0.9,-16.4:603:10:3:0	0/0:0.0,-2.11,-29.5:348:21:8:0	1/1:-24.1,-1.78,0.0:346:18:7:7	0/0:0.0,-5.42,-68.8:618:54:13:0	0/0:0.0,-6.3,-80.0:1288:63:14:0	0/0:0.0,-3.28,-41.7:766:33:8:0	0/0:0.0,-2.71,-38.3:1320:27:6:0	1/1:-76.6,-5.69,0.0:590:57:15:14	1/1:-40.8,-2.98,0.0:298:30:12:12	1/1:-92.5,-6.9,0.0:979:69:16:16	0/0:0.0,-3.61,-49.2:252:36:12:0	1/1:-63.8,-4.79,0.0:581:48:13:13
	478677713	T	C	2625	1	_100001000011101	1	0	0	0	0	1	0	0	0	0	1	1	1	0	1	1/1:-25.7,-2.05,0.0:875:21:7:7	0/0:0.0,-4.52,-61.8:787:45:14:0	0/0:0.0,-1.81,-27.4:230:18:8:0	0/0:0.0,-0.6,-12.3:226:7:3:0	0/0:0.0,-0.9,-15.1:232:10:5:0	1/1:-48.0,-3.31,0.0:387:33:13:13	0/0:0.0,-3.01,-42.7:800:30:11:0	0/0:0.0,-1.78,-25.4:818:18:7:0	0/0:0.0,-0.6,-11.9:819:7:3:0	0/0:0.0,-0.88,-13.5:352:9:4:0	1/1:-43.4,-3.01,0.0:1049:30:10:10	1/1:-39.1,-2.98,0.0:288:30:12:12	1/1:-48.4,-3.61,0.0:641:36:11:11	0/0:0.0,-3.61,-51.3:378:36:14:0	1/1:-69.9,-5.12,0.0:890:51:14:14
	478679114	A	C	2965	1	_100001000011101	1	0	0	0	0	1	0	0	0	0	1	1	1	0	1	1/1:-8.2,-0.3,0.0:1021:5:2:2	0/0:0.0,-3.01,-45.1:619:30:10:0	0/0:0.0,-1.81,-28.7:269:18:8:0	0/0:0.0,-0.3,-8.2:273:5:2:0	0/0:0.0,-1.2,-20.5:268:12:6:0	1/1:-43.0,-3.01,0.0:208:30:13:13	0/0:0.0,-3.89,-52.3:398:39:13:0	0/0:0.0,-3.61,-52.5:438:36:11:0	0/0:0.0,-1.51,-24.2:526:15:5:0	0/0:0.0,-1.2,-20.1:139:12:6:0	1/1:-105.0,-7.53,0.0:493:75:19:19	1/1:-32.0,-2.11,0.0:176:21:8:8	1/1:-83.9,-6.02,0.0:477:60:16:16	0/0:0.0,-5.72,-76.9:190:57:22:0	1/1:-64.3,-4.52,0.0:391:45:13:13
	478679358	G	C	2463	1	_011110111100010	0	1	1	1	1	0	1	1	1	1	0	0	0	1	0	0/0:0.0,-0.6,-12.3:108:7:3:0	1/1:-32.0,-2.11,0.0:168:21:7:7	1/1:-31.9,-2.11,0.0:4:21:9:9	1/1:-16.4,-0.9,0.0:0:10:4:4	1/1:-15.5,-0.9,0.0:6:10:5:5	0/0:0.0,-0.3,-7.4:35:5:2:0	1/1:-31.5,-2.11,0.0:222:21:8:8	1/1:-49.1,-3.44,0.0:210:34:12:12	1/1:-23.0,-1.33,0.0:78:13:6:6	1/1:-22.9,-1.51,0.0:16:15:6:6	0/0:0.0,-4.52,-65.6:186:45:14:0	0/0:0.0,-2.71,-40.2:38:27:11:0	0/0:0.0,-3.01,-39.3:132:30:11:0	1/1:-35.8,-2.68,0.0:30:27:10:10	0/0:0.0,-3.01,-44.3:272:30:9:0
	478679457	G	A	2280	1	_100001000011101	1	0	0	0	0	1	0	0	0	0	1	1	1	0	1	1/1:-35.2,-2.41,0.0:83:24:8:8	0/0:0.0,-2.11,-32.8:120:21:7:0	0/0:0.0,-3.31,-47.9:36:33:12:0	0/0:0.0,-1.51,-24.6:32:15:6:0	0/0:0.0,-1.51,-23.3:39:15:6:0	1/1:-13.9,-1.18,0.0:53:12:5:5	0/0:0.0,-3.31,-48.3:217:33:10:0	0/0:0.0,-3.56,-45.7:145:36:9:0	0/0:0.0,-2.66,-34.8:124:27:6:0	0/0:0.0,-0.6,-10.9:64:7:3:0	1/1:-61.1,-4.21,0.0:58:42:14:14	1/1:-44.3,-3.01,0.0:47:30:11:11	1/1:-54.1,-4.16,0.0:97:42:13:13	0/0:0.0,-1.81,-22.7:46:18:8:0	1/1:-31.5,-2.11,0.0:114:21:7:7
	478679462	G	A	2316	1	_100001000011101	1	0	0	0	0	1	0	0	0	0	1	1	1	0	1	1/1:-33.7,-2.41,0.0:85:24:8:8	0/0:0.0,-2.41,-36.5:115:24:7:0	0/0:0.0,-3.31,-48.8:39:33:12:0	0/0:0.0,-1.51,-24.6:32:15:6:0	0/0:0.0,-1.51,-24.2:45:15:6:0	1/1:-15.9,-1.18,0.0:49:12:5:5	0/0:0.0,-3.61,-52.9:99:36:11:0	0/0:0.0,-3.89,-51.3:154:39:10:0	0/0:0.0,-2.71,-39.2:118:27:6:0	0/0:0.0,-0.88,-12.1:80:9:4:0	1/1:-65.6,-4.52,0.0:59:45:15:15	1/1:-42.1,-3.01,0.0:45:30:11:11	1/1:-52.2,-4.12,0.0:98:41:13:13	0/0:0.0,-1.78,-24.9:42:18:8:0	1/1:-34.2,-2.41,0.0:110:24:8:8
	478679482	G	A	2797	1	_011110111100010	0	1	1	1	1	0	1	1	1	1	0	0	0	1	0	0/0:0.0,-2.38,-31.8:127:24:7:0	1/1:-36.1,-2.41,0.0:71:24:7:7	1/1:-43.9,-3.01,0.0:5:30:12:12	1/1:-19.7,-1.2,0.0:5:12:6:6	1/1:-24.2,-1.51,0.0:4:15:6:6	0/0:0.0,-1.2,-18.8:81:12:5:0	1/1:-48.7,-3.83,0.0:78:38:12:12	1/1:-41.1,-3.26,0.0:115:33:11:11	1/1:-25.8,-1.78,0.0:66:18:6:6	1/1:-15.3,-1.18,0.0:47:12:5:5	0/0:0.0,-7.53,-105.0:161:75:21:0	0/0:0.0,-3.61,-50.6:75:36:13:0	0/0:0.0,-4.19,-51.4:118:42:12:0	1/1:-37.0,-2.71,0.0:26:27:11:11	0/0:0.0,-2.41,-34.2:255:24:8:0
	478679598	G	A	2664	1	_011110111100010	0	1	1	1	1	0	1	1	1	1	0	0	0	1	0	0/0:0.0,-0.9,-16.0:97:10:4:0	1/1:-57.4,-3.91,0.0:58:39:10:10	1/1:-44.1,-3.28,0.0:98:33:11:11	1/1:-16.0,-0.9,0.0:10:10:4:4	1/1:-28.1,-2.08,0.0:156:21:7:7	0/0:0.0,-1.51,-24.2:66:15:7:0	1/1:-40.2,-2.71,0.0:598:27:10:10	1/1:-30.9,-2.41,0.0:122:24:8:8	1/1:-15.6,-0.9,0.0:110:10:4:4	1/1:-10.4,-0.6,0.0:39:7:4:4	0/0:0.0,-6.02,-86.1:57:60:18:0	0/0:0.0,-2.11,-32.8:1:21:8:0	0/0:0.0,-4.21,-58.4:138:42:14:0	1/1:-35.7,-2.41,0.0:24:24:9:9	0/0:0.0,-4.82,-68.4:106:48:14:0
	478679889	A	G	2965	1	_011110111100010	0	1	1	1	1	0	1	1	1	1	0	0	0	1	0	0/0:0.0,-1.81,-27.8:398:18:5:0	1/1:-35.5,-2.71,0.0:751:27:9:9	1/1:-37.9,-3.06,0.0:176:31:14:14	1/1:-9.3,-0.65,0.0:394:7:4:4	1/1:-28.6,-2.11,0.0:119:21:10:10	0/0:0.0,-5.72,-76.2:510:57:17:0	1/1:-28.7,-2.11,0.0:500:21:8:8	1/1:-68.3,-2.11,0.0:608:21:6:6	1/1:-19.6,-1.2,0.0:716:12:3:3	1/1:-48.7,-0.6,0.0:242:7:3:3	0/0:0.0,-5.12,-66.2:465:51:14:0	0/0:0.0,-2.71,-38.0:427:27:9:0	0/0:0.0,-5.12,-68.1:367:51:15:0	1/1:-36.7,-2.95,0.0:245:29:15:15	0/0:0.0,-3.31,-47.5:299:33:12:0
	478679949	C	T	2965	1	_100001000011101	1	0	0	0	0	1	0	0	0	0	1	1	1	0	1	1/1:-47.9,-3.31,0.0:577:33:10:10	0/0:0.0,-3.91,-55.8:514:39:13:0	0/0:0.0,-4.82,-67.6:163:48:19:0	0/0:0.0,-1.2,-18.8:195:12:5:0	0/0:0.0,-3.31,-48.8:152:33:14:0	1/1:-65.9,-5.09,0.0:617:51:14:14	0/0:0.0,-2.96,-38.9:574:30:11:0	0/0:0.0,-2.71,-39.7:474:27:10:0	0/0:0.0,-1.51,-24.2:472:15:6:0	0/0:0.0,-0.9,-15.5:215:10:4:0	1/1:-69.3,-4.82,0.0:416:48:16:16	1/1:-53.3,-3.89,0.0:312:39:13:13	1/1:-53.8,-4.44,0.0:468:44:13:12	0/0:0.0,-3.01,-40.2:151:30:13:0	1/1:-36.5,-1.76,0.0:483:18:9:8
	478680031	A	C	2965	1	_100001000011101	1	0	0	0	0	1	0	0	0	0	1	1	1	0	1	1/1:-53.8,-3.91,0.0:590:39:13:13	0/0:0.0,-5.42,-77.9:553:54:14:0	0/0:0.0,-4.82,-68.9:131:48:20:0	0/0:0.0,-1.51,-23.8:140:15:7:0	0/0:0.0,-3.01,-45.1:127:30:13:0	1/1:-64.1,-4.82,0.0:486:48:15:15	0/0:0.0,-3.61,-50.7:879:36:11:0	0/0:0.0,-3.91,-55.6:908:39:11:0	0/0:0.0,-1.81,-28.3:791:18:6:0	0/0:0.0,-1.2,-19.1:246:12:5:0	1/1:-67.8,-4.82,0.0:1297:48:12:12	1/1:-53.2,-4.09,0.0:654:41:14:14	1/1:-60.6,-4.52,0.0:709:45:11:11	0/0:0.0,-2.71,-36.4:164:27:11:0	1/1:-21.3,-1.44,0.0:462:15:7:7
	478680093	A	G	2813	1	_100001000011101	1	0	0	0	0	1	0	0	0	0	1	1	1	0	1	1/1:-39.6,-2.71,0.0:592:27:9:9	0/0:0.0,-5.42,-77.9:515:54:15:0	0/0:0.0,-4.52,-65.6:205:45:18:0	0/0:0.0,-1.81,-28.7:213:18:9:0	0/0:0.0,-2.41,-36.9:198:24:9:0	1/1:-49.2,-3.59,0.0:494:36:12:12	0/0:0.0,-3.91,-55.8:714:39:13:0	0/0:0.0,-2.08,-29.9:1342:21:8:0	0/0:0.0,-1.18,-17.6:1155:12:5:0	0/0:0.0,-0.6,-12.3:241:7:3:0	1/1:-83.2,-5.99,0.0:905:60:15:15	1/1:-48.8,-4.16,0.0:895:42:11:11	1/1:-48.8,-3.31,0.0:714:33:11:11	0/0:0.0,-2.41,-36.9:322:24:9:0	1/1:-23.8,-1.51,0.0:870:15:5:5
	478680140	T	C	2512	1	_100001000011101	1	0	0	0	0	1	0	0	0	0	1	1	1	0	1	1/1:-35.6,-2.41,0.0:427:24:10:9	0/0:0.0,-4.21,-60.2:569:42:15:0	0/0:0.0,-4.19,-56.5:214:42:16:0	0/0:0.0,-1.81,-27.8:239:18:8:0	0/0:0.0,-2.08,-28.7:192:21:8:0	1/1:-44.8,-3.31,0.0:432:33:12:11	0/0:0.0,-1.41,-44.4:749:14:12:1	0/0:0.0,-2.11,-32.8:846:21:10:0	0/0:0.0,-1.2,-20.5:787:12:7:0	0/0:0.0,-0.6,-12.3:237:7:3:0	1/1:-69.2,-5.39,0.0:1110:54:12:11	1/1:-53.9,-3.91,0.0:730:39:12:9	1/1:-43.4,-3.01,0.0:657:30:9:9	0/0:0.0,-2.71,-38.2:335:27:11:0	1/1:-16.4,-0.9,0.0:696:10:5:4
	478680184	G	T	1598	1	_100001000011101	1	0	0	0	0	1	0	0	0	0	1	1	1	0	1	1/1:-18.7,-1.2,0.0:1063:12:5:5	0/0:0.0,-4.52,-56.6:782:45:13:0	0/0:0.0,-3.01,-39.8:321:30:12:0	0/0:0.0,-1.51,-24.2:332:15:7:0	0/0:0.0,-1.2,-15.6:307:12:5:0	1/1:-26.5,-2.11,0.0:1841:21:6:6	0/0:0.0,-4.82,-66.1:722:48:15:0	0/0:0.0,-4.74,-60.2:719:47:13:0	0/0:0.0,-4.13,-52.4:706:41:11:0	0/0:0.0,-0.3,-7.8:223:5:2:0	1/1:-30.3,-2.36,0.0:664:24:8:8	1/1:-31.5,-2.11,0.0:1096:21:6:6	1/1:-46.0,-3.31,0.0:1193:33:6:6	0/0:0.0,-2.41,-35.2:365:24:9:0	1/1:-18.8,-1.2,0.0:1140:12:5:5
	478680223	C	A	2124	1	_100001000011101	1	0	0	0	0	1	0	0	0	0	1	1	1	0	1	1/1:-36.7,-2.71,0.0:833:27:8:8	0/0:0.0,-3.61,-53.3:911:36:10:0	0/0:0.0,-1.51,-24.2:402:15:7:0	0/0:0.0,-0.6,-12.3:387:7:3:0	0/0:0.0,-0.6,-11.9:418:7:4:0	1/1:-37.2,-2.71,0.0:866:27:9:9	0/0:0.0,-5.42,-74.9:914:54:17:0	0/0:0.0,-4.82,-65.7:920:48:13:0	0/0:0.0,-4.21,-57.5:662:42:11:0	0/0:0.0,-0.3,-8.2:447:5:2:0	1/1:-51.4,-3.61,0.0:1016:36:10:10	1/1:-39.6,-2.71,0.0:874:27:9:8	1/1:-47.4,-3.31,0.0:983:33:11:11	0/0:0.0,-1.51,-23.8:412:15:7:0	1/1:-11.9,-0.6,0.0:1024:7:4:4
	478681139	C	A	2301	1	_100001000011101	1	0	0	0	0	1	0	0	0	0	1	1	1	0	1	1/1:-28.7,-1.81,0.0:152:18:6:6	0/0:0.0,-4.21,-61.5:662:42:14:0	0/0:0.0,-3.01,-44.7:1299:30:9:0	0/0:0.0,-0.6,-11.9:2134:7:3:0	0/0:0.0,-2.11,-32.8:882:21:6:0	1/1:-39.4,-3.01,0.0:1506:30:8:8	0/0:0.0,-1.81,-27.9:481:18:7:0	0/0:0.0,-3.59,-49.1:435:36:10:0	0/0:0.0,-2.08,-29.9:227:21:6:0	0/0:0.0,-0.9,-15.1:494:10:4:0	1/1:-61.1,-4.21,0.0:586:42:13:13	1/1:-45.4,-3.28,0.0:912:33:9:9	1/1:-23.8,-1.51,0.0:552:15:4:4	0/0:0.0,-4.21,-61.5:772:42:12:0	1/1:-43.8,-3.01,0.0:811:30:8:8
	478681201	A	G	2965	1	_011110111100010	0	1	1	1	1	0	1	1	1	1	0	0	0	1	0	0/0:0.0,-3.31,-47.9:204:33:8:0	1/1:-59.8,-4.21,0.0:583:42:14:14	1/1:-16.4,-0.9,0.0:571:10:4:4	1/1:-8.2,-0.3,0.0:410:5:2:2	1/1:-8.2,-0.3,0.0:607:5:2:2	0/0:0.0,-0.3,-8.2:876:5:2:0	1/1:-42.3,-3.01,0.0:324:30:9:9	1/1:-46.5,-3.61,0.0:296:36:11:11	1/1:-38.3,-3.01,0.0:330:30:9:9	1/1:-8.2,-0.3,0.0:204:5:2:2	0/0:0.0,-4.21,-59.9:570:42:14:0	0/0:0.0,-3.01,-42.9:422:30:10:0	0/0:0.0,-1.51,-24.6:234:15:4:0	1/1:-81.4,-5.99,0.0:398:60:17:17	0/0:0.0,-1.81,-27.5:899:18:5:0
	478681800	G	A	2965	1	_011110111100010	0	1	1	1	1	0	1	1	1	1	0	0	0	1	0	0/0:0.0,-2.41,-33.8:992:24:6:0	1/1:-30.3,-2.36,0.0:1737:24:6:6	1/1:-58.7,-4.21,0.0:729:42:11:11	1/1:-30.0,-2.11,0.0:370:21:6:6	1/1:-24.6,-1.51,0.0:744:15:5:5	0/0:0.0,-7.2,-92.9:252:72:20:0	1/1:-104.1,-7.83,0.0:426:78:19:19	1/1:-54.1,-3.89,0.0:1044:39:9:9	1/1:-34.0,-2.38,0.0:818:24:6:6	1/1:-20.1,-1.2,0.0:1647:12:3:3	0/0:0.0,-7.8,-102.9:308:78:21:0	0/0:0.0,-4.82,-65.8:332:48:15:0	0/0:0.0,-4.79,-64.1:354:48:15:0	1/1:-60.5,-4.52,0.0:821:45:11:11	0/0:0.0,-3.61,-46.4:442:36:9:0
	478681878	T	C	2965	1	_011110111100010	0	1	1	1	1	0	1	1	1	1	0	0	0	1	0	0/0:0.0,-3.91,-56.5:493:39:9:0	1/1:-50.5,-3.61,0.0:663:36:11:11	1/1:-57.4,-4.21,0.0:781:42:11:11	1/1:-33.2,-2.41,0.0:900:24:7:7	1/1:-24.2,-1.51,0.0:545:15:4:4	0/0:0.0,-4.52,-65.6:420:45:13:0	1/1:-84.9,-6.02,0.0:443:60:17:17	1/1:-39.1,-2.71,0.0:666:27:9:9	1/1:-30.9,-2.11,0.0:747:21:7:7	1/1:-8.2,-0.3,0.0:386:5:2:2	0/0:0.0,-7.22,-100.6:357:72:20:0	0/0:0.0,-5.37,-69.4:541:54:14:0	0/0:0.0,-5.09,-67.4:303:51:16:0	1/1:-60.8,-4.52,0.0:554:45:13:13	0/0:0.0,-2.36,-30.3:422:24:6:0
	478681888	C	A	2965	1	_011110111100010	0	1	1	1	1	0	1	1	1	1	0	0	0	1	0	0/0:0.0,-3.86,-48.3:493:39:8:0	1/1:-49.5,-3.59,0.0:720:36:11:11	1/1:-64.7,-4.52,0.0:758:45:12:12	1/1:-36.0,-2.41,0.0:836:24:8:8	1/1:-24.6,-1.51,0.0:493:15:4:4	0/0:0.0,-3.31,-49.2:417:33:10:0	1/1:-84.0,-6.02,0.0:419:60:16:16	1/1:-50.7,-3.86,0.0:546:39:11:11	1/1:-42.5,-3.26,0.0:610:33:9:9	1/1:-8.2,-0.3,0.0:331:5:2:2	0/0:0.0,-7.22,-99.8:416:72:20:0	0/0:0.0,-5.04,-59.2:564:50:13:0	0/0:0.0,-4.74,-59.8:285:47:13:0	1/1:-56.5,-4.21,0.0:544:42:12:12	0/0:0.0,-1.81,-27.4:372:18:6:0
	478681947	C	A	2965	1	_011110111100010	0	1	1	1	1	0	1	1	1	1	0	0	0	1	0	0/0:0.0,-2.71,-39.2:731:27:8:0	1/1:-52.0,-3.61,0.0:523:36:12:12	1/1:-63.3,-4.52,0.0:511:45:14:14	1/1:-36.0,-2.41,0.0:602:24:8:8	1/1:-27.3,-1.81,0.0:390:18:6:6	0/0:0.0,-0.9,-14.6:839:10:5:0	1/1:-77.6,-5.72,0.0:377:57:16:16	1/1:-49.3,-3.61,0.0:506:36:9:9	1/1:-37.0,-2.71,0.0:559:27:7:7	1/1:-8.2,-0.3,0.0:318:5:2:2	0/0:0.0,-5.42,-76.2:523:54:14:0	0/0:0.0,-4.49,-59.7:870:45:16:0	0/0:0.0,-5.42,-72.8:555:54:16:0	1/1:-41.0,-2.71,0.0:795:27:7:7	0/0:0.0,-0.88,-12.6:394:9:4:0
	478682051	T	C	2965	1	_011110111100010	0	1	1	1	1	0	1	1	1	1	0	0	0	1	0	0/0:0.0,-2.61,-36.2:486:26:11:0	1/1:-78.2,-5.72,0.0:384:57:17:17	1/1:-46.9,-3.31,0.0:487:33:11:11	1/1:-32.8,-2.11,0.0:544:21:7:7	1/1:-14.1,-0.9,0.0:303:10:4:4	0/0:0.0,-2.71,-43.0:926:27:9:0	1/1:-66.8,-4.82,0.0:553:48:15:15	1/1:-82.6,-6.02,0.0:407:60:18:17	1/1:-40.6,-2.71,0.0:519:27:9:8	1/1:-42.0,-3.01,0.0:306:30:9:9	0/0:0.0,-1.74,-27.6:535:18:13:0	0/0:0.0,-4.79,-61.5:873:48:18:0	0/0:0.0,-5.56,-75.4:586:56:19:0	1/1:-43.8,-3.01,0.0:494:30:11:11	0/0:0.0,-1.45,-16.0:346:15:7:0
	478682091	G	T	2965	1	_100001000011101	1	0	0	0	0	1	0	0	0	0	1	1	1	0	1	1/1:-56.7,-4.21,0.0:370:42:15:15	0/0:0.0,-5.72,-76.8:512:57:17:0	0/0:0.0,-3.01,-41.4:638:30:11:0	0/0:0.0,-1.51,-22.8:485:15:6:0	0/0:0.0,-1.2,-18.6:914:12:5:0	1/1:-46.0,-3.31,0.0:749:33:11:11	0/0:0.0,-3.89,-49.0:832:39:11:0	0/0:0.0,-6.02,-84.7:483:60:18:0	0/0:0.0,-2.71,-39.6:564:27:9:0	0/0:0.0,-2.71,-41.0:367:27:9:0	1/1:-46.3,-3.28,0.0:481:33:10:10	1/1:-61.1,-4.49,0.0:722:45:14:14	1/1:-84.8,-6.02,0.0:510:60:17:17	0/0:0.0,-2.71,-39.7:536:27:10:0	1/1:-22.0,-1.51,0.0:584:15:6:6
	478682098	T	G	2965	1	_011110111100010	0	1	1	1	1	0	1	1	1	1	0	0	0	1	0	0/0:0.0,-5.39,-72.9:425:54:17:0	1/1:-77.5,-5.72,0.0:423:57:17:17	1/1:-53.7,-3.89,0.0:608:39:14:13	1/1:-36.1,-2.41,0.0:489:24:9:9	1/1:-17.6,-1.18,0.0:755:12:5:4	0/0:0.0,-3.61,-54.0:831:36:12:0	1/1:-53.3,-3.91,0.0:915:39:11:11	1/1:-81.6,-5.72,0.0:428:57:19:18	1/1:-36.9,-2.41,0.0:523:24:9:8	1/1:-44.7,-3.01,0.0:342:30:10:10	0/0:0.0,-3.91,-57.7:614:39:11:0	0/0:0.0,-4.52,-61.9:717:45:14:0	0/0:0.0,-5.42,-75.7:586:54:17:0	1/1:-48.4,-3.31,0.0:458:33:10:10	0/0:0.0,-1.51,-23.7:577:15:6:0
	478682111	G	C	2965	1	_011110111100010	0	1	1	1	1	0	1	1	1	1	0	0	0	1	0	0/0:0.0,-5.39,-72.5:368:54:15:0	1/1:-83.5,-6.02,0.0:414:60:20:20	1/1:-62.3,-4.49,0.0:328:45:15:15	1/1:-36.5,-2.41,0.0:350:24:9:9	1/1:-25.8,-1.78,0.0:297:18:6:6	0/0:0.0,-3.31,-47.1:833:33:11:0	1/1:-46.6,-3.59,0.0:499:36:11:11	1/1:-78.9,-5.72,0.0:431:57:18:18	1/1:-38.7,-2.71,0.0:494:27:9:9	1/1:-40.2,-2.71,0.0:368:27:9:9	0/0:0.0,-3.31,-47.5:640:33:10:0	0/0:0.0,-4.21,-57.9:557:42:13:0	0/0:0.0,-5.12,-69.3:727:51:16:0	1/1:-50.7,-3.89,0.0:539:39:12:12	0/0:0.0,-1.78,-24.5:301:18:7:0
	478682164	G	A	2965	1	_011110111100010	0	1	1	1	1	0	1	1	1	1	0	0	0	1	0	0/0:0.0,-4.79,-65.1:394:48:14:0	1/1:-87.5,-6.87,0.0:538:69:19:19	1/1:-75.6,-5.42,0.0:393:54:16:16	1/1:-27.3,-1.81,0.0:424:18:7:7	1/1:-48.3,-3.31,0.0:331:33:9:9	0/0:0.0,-3.01,-43.4:657:30:11:0	1/1:-47.4,-3.31,0.0:648:33:11:11	1/1:-58.0,-4.49,0.0:332:45:14:14	1/1:-37.2,-2.68,0.0:326:27:9:9	1/1:-20.8,-1.51,0.0:319:15:5:5	0/0:0.0,-3.91,-53.6:488:39:12:0	0/0:0.0,-4.49,-60.5:537:45:12:0	0/0:0.0,-2.41,-36.9:388:24:8:0	1/1:-51.2,-4.16,0.0:487:42:12:12	0/0:0.0,-1.51,-20.5:358:15:6:0
	478682196	C	T	2965	1	_011110111100010	0	1	1	1	1	0	1	1	1	1	0	0	0	1	0	0/0:0.0,-4.21,-59.7:458:42:13:0	1/1:-51.0,-2.01,0.0:879:20:11:11	1/1:-100.8,-7.22,0.0:425:72:19:19	1/1:-36.5,-2.41,0.0:354:24:7:7	1/1:-64.3,-4.52,0.0:294:45:12:12	0/0:0.0,-3.28,-44.5:506:33:12:0	1/1:-45.0,-3.28,0.0:731:33:10:10	1/1:-59.4,-4.46,0.0:537:45:12:12	1/1:-18.8,-1.45,0.0:484:15:5:5	1/1:-28.3,-1.81,0.0:480:18:7:7	0/0:0.0,-5.12,-70.7:491:51:15:0	0/0:0.0,-3.91,-54.1:271:39:10:0	0/0:0.0,-1.81,-27.3:623:18:7:0	1/1:-59.7,-4.21,0.0:502:42:10:10	0/0:0.0,-2.11,-30.0:518:21:8:0
	478682230	A	G	2789	1	_100001000011101	1	0	0	0	0	1	0	0	0	0	1	1	1	0	1	1/1:-49.5,-3.89,0.0:421:39:13:13	0/0:0.0,-3.91,-56.1:580:39:12:0	0/0:0.0,-7.47,-96.9:451:75:24:0	0/0:0.0,-2.41,-36.1:500:24:9:0	0/0:0.0,-4.76,-60.8:424:48:15:0	1/1:-68.3,-5.09,0.0:291:51:16:16	0/0:0.0,-3.31,-47.5:659:33:9:0	0/0:0.0,-3.91,-55.3:546:39:14:0	0/0:0.0,-1.81,-27.4:508:18:7:0	0/0:0.0,-1.81,-27.9:560:18:7:0	1/1:-60.6,-4.49,0.0:575:45:14:14	1/1:-48.0,-3.31,0.0:356:33:11:11	1/1:-29.1,-2.11,0.0:511:21:8:8	0/0:0.0,-4.82,-65.9:470:48:15:0	1/1:-35.6,-2.41,0.0:356:24:10:9
	478682253	A	G	2965	1	_011110111100010	0	1	1	1	1	0	1	1	1	1	0	0	0	1	0	0/0:0.0,-2.71,-38.3:681:27:9:0	1/1:-49.2,-3.31,0.0:594:33:10:10	1/1:-89.1,-6.62,0.0:511:66:20:20	1/1:-27.0,-1.81,0.0:615:18:7:7	1/1:-62.1,-4.52,0.0:431:45:13:13	0/0:0.0,-5.42,-74.8:287:54:16:0	1/1:-51.9,-3.61,0.0:477:36:10:10	1/1:-54.9,-3.91,0.0:499:39:14:14	1/1:-30.7,-2.11,0.0:501:21:8:8	1/1:-24.2,-1.51,0.0:311:15:6:6	0/0:0.0,-3.61,-50.3:551:36:12:0	0/0:0.0,-5.09,-68.7:312:51:14:0	0/0:0.0,-1.78,-23.5:689:18:6:0	1/1:-66.8,-5.09,0.0:443:51:17:16	0/0:0.0,-3.25,-41.4:382:32:11:0
	478682351	C	T	2965	1	_011110111100010	0	1	1	1	1	0	1	1	1	1	0	0	0	1	0	0/0:0.0,-2.08,-27.7:369:21:7:0	1/1:-75.7,-5.42,0.0:458:54:16:16	1/1:-101.6,-7.22,0.0:354:72:19:19	1/1:-52.4,-3.61,0.0:368:36:12:12	1/1:-45.1,-3.01,0.0:322:30:7:7	0/0:0.0,-3.89,-52.8:373:39:14:0	1/1:-58.8,-4.21,0.0:366:42:14:14	1/1:-44.8,-3.31,0.0:512:33:11:11	1/1:-26.9,-1.81,0.0:470:18:7:7	1/1:-17.9,-1.2,0.0:535:12:4:4	0/0:0.0,-2.41,-36.5:416:24:8:0	0/0:0.0,-5.72,-79.9:287:57:16:0	0/0:0.0,-1.2,-19.7:947:12:4:0	1/1:-82.8,-5.99,0.0:466:60:17:17	0/0:0.0,-6.32,-87.6:285:63:17:0
	478682412	G	A	2626	1	_100001000011101	1	0	0	0	0	1	0	0	0	0	1	1	1	0	1	1/1:-18.7,-1.2,0.0:989:12:5:5	0/0:0.0,-4.21,-58.9:369:42:13:0	0/0:0.0,-6.02,-85.2:508:60:19:0	0/0:0.0,-4.21,-61.5:513:42:13:0	0/0:0.0,-1.51,-23.7:496:15:6:0	1/1:-50.0,-3.59,0.0:623:36:11:11	0/0:0.0,-4.82,-67.9:479:48:16:0	0/0:0.0,-3.61,-49.1:1071:36:11:0	0/0:0.0,-1.51,-20.4:1754:15:5:0	0/0:0.0,-1.81,-28.7:582:18:6:0	1/1:-34.0,-2.38,0.0:635:24:8:7	1/1:-79.0,-5.72,0.0:712:57:15:15	1/1:-24.6,-1.51,0.0:627:15:6:6	0/0:0.0,-6.3,-84.4:548:63:16:0	1/1:-68.5,-4.82,0.0:268:48:13:13
	478682420	G	A	2732	1	_100001000011101	1	0	0	0	0	1	0	0	0	0	1	1	1	0	1	1/1:-20.5,-1.2,0.0:821:12:5:5	0/0:0.0,-3.01,-43.5:393:30:12:0	0/0:0.0,-6.62,-92.1:533:66:21:0	0/0:0.0,-4.82,-69.7:548:48:15:0	0/0:0.0,-1.51,-22.4:496:15:6:0	1/1:-54.0,-3.91,0.0:632:39:12:12	0/0:0.0,-5.12,-72.1:584:51:17:0	0/0:0.0,-3.56,-47.5:1091:36:12:0	0/0:0.0,-1.15,-14.7:1754:12:5:0	0/0:0.0,-2.11,-32.8:617:21:7:0	1/1:-40.2,-2.71,0.0:646:27:8:8	1/1:-68.0,-5.34,0.0:805:53:14:14	1/1:-24.6,-1.51,0.0:627:15:6:6	0/0:0.0,-5.12,-70.7:424:51:17:0	1/1:-78.1,-5.72,0.0:285:57:17:17
	478682430	G	T	2965	1	_011110111100010	0	1	1	1	1	0	1	1	1	1	0	0	0	1	0	0/0:0.0,-1.51,-23.4:869:15:6:0	1/1:-65.2,-4.52,0.0:371:45:14:10	1/1:-71.6,-5.12,0.0:474:51:16:15	1/1:-52.5,-3.61,0.0:459:36:12:11	1/1:-15.0,-0.9,0.0:467:10:4:4	0/0:0.0,-3.61,-51.1:656:36:12:0	1/1:-77.2,-5.72,0.0:535:57:18:18	1/1:-53.6,-3.91,0.0:991:39:12:12	1/1:-20.8,-1.51,0.0:1447:15:5:5	1/1:-32.8,-2.11,0.0:570:21:7:7	0/0:0.0,-3.31,-48.3:633:33:9:0	0/0:0.0,-5.37,-71.7:876:54:14:0	0/0:0.0,-1.51,-24.6:572:15:5:0	1/1:-71.5,-5.12,0.0:365:51:17:16	0/0:0.0,-5.12,-71.2:326:51:15:0
	478682530	C	T	2965	1	_011110111100010	0	1	1	1	1	0	1	1	1	1	0	0	0	1	0	0/0:0.0,-1.2,-20.5:1155:12:4:0	1/1:-39.6,-2.71,0.0:730:27:9:9	1/1:-56.6,-3.91,0.0:610:39:13:13	1/1:-44.7,-3.01,0.0:601:30:11:11	1/1:-7.8,-0.3,0.0:558:5:2:2	0/0:0.0,-2.41,-36.9:842:24:9:0	1/1:-62.7,-4.49,0.0:825:45:11:11	1/1:-81.1,-5.99,0.0:1339:60:13:13	1/1:-44.2,-3.01,0.0:1666:30:7:7	1/1:-28.7,-2.08,0.0:883:21:6:6	0/0:0.0,-2.11,-32.8:853:21:8:0	0/0:0.0,-2.11,-32.4:734:21:8:0	0/0:0.0,-1.51,-22.4:1017:15:5:0	1/1:-59.6,-4.21,0.0:1024:42:10:10	0/0:0.0,-3.91,-50.5:306:39:13:0
	478682627	G	T	2965	1	_011110111100010	0	1	1	1	1	0	1	1	1	1	0	0	0	1	0	0/0:0.0,-1.51,-24.6:192:15:4:0	1/1:-50.4,-3.59,0.0:2370:36:5:5	1/1:-86.1,-6.02,0.0:1180:60:14:14	1/1:-61.5,-4.21,0.0:1018:42:11:11	1/1:-24.6,-1.51,0.0:1772:15:3:3	0/0:0.0,-4.76,-60.1:133:48:13:0	1/1:-28.7,-1.81,0.0:1344:18:6:6	1/1:-45.9,-3.28,0.0:1840:33:7:7	1/1:-28.3,-1.81,0.0:3206:18:3:3	1/1:-17.6,-1.18,0.0:816:12:4:4	0/0:0.0,-2.41,-36.5:341:24:7:0	0/0:0.0,-2.11,-28.2:989:21:6:0	0/0:0.0,-2.38,-32.2:322:24:8:0	1/1:-47.4,-3.31,0.0:1595:33:7:7	0/0:0.0,-5.42,-76.7:160:54:15:0
	478683307	T	C	2965	1	_011110111100010	0	1	1	1	1	0	1	1	1	1	0	0	0	1	0	0/0:0.0,-0.9,-16.4:56:10:3:0	1/1:-80.2,-5.72,0.0:145:57:19:17	1/1:-69.2,-5.09,0.0:226:51:15:15	1/1:-36.9,-2.41,0.0:32:24:8:8	1/1:-28.2,-2.08,0.0:420:21:7:7	0/0:0.0,-2.68,-35.5:195:27:10:0	1/1:-33.2,-2.38,0.0:276:24:10:9	1/1:-36.5,-2.41,0.0:214:24:7:7	1/1:-7.8,-0.3,0.0:241:5:2:2	1/1:-28.7,-1.81,0.0:198:18:5:5	0/0:0.0,-4.21,-60.6:41:42:14:0	0/0:0.0,-0.9,-15.5:1081:10:4:0	0/0:0.0,-2.98,-39.0:61:30:10:0	1/1:-20.1,-1.2,0.0:1118:12:5:5	0/0:0.0,-0.58,-9.4:1360:7:3:0
	478683629	A	G	2965	1	_011110111100010	0	1	1	1	1	0	1	1	1	1	0	0	0	1	0	0/0:0.0,-0.9,-15.0:211:10:4:0	1/1:-57.0,-3.91,0.0:223:39:14:14	1/1:-172.2,-3.91,0.0:535:39:13:13	1/1:-8.2,-0.3,0.0:129:5:2:2	1/1:-164.0,-3.31,0.0:572:33:11:11	0/0:0.0,-3.91,-56.2:87:39:12:0	1/1:-47.0,-3.31,0.0:464:33:11:11	1/1:-52.5,-3.61,0.0:660:36:14:14	1/1:-27.9,-1.81,0.0:701:18:8:8	1/1:-24.6,-1.51,0.0:585:15:6:6	0/0:0.0,-3.91,-56.6:306:39:12:0	0/0:0.0,-1.2,-20.1:179:12:6:0	0/0:0.0,-3.59,-48.8:366:36:12:0	1/1:-47.1,-3.91,0.0:461:39:11:11	0/0:0.0,-2.38,-32.7:194:24:11:0
	478685162	G	A	2965	1	_011110111100010	0	1	1	1	1	0	1	1	1	1	0	0	0	1	0	0/0:0.0,-2.11,-32.4:746:21:5:0	1/1:-40.6,-2.71,0.0:282:27:10:10	1/1:-60.7,-4.21,0.0:128:42:15:15	1/1:-40.2,-2.71,0.0:144:27:10:10	1/1:-20.5,-1.2,0.0:97:12:5:5	0/0:0.0,-1.51,-23.7:482:15:6:0	1/1:-39.6,-2.71,0.0:142:27:11:11	1/1:-44.2,-3.53,0.0:381:35:14:12	1/1:-9.0,-0.58,0.0:331:7:4:3	1/1:-25.8,-1.78,0.0:144:18:10:9	0/0:0.0,-2.68,-37.7:65:27:12:0	0/0:0.0,-1.51,-21.9:300:15:6:0	0/0:0.0,-3.31,-47.5:485:33:9:0	1/1:-35.1,-2.41,0.0:129:24:9:9	0/0:0.0,-4.49,-59.5:196:45:14:0
	478685302	C	A	1474	1	_100001000011101	1	0	0	0	0	1	0	0	0	0	1	1	1	0	1	1/1:-15.5,-0.9,0.0:375:10:3:3	0/0:0.0,-1.51,-24.6:187:15:6:0	0/0:0.0,-1.81,-27.8:127:18:7:0	0/0:0.0,-0.9,-16.4:88:10:4:0	0/0:0.0,-0.6,-11.4:205:7:3:0	1/1:-32.8,-2.11,0.0:449:21:6:6	0/0:0.0,-1.2,-20.1:241:12:5:0	0/0:0.0,-3.61,-47.4:644:36:11:0	0/0:0.0,-1.51,-21.4:654:15:5:0	0/0:0.0,-1.2,-18.7:199:12:6:0	1/1:-41.0,-2.71,0.0:202:27:12:12	1/1:-12.3,-0.6,0.0:145:7:3:3	1/1:-24.8,-1.4,0.0:450:14:8:7	0/0:0.0,-0.88,-26.2:163:9:9:1	1/1:-32.8,-2.11,0.0:448:21:5:5
	478686250	T	G	2260	1	_011110111100010	0	1	1	1	1	0	1	1	1	1	0	0	0	1	0	0/0:0.0,-3.31,-46.8:347:33:10:0	1/1:-52.9,-3.61,0.0:134:36:13:13	1/1:-44.7,-3.01,0.0:130:30:11:11	1/1:-24.6,-1.51,0.0:133:15:6:6	1/1:-20.1,-1.2,0.0:126:12:5:5	0/0:0.0,-2.71,-37.0:305:27:8:0	1/1:-12.2,-0.88,0.0:192:9:5:5	1/1:-41.0,-2.71,0.0:416:27:9:9	1/1:-24.6,-1.51,0.0:435:15:5:5	1/1:-16.4,-0.9,0.0:101:10:4:4	0/0:0.0,-3.31,-46.9:94:33:12:0	0/0:0.0,-1.51,-24.6:585:15:6:0	0/0:0.0,-3.91,-56.6:296:39:10:0	1/1:-16.0,-0.9,0.0:143:10:5:5	0/0:0.0,-3.01,-44.7:415:30:7:0
	478686411	C	G	1995	1	_011110111100010	0	1	1	1	1	0	1	1	1	1	0	0	0	1	0	0/0:0.0,-3.61,-49.7:239:36:10:0	1/1:-31.0,-2.11,0.0:220:21:10:10	1/1:-35.2,-2.66,0.0:227:27:14:14	1/1:-22.9,-1.75,0.0:252:18:11:11	1/1:-12.3,-0.6,0.0:136:7:3:3	0/0:0.0,-0.3,-8.2:485:5:3:0	1/1:-23.2,-1.51,0.0:107:15:7:7	1/1:-32.0,-2.11,0.0:604:21:7:7	1/1:-16.4,-0.9,0.0:377:10:4:4	1/1:-11.9,-0.6,0.0:59:7:3:3	0/0:0.0,-3.01,-44.2:105:30:12:0	0/0:0.0,-2.11,-32.8:82:21:8:0	0/0:0.0,-2.98,-37.0:228:30:11:0	1/1:-26.4,-1.81,0.0:508:18:7:7	0/0:0.0,-2.71,-40.2:215:27:9:0
	478686847	C	A	2965	1	_100001000011101	1	0	0	0	0	1	0	0	0	0	1	1	1	0	1	1/1:-63.9,-4.76,0.0:373:48:11:11	0/0:0.0,-2.71,-40.2:179:27:11:0	0/0:0.0,-0.9,-16.4:183:10:4:0	0/0:0.0,-0.3,-8.2:164:5:2:0	0/0:0.0,-0.3,-8.2:203:5:2:0	1/1:-66.8,-4.82,0.0:363:48:15:14	0/0:0.0,-2.71,-39.2:153:27:11:0	0/0:0.0,-5.99,-81.4:563:60:17:0	0/0:0.0,-3.59,-48.6:600:36:11:0	0/0:0.0,-1.2,-20.5:212:12:6:0	1/1:-39.8,-2.71,0.0:174:27:10:10	1/1:-42.9,-3.01,0.0:356:30:12:12	1/1:-39.3,-3.01,0.0:357:30:11:10	0/0:0.0,-2.41,-36.0:187:24:9:0	1/1:-65.9,-5.09,0.0:448:51:15:15
	478686883	G	A	2965	1	_011110111100010	0	1	1	1	1	0	1	1	1	1	0	0	0	1	0	0/0:0.0,-6.02,-82.9:426:60:15:0	1/1:-40.6,-2.71,0.0:129:27:12:12	1/1:-28.3,-1.81,0.0:167:18:7:7	1/1:-20.1,-1.2,0.0:169:12:5:5	1/1:-8.2,-0.3,0.0:162:5:2:2	0/0:0.0,-4.16,-54.0:417:42:14:0	1/1:-44.3,-3.01,0.0:144:30:12:12	1/1:-93.0,-6.62,0.0:412:66:18:18	1/1:-61.5,-4.21,0.0:386:42:12:12	1/1:-23.3,-1.51,0.0:199:15:6:6	0/0:0.0,-3.31,-47.9:207:33:13:0	0/0:0.0,-3.61,-51.5:204:36:14:0	0/0:0.0,-3.31,-46.6:431:33:10:0	1/1:-27.0,-1.81,0.0:140:18:10:10	0/0:0.0,-5.12,-72.6:414:51:17:0
	478687019	A	G	2855	1	_011110111100010	0	1	1	1	1	0	1	1	1	1	0	0	0	1	0	0/0:0.0,-2.34,-28.9:438:23:7:0	1/1:-28.3,-1.81,0.0:382:18:7:7	1/1:-32.8,-2.11,0.0:144:21:9:9	1/1:-20.5,-1.2,0.0:161:12:6:6	1/1:-12.3,-0.6,0.0:94:7:3:3	0/0:0.0,-3.61,-49.6:582:36:11:0	1/1:-21.7,-1.75,0.0:108:18:7:7	1/1:-88.5,-6.32,0.0:482:63:15:15	1/1:-51.6,-3.61,0.0:600:36:8:8	1/1:-20.5,-1.2,0.0:131:12:7:7	0/0:0.0,-2.41,-36.5:148:24:10:0	0/0:0.0,-2.68,-37.7:131:27:12:0	0/0:0.0,-2.11,-31.9:489:21:7:0	1/1:-21.4,-1.51,0.0:138:15:8:8	0/0:0.0,-3.01,-44.7:343:30:10:0
	478687061	C	T	2782	1	_011110111100010	0	1	1	1	1	0	1	1	1	1	0	0	0	1	0	0/0:0.0,-2.11,-29.2:317:21:6:0	1/1:-28.7,-1.81,0.0:173:18:7:7	1/1:-48.8,-3.31,0.0:92:33:13:13	1/1:-28.3,-1.81,0.0:125:18:8:8	1/1:-20.5,-1.2,0.0:55:12:5:5	0/0:0.0,-3.28,-46.3:438:33:11:0	1/1:-23.4,-0.58,0.0:88:7:7:6	1/1:-72.6,-5.12,0.0:347:51:14:14	1/1:-36.1,-2.41,0.0:338:24:9:9	1/1:-11.9,-0.6,0.0:97:7:5:5	0/0:0.0,-1.81,-28.7:103:18:7:0	0/0:0.0,-2.41,-36.1:111:24:11:0	0/0:0.0,-2.11,-31.6:393:21:7:0	1/1:-19.9,-1.48,0.0:144:15:8:8	0/0:0.0,-1.81,-28.3:406:18:7:0
	478688523	G	A	1797	1	_100001000011101	1	0	0	0	0	1	0	0	0	0	1	1	1	0	1	1/1:-8.2,-0.3,0.0:816:5:2:2	0/0:0.0,-3.01,-43.8:139:30:12:0	0/0:0.0,-4.21,-55.6:119:42:17:0	0/0:0.0,-1.81,-26.5:110:18:9:0	0/0:0.0,-2.11,-29.1:128:21:8:0	1/1:-27.4,-1.81,0.0:557:18:6:6	0/0:0.0,-2.11,-31.5:168:21:9:0	0/0:0.0,-3.01,-44.2:627:30:11:0	0/0:0.0,-0.9,-15.5:908:10:4:0	0/0:0.0,-1.81,-28.7:206:18:7:0	1/1:-52.9,-3.61,0.0:129:36:15:15	1/1:-11.9,-0.6,0.0:91:7:3:3	1/1:-64.3,-5.06,0.0:459:51:15:15	0/0:0.0,-2.41,-36.9:153:24:10:0	1/1:-26.8,-1.81,0.0:433:18:6:6
	478688779	G	T	2382	1	_011110111100010	0	1	1	1	1	0	1	1	1	1	0	0	0	1	0	0/0:0.0,-2.36,-30.3:461:24:7:0	1/1:-19.6,-1.2,0.0:211:12:5:5	1/1:-58.6,-4.49,0.0:211:45:19:19	1/1:-28.6,-2.08,0.0:210:21:11:11	1/1:-30.0,-2.11,0.0:214:21:8:8	0/0:0.0,-3.86,-49.4:327:39:11:0	1/1:-20.4,-1.2,0.0:203:12:5:5	1/1:-22.5,-1.51,0.0:631:15:6:6	1/1:-14.3,-0.9,0.0:678:10:4:4	1/1:-8.2,-0.3,0.0:280:5:2:2	0/0:0.0,-4.21,-55.7:201:42:16:0	0/0:0.0,-4.79,-62.7:225:48:17:0	0/0:0.0,-5.09,-66.6:543:51:17:0	1/1:-48.0,-3.31,0.0:232:33:13:13	0/0:0.0,-2.38,-32.3:319:24:10:0
	478688831	C	T	1995	1	_011110111100010	0	1	1	1	1	0	1	1	1	1	0	0	0	1	0	0/0:0.0,-1.81,-27.5:876:18:5:0	1/1:-24.6,-1.51,0.0:179:15:7:7	1/1:-42.2,-2.98,0.0:178:30:11:11	1/1:-24.6,-1.51,0.0:209:15:6:6	1/1:-17.6,-1.18,0.0:148:12:5:5	0/0:0.0,-3.28,-42.7:261:33:11:0	1/1:-11.9,-0.6,0.0:150:7:3:3	1/1:-18.8,-1.2,0.0:936:12:5:5	1/1:-11.5,-0.6,0.0:555:7:3:3	1/1:-7.3,-0.3,0.0:114:5:2:2	0/0:0.0,-3.59,-49.5:146:36:14:0	0/0:0.0,-2.11,-31.0:189:21:8:0	0/0:0.0,-4.82,-66.7:363:48:15:0	1/1:-52.9,-3.61,0.0:212:36:14:14	0/0:0.0,-4.82,-62.0:299:48:12:0
	478688862	C	A	1974	1	_011110111100010	0	1	1	1	1	0	1	1	1	1	0	0	0	1	0	0/0:0.0,-1.2,-19.7:635:12:4:0	1/1:-29.7,-2.11,0.0:113:21:9:9	1/1:-45.1,-3.01,0.0:154:30:11:11	1/1:-24.6,-1.51,0.0:157:15:6:6	1/1:-20.5,-1.2,0.0:150:12:5:5	0/0:0.0,-3.28,-43.6:263:33:11:0	1/1:-12.3,-0.6,0.0:149:7:3:3	1/1:-20.1,-1.2,0.0:485:12:5:5	1/1:-12.3,-0.6,0.0:594:7:3:3	1/1:-7.8,-0.3,0.0:74:5:2:2	0/0:0.0,-4.52,-63.5:115:45:17:0	0/0:0.0,-2.11,-31.2:130:21:10:0	0/0:0.0,-4.82,-66.0:349:48:14:0	1/1:-36.9,-2.41,0.0:158:24:9:9	0/0:0.0,-4.17,-68.0:226:42:15:1
	478688974	G	A	2185	1	_100001000011101	1	0	0	0	0	1	0	0	0	0	1	1	1	0	1	1/1:-16.4,-0.9,0.0:625:10:4:4	0/0:0.0,-3.01,-43.4:232:30:13:0	0/0:0.0,-3.59,-50.4:298:36:14:0	0/0:0.0,-1.2,-20.5:284:12:5:0	0/0:0.0,-2.08,-29.9:305:21:9:0	1/1:-22.6,-1.78,0.0:703:18:6:6	0/0:0.0,-0.6,-12.3:310:7:3:0	0/0:0.0,-2.66,-33.9:665:27:9:0	0/0:0.0,-0.9,-16.4:778:10:4:0	0/0:0.0,-1.18,-16.3:222:12:5:0	1/1:-36.4,-2.71,0.0:117:27:11:11	1/1:-58.0,-4.21,0.0:189:42:15:15	1/1:-44.8,-3.56,0.0:587:36:11:11	0/0:0.0,-2.11,-32.8:266:21:8:0	1/1:-52.3,-4.19,0.0:428:42:14:14
	478688975	C	T	2400	1	_011110111100010	0	1	1	1	1	0	1	1	1	1	0	0	0	1	0	0/0:0.0,-0.9,-16.4:666:10:4:0	1/1:-39.1,-2.98,0.0:188:30:13:13	1/1:-51.6,-3.61,0.0:261:36:14:14	1/1:-19.6,-1.2,0.0:245:12:5:5	1/1:-32.0,-2.11,0.0:270:21:9:9	0/0:0.0,-1.81,-27.8:740:18:6:0	1/1:-9.5,-0.6,0.0:279:7:3:3	1/1:-34.3,-2.66,0.0:697:27:9:9	1/1:-15.5,-0.9,0.0:739:10:4:4	1/1:-17.6,-1.18,0.0:230:12:5:5	0/0:0.0,-2.71,-40.1:141:27:11:0	0/0:0.0,-4.21,-60.2:228:42:15:0	0/0:0.0,-3.61,-46.8:565:36:11:0	1/1:-32.8,-2.11,0.0:233:21:8:8	0/0:0.0,-3.91,-56.2:460:39:13:0
	478689185	G	A	1868	1	_100001000011101	1	0	0	0	0	1	0	0	0	0	1	1	1	0	1	1/1:-7.8,-0.3,0.0:123:5:2:2	0/0:0.0,-2.11,-31.7:162:21:8:0	0/0:0.0,-3.61,-51.5:166:36:13:0	0/0:0.0,-1.81,-27.9:179:18:7:0	0/0:0.0,-1.51,-23.6:152:15:6:0	1/1:-17.6,-1.18,0.0:283:12:4:4	0/0:0.0,-1.18,-15.8:189:12:5:0	0/0:0.0,-6.3,-82.6:555:63:18:0	0/0:0.0,-4.79,-62.5:590:48:13:0	0/0:0.0,-1.2,-20.1:174:12:5:0	1/1:-39.6,-1.97,0.0:152:20:13:13	1/1:-39.2,-2.71,0.0:102:27:11:11	1/1:-47.4,-3.31,0.0:386:33:11:11	0/0:0.0,-3.01,-42.2:166:30:12:0	1/1:-47.1,-3.31,0.0:140:33:13:13
	478689187	G	T	2965	1	_011110111100010	0	1	1	1	1	0	1	1	1	1	0	0	0	1	0	0/0:0.0,-0.3,-8.2:162:5:2:0	1/1:-32.4,-2.11,0.0:141:21:8:8	1/1:-51.6,-3.61,0.0:119:36:13:13	1/1:-27.4,-1.81,0.0:120:18:7:7	1/1:-24.2,-1.51,0.0:117:15:6:6	0/0:0.0,-1.2,-20.1:326:12:4:0	1/1:-18.8,-1.2,0.0:157:12:5:5	1/1:-78.0,-5.07,0.0:563:51:18:16	1/1:-60.8,-3.59,0.0:533:36:13:11	1/1:-17.2,-1.18,0.0:140:12:5:5	0/0:0.0,-3.01,-39.8:181:30:12:0	0/0:0.0,-2.38,-32.6:130:24:9:0	0/0:0.0,-3.61,-46.8:425:36:12:0	1/1:-44.7,-3.01,0.0:131:30:12:12	0/0:0.0,-3.88,-50.9:168:39:14:0
	478689709	G	T	2216	1	_100001000011101	1	0	0	0	0	1	0	0	0	0	1	1	1	0	1	1/1:-15.6,-0.9,0.0:150:10:4:4	0/0:0.0,-2.08,-28.6:149:21:10:0	0/0:0.0,-7.83,-105.5:171:78:30:0	0/0:0.0,-3.31,-48.8:147:33:15:0	0/0:0.0,-4.21,-56.7:198:42:15:0	1/1:-44.4,-3.28,0.0:599:33:9:9	0/0:0.0,-1.13,-17.1:318:12:5:0	0/0:0.0,-2.11,-32.0:458:21:7:0	0/0:0.0,-0.6,-12.3:961:7:2:0	0/0:0.0,-1.2,-19.7:137:12:5:0	1/1:-31.4,-1.71,0.0:243:17:11:10	1/1:-41.8,-2.98,0.0:293:30:13:13	1/1:-54.7,-3.91,0.0:530:39:13:13	0/0:0.0,-2.41,-35.5:169:24:9:0	1/1:-45.7,-3.56,0.0:137:36:13:13
	478689894	G	A	2819	1	_011110111100010	0	1	1	1	1	0	1	1	1	1	0	0	0	1	0	0/0:0.0,-2.38,-32.0:224:24:12:0	1/1:-51.0,-3.61,0.0:198:36:15:15	1/1:-51.9,-3.91,0.0:206:39:14:14	1/1:-27.4,-1.81,0.0:185:18:7:7	1/1:-24.5,-1.81,0.0:232:18:7:7	0/0:0.0,-5.67,-72.1:597:57:16:0	1/1:-39.2,-2.71,0.0:235:27:10:10	1/1:-35.1,-2.41,0.0:738:24:8:8	1/1:-11.4,-0.6,0.0:860:7:3:3	1/1:-19.6,-1.2,0.0:186:12:5:5	0/0:0.0,-2.68,-38.1:246:27:10:0	0/0:0.0,-2.41,-36.5:231:24:10:0	0/0:0.0,-3.01,-42.8:539:30:10:0	1/1:-33.9,-2.41,0.0:170:24:9:9	0/0:0.0,-4.19,-57.7:231:42:15:0
	478689919	G	T	2965	1	_011110111100010	0	1	1	1	1	0	1	1	1	1	0	0	0	1	0	0/0:0.0,-1.81,-26.4:169:18:9:0	1/1:-63.8,-4.52,0.0:176:45:18:18	1/1:-44.7,-3.01,0.0:202:30:11:11	1/1:-24.6,-1.51,0.0:205:15:6:6	1/1:-20.1,-1.2,0.0:198:12:5:5	0/0:0.0,-6.57,-85.9:532:66:17:0	1/1:-44.1,-3.28,0.0:228:33:12:12	1/1:-48.9,-3.61,0.0:495:36:10:10	1/1:-22.8,-1.51,0.0:551:15:5:5	1/1:-14.6,-0.9,0.0:171:10:5:5	0/0:0.0,-2.41,-35.0:209:24:9:0	0/0:0.0,-2.11,-30.9:241:21:10:0	0/0:0.0,-3.61,-49.4:585:36:12:0	1/1:-39.8,-3.26,0.0:192:33:12:12	0/0:0.0,-3.31,-47.8:228:33:13:0
	478701301	G	A	2277	1	_100001000011101	1	0	0	0	0	1	0	0	0	0	1	1	1	0	1	1/1:-62.4,-4.52,0.0:189:45:18:18	0/0:0.0,-1.2,-20.5:111:12:5:0	0/0:0.0,-3.31,-48.3:641:33:12:0	0/0:0.0,-2.11,-32.8:508:21:8:0	0/0:0.0,-0.9,-15.5:697:10:4:0	1/1:-37.3,-2.71,0.0:830:27:8:8	0/0:0.0,-6.62,-90.5:544:66:17:0	0/0:0.0,-3.01,-42.3:263:30:10:0	0/0:0.0,-1.81,-27.8:197:18:7:0	0/0:0.0,-0.9,-14.5:355:10:3:0	1/1:-15.5,-0.9,0.0:698:10:4:4	1/1:-47.4,-3.31,0.0:485:33:11:11	1/1:-20.1,-1.2,0.0:745:12:5:5	0/0:0.0,-1.12,-11.8:418:12:4:0	1/1:-57.0,-3.91,0.0:828:39:10:9
	478701400	G	T	1519	1	_100001000011101	1	0	0	0	0	1	0	0	0	0	1	1	1	0	1	1/1:-37.3,-2.71,0.0:223:27:10:10	0/0:0.0,-3.28,-41.3:164:33:12:0	0/0:0.0,-3.01,-42.0:765:30:8:0	0/0:0.0,-2.11,-32.0:613:21:5:0	0/0:0.0,-0.6,-10.0:590:7:3:0	1/1:-28.7,-2.11,0.0:735:21:5:5	0/0:0.0,-5.72,-76.9:444:57:16:0	0/0:0.0,-3.61,-50.7:134:36:13:0	0/0:0.0,-1.51,-22.9:140:15:6:0	0/0:0.0,-1.81,-27.8:128:18:7:0	1/1:-8.6,-0.58,0.0:152:7:4:4	1/1:-47.0,-3.31,0.0:428:33:11:11	1/1:-12.3,-0.6,0.0:464:7:3:3	0/0:0.0,-2.71,-37.9:369:27:10:0	1/1:-29.9,-2.08,0.0:1454:21:6:6
	478701584	C	T	2362	1	_100001000011101	1	0	0	0	0	1	0	0	0	0	1	1	1	0	1	1/1:-34.2,-2.41,0.0:200:24:9:9	0/0:0.0,-2.11,-31.0:525:21:8:0	0/0:0.0,-4.52,-61.5:515:45:14:0	0/0:0.0,-3.31,-47.3:470:33:10:0	0/0:0.0,-0.9,-14.2:158:10:4:0	1/1:-47.8,-3.59,0.0:499:36:12:12	0/0:0.0,-4.52,-61.9:745:45:13:0	0/0:0.0,-3.61,-51.6:180:36:16:0	0/0:0.0,-1.51,-24.2:149:15:7:0	0/0:0.0,-1.81,-27.4:207:18:9:0	1/1:-25.4,-1.78,0.0:178:18:7:7	1/1:-79.5,-5.72,0.0:441:57:15:15	1/1:-45.0,-3.56,0.0:558:36:11:11	0/0:0.0,-2.41,-34.3:435:24:8:0	1/1:-16.4,-0.9,0.0:658:10:3:3
	478701621	A	G	2965	1	_011110111100010	0	1	1	1	1	0	1	1	1	1	0	0	0	1	0	0/0:0.0,-1.51,-24.2:199:15:6:0	1/1:-28.7,-1.81,0.0:472:18:7:7	1/1:-72.2,-5.12,0.0:566:51:17:16	1/1:-52.5,-3.61,0.0:454:36:11:11	1/1:-19.7,-1.2,0.0:165:12:6:5	0/0:0.0,-5.42,-73.5:528:54:15:0	1/1:-42.2,-2.98,0.0:731:30:11:11	1/1:-55.6,-3.91,0.0:169:39:15:15	1/1:-28.7,-1.81,0.0:140:18:8:8	1/1:-26.9,-1.81,0.0:201:18:7:7	0/0:0.0,-3.01,-42.5:209:30:11:0	0/0:0.0,-4.49,-60.1:538:45:12:0	0/0:0.0,-3.31,-42.3:588:33:10:0	1/1:-24.6,-1.51,0.0:403:15:5:5	0/0:0.0,-0.9,-14.1:534:10:4:0
	478701636	G	T	2682	1	_100001000011101	1	0	0	0	0	1	0	0	0	0	1	1	1	0	1	1/1:-25.8,-1.78,0.0:185:18:7:7	0/0:0.0,-1.81,-28.3:169:18:7:0	0/0:0.0,-5.72,-81.2:551:57:18:0	0/0:0.0,-3.61,-53.3:459:36:11:0	0/0:0.0,-1.81,-27.9:204:18:7:0	1/1:-88.1,-6.32,0.0:437:63:18:18	0/0:0.0,-3.31,-47.0:544:33:12:0	0/0:0.0,-3.61,-51.6:201:36:14:0	0/0:0.0,-1.81,-27.8:176:18:8:0	0/0:0.0,-1.51,-23.8:236:15:6:0	1/1:-41.3,-2.98,0.0:175:30:11:11	1/1:-63.9,-4.52,0.0:458:45:13:13	1/1:-46.6,-3.31,0.0:344:33:11:11	0/0:0.0,-1.51,-24.6:505:15:6:0	1/1:-14.6,-0.9,0.0:430:10:4:4
	478701702	G	A	2965	1	_011110111100010	0	1	1	1	1	0	1	1	1	1	0	0	0	1	0	0/0:0.0,-0.6,-11.9:117:7:3:0	1/1:-31.4,-2.11,0.0:180:21:10:10	1/1:-110.4,-8.68,0.0:551:87:27:27	1/1:-56.5,-4.19,0.0:533:42:14:14	1/1:-43.5,-3.28,0.0:213:33:13:13	0/0:0.0,-6.9,-82.4:452:69:20:0	1/1:-50.4,-3.86,0.0:551:39:12:12	1/1:-57.0,-3.91,0.0:182:39:18:18	1/1:-32.4,-2.11,0.0:169:21:12:12	1/1:-24.6,-1.51,0.0:211:15:6:6	0/0:0.0,-2.68,-37.7:156:27:10:0	0/0:0.0,-3.31,-46.0:402:33:11:0	0/0:0.0,-4.21,-60.2:371:42:12:0	1/1:-15.0,-0.9,0.0:394:10:4:4	0/0:0.0,-1.2,-17.3:298:12:5:0
	478701712	T	C	2965	1	_011110111100010	0	1	1	1	1	0	1	1	1	1	0	0	0	1	0	0/0:0.0,-0.6,-11.9:156:7:3:0	1/1:-36.5,-2.41,0.0:192:24:11:11	1/1:-123.5,-9.33,0.0:537:93:28:28	1/1:-61.0,-4.52,0.0:530:45:15:15	1/1:-46.5,-3.31,0.0:196:33:13:13	0/0:0.0,-6.22,-71.4:423:62:19:0	1/1:-51.6,-3.61,0.0:458:36:10:10	1/1:-42.8,-3.01,0.0:182:30:13:13	1/1:-34.6,-2.41,0.0:195:24:11:11	1/1:-8.2,-0.3,0.0:153:5:2:2	0/0:0.0,-3.31,-46.2:162:33:12:0	0/0:0.0,-2.71,-41.0:342:27:10:0	0/0:0.0,-2.39,-47.2:309:24:10:1	1/1:-15.0,-0.9,0.0:493:10:4:4	0/0:0.0,-1.18,-17.2:316:12:5:0
	478702053	G	A	2965	1	_011110111100010	0	1	1	1	1	0	1	1	1	1	0	0	0	1	0	0/0:0.0,-1.51,-24.2:198:15:7:0	1/1:-61.1,-4.21,0.0:197:42:16:16	1/1:-107.0,-8.1,0.0:561:81:25:25	1/1:-52.2,-3.89,0.0:469:39:13:13	1/1:-38.8,-2.71,0.0:239:27:12:12	0/0:0.0,-3.01,-44.3:387:30:12:0	1/1:-28.3,-1.81,0.0:751:18:6:6	1/1:-46.1,-3.31,0.0:188:33:15:15	1/1:-22.8,-1.51,0.0:197:15:9:9	1/1:-23.3,-1.51,0.0:177:15:6:6	0/0:0.0,-3.31,-47.5:176:33:13:0	0/0:0.0,-1.81,-26.9:457:18:7:0	0/0:0.0,-2.71,-38.8:572:27:9:0	1/1:-32.8,-2.11,0.0:447:21:7:7	0/0:0.0,-2.68,-36.9:470:27:9:0
	478702157	A	G	2348	1	_100001000011101	1	0	0	0	0	1	0	0	0	0	1	1	1	0	1	1/1:-11.9,-0.6,0.0:358:7:3:3	0/0:0.0,-5.09,-69.2:271:51:18:0	0/0:0.0,-8.1,-101.7:678:81:23:0	0/0:0.0,-4.79,-60.4:647:48:13:0	0/0:0.0,-2.71,-37.2:273:27:10:0	1/1:-25.5,-1.81,0.0:909:18:5:5	0/0:0.0,-3.31,-46.9:694:33:10:0	0/0:0.0,-2.41,-36.0:326:24:9:0	0/0:0.0,-1.2,-19.6:333:12:5:0	0/0:0.0,-0.9,-16.4:319:10:4:0	1/1:-76.2,-5.42,0.0:292:54:22:22	1/1:-35.1,-2.41,0.0:459:24:9:9	1/1:-52.1,-3.61,0.0:675:36:9:9	0/0:0.0,-1.51,-23.7:480:15:6:0	1/1:-46.0,-3.31,0.0:461:33:11:10
	478702170	C	T	2129	1	_100001000011101	1	0	0	0	0	1	0	0	0	0	1	1	1	0	1	1/1:-10.6,-0.6,0.0:363:7:3:3	0/0:0.0,-4.82,-67.5:266:48:17:0	0/0:0.0,-7.53,-105.7:665:75:21:0	0/0:0.0,-4.82,-68.8:626:48:13:0	0/0:0.0,-1.81,-28.7:269:18:8:0	1/1:-22.4,-1.51,0.0:560:15:5:5	0/0:0.0,-3.31,-47.9:730:33:10:0	0/0:0.0,-2.71,-38.0:314:27:10:0	0/0:0.0,-1.2,-19.2:333:12:5:0	0/0:0.0,-1.2,-18.8:296:12:5:0	1/1:-79.9,-5.72,0.0:291:57:21:21	1/1:-32.0,-2.11,0.0:427:21:8:8	1/1:-40.9,-2.98,0.0:707:30:7:7	0/0:0.0,-2.11,-30.8:632:21:7:0	1/1:-39.1,-2.98,0.0:483:30:10:9
	478702193	C	T	2657	1	_100001000011101	1	0	0	0	0	1	0	0	0	0	1	1	1	0	1	1/1:-11.4,-0.6,0.0:264:7:3:3	0/0:0.0,-4.82,-69.3:264:48:17:0	0/0:0.0,-5.72,-78.8:694:57:18:0	0/0:0.0,-3.31,-46.9:587:33:11:0	0/0:0.0,-1.51,-23.7:234:15:7:0	1/1:-35.7,-2.41,0.0:453:24:8:8	0/0:0.0,-4.21,-58.8:641:42:11:0	0/0:0.0,-3.01,-42.9:299:30:11:0	0/0:0.0,-0.9,-14.6:352:10:4:0	0/0:0.0,-1.81,-28.3:268:18:7:0	1/1:-75.2,-5.42,0.0:297:54:19:19	1/1:-41.8,-2.98,0.0:449:30:11:11	1/1:-53.3,-3.61,0.0:650:36:8:8	0/0:0.0,-3.31,-47.6:674:33:9:0	1/1:-60.4,-4.49,0.0:426:45:14:14
	478702223	C	T	2965	1	_011110111100010	0	1	1	1	1	0	1	1	1	1	0	0	0	1	0	0/0:0.0,-0.9,-16.4:266:10:4:0	1/1:-59.8,-4.21,0.0:213:42:16:16	1/1:-72.9,-5.42,0.0:507:54:17:17	1/1:-52.4,-3.91,0.0:526:39:13:13	1/1:-12.3,-0.6,0.0:133:7:4:4	0/0:0.0,-2.38,-33.6:371:24:8:0	1/1:-45.8,-3.56,0.0:520:36:9:9	1/1:-46.9,-3.31,0.0:212:33:12:12	1/1:-12.3,-0.6,0.0:173:7:3:3	1/1:-34.6,-2.41,0.0:234:24:9:9	0/0:0.0,-4.82,-69.3:305:48:18:0	0/0:0.0,-3.01,-44.7:580:30:9:0	0/0:0.0,-3.91,-53.8:583:39:9:0	1/1:-25.4,-1.78,0.0:656:18:6:6	0/0:0.0,-6.3,-85.5:480:63:18:0
	478702232	C	G	2965	1	_011110111100010	0	1	1	1	1	0	1	1	1	1	0	0	0	1	0	0/0:0.0,-0.6,-11.9:266:7:3:0	1/1:-59.6,-4.21,0.0:208:42:17:17	1/1:-79.4,-6.02,0.0:514:60:17:17	1/1:-51.2,-3.61,0.0:497:36:12:12	1/1:-18.2,-1.2,0.0:168:12:5:5	0/0:0.0,-2.71,-38.9:430:27:9:0	1/1:-56.0,-4.21,0.0:679:42:11:11	1/1:-49.2,-3.61,0.0:217:36:13:13	1/1:-18.7,-1.2,0.0:239:12:5:5	1/1:-30.5,-2.11,0.0:205:21:8:8	0/0:0.0,-4.52,-63.5:330:45:18:0	0/0:0.0,-3.01,-43.5:675:30:9:0	0/0:0.0,-4.21,-59.0:574:42:12:0	1/1:-27.3,-1.81,0.0:721:18:6:6	0/0:0.0,-6.3,-85.1:380:63:18:0
	478702295	C	T	2965	1	_011110111100010	0	1	1	1	1	0	1	1	1	1	0	0	0	1	0	0/0:0.0,-1.2,-18.3:103:12:5:0	1/1:-42.5,-3.01,0.0:157:30:12:12	1/1:-70.1,-5.09,0.0:551:51:18:18	1/1:-36.1,-2.41,0.0:606:24:9:9	1/1:-34.0,-2.38,0.0:191:24:9:9	0/0:0.0,-2.11,-31.5:405:21:6:0	1/1:-48.1,-3.86,0.0:609:39:11:11	1/1:-36.5,-2.41,0.0:184:24:10:10	1/1:-16.0,-0.9,0.0:152:10:4:4	1/1:-20.5,-1.2,0.0:216:12:6:6	0/0:0.0,-2.71,-38.8:149:27:12:0	0/0:0.0,-3.59,-49.6:486:36:13:0	0/0:0.0,-3.01,-39.0:559:30:11:0	1/1:-24.8,-2.05,0.0:458:21:7:7	0/0:0.0,-9.33,-129.6:354:93:24:0
	478702401	G	T	2406	1	_011110111100010	0	1	1	1	1	0	1	1	1	1	0	0	0	1	0	0/0:0.0,-1.81,-26.4:152:18:9:0	1/1:-8.2,-0.3,0.0:113:5:2:2	1/1:-49.6,-3.59,0.0:746:36:12:12	1/1:-20.1,-1.2,0.0:998:12:4:4	1/1:-29.5,-2.08,0.0:168:21:8:8	0/0:0.0,-2.41,-36.1:399:24:9:0	1/1:-34.6,-2.68,0.0:551:27:8:8	1/1:-38.2,-2.71,0.0:230:27:11:11	1/1:-12.3,-0.6,0.0:221:7:4:4	1/1:-25.9,-1.81,0.0:235:18:7:7	0/0:0.0,-2.71,-37.7:88:27:12:0	0/0:0.0,-4.21,-61.1:747:42:13:0	0/0:0.0,-3.61,-51.1:574:36:11:0	1/1:-34.2,-2.41,0.0:550:24:9:9	0/0:0.0,-6.3,-83.1:393:63:17:0
	478702495	T	A	2930	1	_011110111100010	0	1	1	1	1	0	1	1	1	1	0	0	0	1	0	0/0:0.0,-2.41,-35.2:205:24:9:0	1/1:-8.2,-0.3,0.0:256:5:3:3	1/1:-80.8,-5.72,0.0:574:57:18:16	1/1:-20.1,-1.2,0.0:623:12:7:5	1/1:-32.4,-2.11,0.0:240:21:11:11	0/0:0.0,-3.28,-42.6:506:33:13:0	1/1:-29.5,-2.08,0.0:432:21:10:8	1/1:-37.4,-2.71,0.0:191:27:10:10	1/1:-19.2,-1.2,0.0:292:12:5:5	1/1:-18.2,-1.2,0.0:135:12:5:5	0/0:0.0,-2.98,-40.0:159:30:12:0	0/0:0.0,-3.61,-51.6:1330:36:10:0	0/0:0.0,-4.21,-57.5:500:42:12:0	1/1:-59.3,-4.52,0.0:711:45:12:10	0/0:0.0,-2.41,-32.7:571:24:8:0
	478702524	C	T	2965	1	_011110111100010	0	1	1	1	1	0	1	1	1	1	0	0	0	1	0	0/0:0.0,-1.81,-22.7:231:18:9:0	1/1:-11.4,-0.6,0.0:326:7:3:3	1/1:-72.6,-5.12,0.0:570:51:15:15	1/1:-23.8,-1.51,0.0:591:15:6:6	1/1:-36.5,-2.41,0.0:230:24:9:9	0/0:0.0,-4.19,-53.0:500:42:14:0	1/1:-56.0,-4.19,0.0:539:42:14:14	1/1:-57.5,-4.21,0.0:268:42:15:15	1/1:-26.5,-1.81,0.0:279:18:7:7	1/1:-31.0,-2.11,0.0:257:21:8:8	0/0:0.0,-2.11,-29.6:195:21:8:0	0/0:0.0,-2.41,-34.3:834:24:8:0	0/0:0.0,-5.12,-70.6:812:51:12:0	1/1:-64.8,-4.82,0.0:652:48:12:12	0/0:0.0,-2.41,-34.2:391:24:8:0
	478702608	C	T	2965	1	_011110111100010	0	1	1	1	1	0	1	1	1	1	0	0	0	1	0	0/0:0.0,-1.22,-38.8:377:12:13:0	1/1:-20.5,-1.2,0.0:265:12:5:5	1/1:-59.0,-4.46,0.0:752:45:13:13	1/1:-26.6,-2.05,0.0:552:21:7:7	1/1:-20.1,-1.2,0.0:192:12:6:6	0/0:0.0,-4.52,-64.2:624:45:13:0	1/1:-48.1,-3.59,0.0:632:36:13:13	1/1:-55.9,-4.19,0.0:302:42:15:15	1/1:-28.1,-2.08,0.0:331:21:8:8	1/1:-27.8,-1.81,0.0:273:18:7:7	0/0:0.0,-3.26,-43.7:281:33:14:0	0/0:0.0,-2.96,-40.6:986:30:11:0	0/0:0.0,-4.47,-59.6:699:45:14:0	1/1:-72.0,-5.42,0.0:557:54:16:16	0/0:0.0,-1.81,-27.8:535:18:7:0
	478702659	G	T	2965	1	_011110111100010	0	1	1	1	1	0	1	1	1	1	0	0	0	1	0	0/0:0.0,-3.31,-44.8:467:33:13:0	1/1:-16.0,-0.9,0.0:222:10:4:4	1/1:-61.7,-4.76,0.0:736:48:12:12	1/1:-38.5,-2.96,0.0:792:30:7:7	1/1:-15.0,-0.9,0.0:238:10:5:5	0/0:0.0,-5.12,-72.6:622:51:16:0	1/1:-45.0,-3.81,0.0:831:38:10:10	1/1:-50.0,-3.86,0.0:198:39:14:14	1/1:-19.7,-1.2,0.0:322:12:5:5	1/1:-30.3,-2.36,0.0:146:24:9:9	0/0:0.0,-3.28,-44.1:330:33:12:0	0/0:0.0,-3.61,-51.0:1197:36:11:0	0/0:0.0,-3.01,-41.5:776:30:10:0	1/1:-36.8,-2.68,0.0:861:27:10:10	0/0:0.0,-2.41,-36.9:697:24:8:0
	478702716	C	T	2227	1	_100001000011101	1	0	0	0	0	1	0	0	0	0	1	1	1	0	1	1/1:-30.6,-2.11,0.0:239:21:8:8	0/0:0.0,-0.9,-15.4:196:10:5:0	0/0:0.0,-3.59,-48.6:599:36:11:0	0/0:0.0,-2.08,-28.1:655:21:8:0	0/0:0.0,-0.6,-12.3:175:7:3:0	1/1:-42.8,-3.28,0.0:718:33:11:11	0/0:0.0,-2.36,-29.9:1024:24:8:0	0/0:0.0,-3.61,-49.2:164:36:14:0	0/0:0.0,-1.2,-19.6:181:12:6:0	0/0:0.0,-2.11,-29.6:153:21:8:0	1/1:-49.9,-4.16,0.0:217:42:17:17	1/1:-34.5,-3.01,0.0:981:30:10:9	1/1:-30.3,-2.38,0.0:964:24:7:7	0/0:0.0,-3.31,-48.8:829:33:8:0	1/1:-46.7,-3.61,0.0:628:36:10:9
	478702849	A	C	1328	1	_100001000011101	1	0	0	0	0	1	0	0	0	0	1	1	1	0	1	1/1:-6.6,-0.3,0.0:403:5:5:5	0/0:0.0,-1.48,-21.3:223:15:7:0	0/0:0.0,-2.38,-32.8:619:24:8:0	0/0:0.0,-1.48,-20.9:687:15:5:0	0/0:0.0,-0.6,-11.9:185:7:3:0	1/1:-13.3,-0.93,0.0:1059:10:5:5	0/0:0.0,-2.41,-34.8:776:24:8:0	0/0:0.0,-1.75,-21.5:157:18:7:0	0/0:0.0,-0.6,-10.9:119:7:3:0	0/0:0.0,-0.85,-10.6:205:9:4:0	1/1:-37.5,-2.71,0.0:310:27:14:14	1/1:-35.8,-3.5,0.0:850:35:15:15	1/1:-13.1,-0.43,0.0:695:6:9:9	0/0:0.0,-2.08,-29.0:581:21:8:0	1/1:-38.0,-3.18,0.0:1004:32:10:10
	478702946	G	A	2538	1	_100001000011101	1	0	0	0	0	1	0	0	0	0	1	1	1	0	1	1/1:-23.4,-1.51,0.0:331:15:7:7	0/0:0.0,-1.78,-25.0:240:18:7:0	0/0:0.0,-3.01,-45.1:619:30:10:0	0/0:0.0,-2.41,-36.9:504:24:8:0	0/0:0.0,-0.3,-8.2:256:5:2:0	1/1:-31.2,-2.11,0.0:582:21:9:9	0/0:0.0,-2.41,-35.7:1028:24:8:0	0/0:0.0,-2.66,-33.4:243:27:10:0	0/0:0.0,-0.55,-6.5:187:7:3:0	0/0:0.0,-1.81,-26.9:275:18:7:0	1/1:-52.8,-3.89,0.0:286:39:15:15	1/1:-73.1,-5.43,0.0:804:54:18:18	1/1:-60.3,-5.04,0.0:624:50:16:16	0/0:0.0,-2.71,-39.2:842:27:10:0	1/1:-25.0,-2.08,0.0:891:21:8:8
	478703014	C	T	2885	1	_011110111100010	0	1	1	1	1	0	1	1	1	1	0	0	0	1	0	0/0:0.0,-2.11,-32.8:156:21:9:0	1/1:-36.1,-2.41,0.0:215:24:9:9	1/1:-57.4,-3.91,0.0:580:39:11:11	1/1:-41.0,-2.71,0.0:518:27:8:8	1/1:-8.2,-0.3,0.0:136:5:3:3	0/0:0.0,-4.16,-54.4:636:42:12:0	1/1:-26.9,-1.81,0.0:664:18:7:7	1/1:-39.9,-2.98,0.0:227:30:12:12	1/1:-16.7,-1.18,0.0:216:12:6:6	1/1:-23.2,-1.51,0.0:236:15:6:6	0/0:0.0,-5.42,-77.9:233:54:21:0	0/0:0.0,-4.52,-64.7:684:45:13:0	0/0:0.0,-6.02,-83.3:584:60:16:0	1/1:-51.2,-3.61,0.0:515:36:11:11	0/0:0.0,-2.11,-30.5:567:21:8:0
	478703163	C	A	2932	1	_100001000011101	1	0	0	0	0	1	0	0	0	0	1	1	1	0	1	1/1:-29.7,-2.11,0.0:188:21:8:8	0/0:0.0,-3.01,-43.7:177:30:11:0	0/0:0.0,-6.57,-86.3:473:66:20:0	0/0:0.0,-3.59,-50.0:420:36:11:0	0/0:0.0,-2.08,-28.1:311:21:9:0	1/1:-43.6,-3.31,0.0:561:33:11:11	0/0:0.0,-2.11,-31.1:417:21:8:0	0/0:0.0,-2.71,-40.6:139:27:10:0	0/0:0.0,-1.2,-20.5:170:12:5:0	0/0:0.0,-1.2,-20.1:113:12:5:0	1/1:-58.1,-4.21,0.0:183:42:16:16	1/1:-35.9,-2.68,0.0:587:27:9:9	1/1:-50.0,-3.89,0.0:543:39:13:13	0/0:0.0,-4.46,-54.3:452:45:13:0	1/1:-88.1,-6.62,0.0:412:66:16:16
	478703309	C	A	2352	1	_100001000011101	1	0	0	0	0	1	0	0	0	0	1	1	1	0	1	1/1:-23.3,-1.51,0.0:728:15:6:6	0/0:0.0,-3.31,-47.4:178:33:13:0	0/0:0.0,-5.39,-73.2:667:54:15:0	0/0:0.0,-2.71,-39.2:612:27:8:0	0/0:0.0,-1.2,-20.5:367:12:7:0	1/1:-60.5,-4.49,0.0:411:45:14:14	0/0:0.0,-5.12,-70.3:351:51:16:0	0/0:0.0,-1.81,-27.9:205:18:7:0	0/0:0.0,-0.9,-15.6:201:10:4:0	0/0:0.0,-0.6,-12.3:212:7:3:0	1/1:-56.9,-4.19,0.0:139:42:15:15	1/1:-32.4,-2.11,0.0:690:21:7:7	1/1:-39.5,-2.98,0.0:362:30:10:10	0/0:0.0,-2.71,-39.7:409:27:9:0	1/1:-34.7,-2.41,0.0:531:24:9:9
	478703319	A	G	2965	1	_011110111100010	0	1	1	1	1	0	1	1	1	1	0	0	0	1	0	0/0:0.0,-1.48,-21.3:767:15:6:0	1/1:-53.3,-3.91,0.0:143:39:15:15	1/1:-61.1,-4.52,0.0:594:45:13:13	1/1:-34.2,-2.41,0.0:544:24:8:8	1/1:-19.6,-1.2,0.0:298:12:5:5	0/0:0.0,-3.26,-43.0:359:33:10:0	1/1:-67.2,-4.82,0.0:293:48:15:14	1/1:-24.2,-1.51,0.0:171:15:6:6	1/1:-16.0,-0.9,0.0:161:10:4:4	1/1:-8.2,-0.3,0.0:185:5:2:2	0/0:0.0,-3.91,-57.0:171:39:14:0	0/0:0.0,-1.81,-28.7:593:18:5:0	0/0:0.0,-3.31,-46.9:421:33:10:0	1/1:-34.1,-2.41,0.0:373:24:9:9	0/0:0.0,-1.81,-28.7:468:18:7:0
	478703407	C	A	2965	1	_011110111100010	0	1	1	1	1	0	1	1	1	1	0	0	0	1	0	0/0:0.0,-0.3,-7.8:139:5:2:0	1/1:-59.0,-4.21,0.0:113:42:16:16	1/1:-37.2,-2.68,0.0:330:27:10:10	1/1:-13.5,-0.88,0.0:349:9:4:4	1/1:-23.7,-1.51,0.0:152:15:6:6	0/0:0.0,-3.89,-52.8:339:39:12:0	1/1:-65.6,-4.82,0.0:370:48:12:12	1/1:-36.9,-2.41,0.0:89:24:9:9	1/1:-28.7,-1.81,0.0:125:18:7:7	1/1:-8.2,-0.3,0.0:28:5:2:2	0/0:0.0,-2.41,-35.1:92:24:13:0	0/0:0.0,-3.91,-55.2:272:39:13:0	0/0:0.0,-3.01,-45.1:472:30:11:0	1/1:-42.5,-3.01,0.0:394:30:11:11	0/0:0.0,-3.91,-56.1:305:39:13:0
	478703717	G	A	2380	1	_011110111100010	0	1	1	1	1	0	1	1	1	1	0	0	0	1	0	0/0:0.0,-0.3,-8.2:169:5:2:0	1/1:-32.8,-2.11,0.0:143:21:8:8	1/1:-31.9,-2.11,0.0:491:21:8:7	1/1:-20.5,-1.2,0.0:431:12:4:4	1/1:-11.4,-0.6,0.0:163:7:4:3	0/0:0.0,-3.01,-42.8:324:30:10:0	1/1:-50.2,-3.61,0.0:507:36:11:11	1/1:-33.6,-2.38,0.0:132:24:13:13	1/1:-17.2,-1.18,0.0:153:12:8:8	1/1:-16.4,-0.9,0.0:104:10:5:5	0/0:0.0,-5.42,-75.0:174:54:21:0	0/0:0.0,-0.6,-12.3:243:7:2:0	0/0:0.0,-4.21,-61.1:582:42:12:0	1/1:-35.7,-2.41,0.0:309:24:8:8	0/0:0.0,-1.51,-23.4:567:15:6:0
	478703750	C	T	2965	1	_011110111100010	0	1	1	1	1	0	1	1	1	1	0	0	0	1	0	0/0:0.0,-0.9,-15.5:426:10:4:0	1/1:-38.6,-2.98,0.0:153:30:12:12	1/1:-48.3,-3.31,0.0:511:33:9:9	1/1:-36.9,-2.41,0.0:403:24:6:6	1/1:-11.4,-0.6,0.0:191:7:3:3	0/0:0.0,-2.68,-36.1:532:27:8:0	1/1:-60.2,-4.21,0.0:298:42:15:15	1/1:-59.8,-4.21,0.0:169:42:16:16	1/1:-31.1,-2.11,0.0:195:21:8:8	1/1:-28.7,-1.81,0.0:143:18:8:8	0/0:0.0,-4.82,-67.9:289:48:17:0	0/0:0.0,-1.2,-18.8:2184:12:3:0	0/0:0.0,-5.12,-72.0:693:51:14:0	1/1:-36.0,-2.41,0.0:344:24:8:8	0/0:0.0,-0.9,-16.0:1565:10:3:0
	478704240	G	A	2965	1	_011110111100010	0	1	1	1	1	0	1	1	1	1	0	0	0	1	0	0/0:0.0,-2.11,-32.4:312:21:6:0	1/1:-44.7,-3.01,0.0:199:30:16:16	1/1:-66.7,-4.82,0.0:355:48:14:14	1/1:-23.2,-1.51,0.0:565:15:5:5	1/1:-27.5,-1.81,0.0:98:18:9:9	0/0:0.0,-2.38,-32.6:863:24:8:0	1/1:-37.3,-2.71,0.0:623:27:9:9	1/1:-33.7,-2.41,0.0:254:24:9:9	1/1:-20.5,-1.2,0.0:172:12:5:5	1/1:-13.2,-0.9,0.0:211:10:4:4	0/0:0.0,-4.82,-68.4:100:48:19:0	0/0:0.0,-4.52,-63.3:653:45:11:0	0/0:0.0,-5.42,-72.7:466:54:12:0	1/1:-57.3,-4.19,0.0:487:42:13:13	0/0:0.0,-4.82,-67.3:555:48:15:0
	478704249	C	T	2965	1	_011110111100010	0	1	1	1	1	0	1	1	1	1	0	0	0	1	0	0/0:0.0,-2.11,-32.8:312:21:6:0	1/1:-44.7,-3.01,0.0:183:30:14:14	1/1:-69.3,-4.82,0.0:416:48:14:14	1/1:-24.6,-1.51,0.0:562:15:5:5	1/1:-28.3,-1.81,0.0:88:18:9:9	0/0:0.0,-1.81,-28.3:672:18:6:0	1/1:-38.1,-2.68,0.0:622:27:9:9	1/1:-28.2,-2.11,0.0:357:21:8:8	1/1:-18.2,-1.2,0.0:188:12:5:5	1/1:-10.0,-0.6,0.0:205:7:3:3	0/0:0.0,-4.52,-64.3:129:45:20:0	0/0:0.0,-4.52,-63.8:607:45:13:0	0/0:0.0,-4.52,-65.2:389:45:12:0	1/1:-63.0,-4.52,0.0:492:45:13:13	0/0:0.0,-4.52,-64.8:431:45:14:0
	478704272	T	C	2884	1	_100001000011101	1	0	0	0	0	1	0	0	0	0	1	1	1	0	1	1/1:-20.5,-1.2,0.0:631:12:4:4	0/0:0.0,-3.31,-49.2:260:33:14:0	0/0:0.0,-5.42,-76.2:454:54:17:0	0/0:0.0,-1.51,-23.3:360:15:6:0	0/0:0.0,-2.41,-36.5:145:24:11:0	1/1:-24.2,-1.51,0.0:775:15:6:6	0/0:0.0,-3.31,-47.1:434:33:11:0	0/0:0.0,-2.11,-31.0:602:21:8:0	0/0:0.0,-1.2,-20.5:192:12:5:0	0/0:0.0,-0.6,-10.5:347:7:3:0	1/1:-70.7,-5.12,0.0:127:51:18:18	1/1:-56.4,-4.21,0.0:401:42:12:12	1/1:-60.6,-4.21,0.0:343:42:12:12	0/0:0.0,-4.52,-63.5:605:45:13:0	1/1:-68.1,-5.12,0.0:522:51:15:15
	478704329	G	A	2965	1	_011110111100010	0	1	1	1	1	0	1	1	1	1	0	0	0	1	0	0/0:0.0,-0.9,-16.4:615:10:4:0	1/1:-53.6,-3.91,0.0:229:39:14:14	1/1:-52.5,-3.61,0.0:356:36:10:10	1/1:-8.2,-0.3,0.0:422:5:2:2	1/1:-28.3,-1.81,0.0:133:18:8:8	0/0:0.0,-0.9,-15.1:509:10:4:0	1/1:-79.1,-5.69,0.0:394:57:20:20	1/1:-55.4,-3.91,0.0:728:39:13:13	1/1:-23.8,-1.51,0.0:199:15:6:6	1/1:-27.9,-1.81,0.0:964:18:7:7	0/0:0.0,-5.42,-76.1:209:54:19:0	0/0:0.0,-2.71,-41.0:402:27:10:0	0/0:0.0,-2.41,-36.5:339:24:8:0	1/1:-41.3,-3.28,0.0:660:33:10:10	0/0:0.0,-4.49,-61.9:436:45:14:0
	478704824	G	T	1678	1	_100001000011101	1	0	0	0	0	1	0	0	0	0	1	1	1	0	1	1/1:-24.6,-1.51,0.0:625:15:6:6	0/0:0.0,-2.71,-37.4:148:27:10:0	0/0:0.0,-3.31,-47.9:644:33:11:0	0/0:0.0,-1.51,-23.7:608:15:5:0	0/0:0.0,-1.51,-24.2:203:15:6:0	1/1:-35.6,-2.41,0.0:521:24:8:8	0/0:0.0,-5.05,-67.9:819:51:14:0	0/0:0.0,-3.31,-48.3:603:33:10:0	0/0:0.0,-0.9,-16.4:141:10:5:0	0/0:0.0,-1.2,-19.6:529:12:5:0	1/1:-19.9,-1.44,0.0:242:15:7:7	1/1:-19.6,-1.2,0.0:777:12:5:5	1/1:-42.9,-3.01,0.0:750:30:9:9	0/0:0.0,-1.78,-25.4:599:18:7:0	1/1:-37.3,-2.71,0.0:529:27:9:9
	478704857	G	A	1877	1	_100001000011101	1	0	0	0	0	1	0	0	0	0	1	1	1	0	1	1/1:-20.5,-1.2,0.0:613:12:5:5	0/0:0.0,-2.98,-39.1:285:30:11:0	0/0:0.0,-2.41,-31.9:820:24:8:0	0/0:0.0,-0.9,-15.6:949:10:3:0	0/0:0.0,-0.9,-14.1:218:10:5:0	1/1:-31.4,-2.11,0.0:764:21:7:7	0/0:0.0,-6.02,-80.7:793:60:16:0	0/0:0.0,-3.59,-47.5:769:36:10:0	0/0:0.0,-0.3,-6.8:161:5:3:0	0/0:0.0,-2.38,-32.5:880:24:7:0	1/1:-30.0,-2.11,0.0:263:21:8:8	1/1:-46.2,-3.31,0.0:509:33:9:9	1/1:-40.6,-2.71,0.0:505:27:9:9	0/0:0.0,-2.05,-27.0:649:21:6:0	1/1:-31.0,-2.11,0.0:569:21:7:7
	478704962	A	G	2647	1	_100001000011101	1	0	0	0	0	1	0	0	0	0	1	1	1	0	1	1/1:-32.8,-2.11,0.0:635:21:6:6	0/0:0.0,-0.9,-16.4:558:10:8:0	0/0:0.0,-1.71,-59.2:1359:17:8:0	0/0:0.0,-0.3,-21.9:877:5:4:0	0/0:0.0,-0.9,-36.7:648:10:4:0	1/1:-61.5,-4.21,0.0:435:42:14:14	0/0:0.0,-2.73,-42.2:1136:27:16:0	0/0:0.0,-1.06,-21.7:1387:11:6:1	0/0:0.0,-0.3,-8.2:336:5:2:0	0/0:0.0,-0.46,-13.5:1484:6:4:1	1/1:-51.5,-3.61,0.0:144:36:15:15	1/1:-46.3,-3.59,0.0:541:36:12:12	1/1:-36.7,-2.96,0.0:491:30:9:9	0/0:0.0,-0.3,-7.8:648:5:4:0	1/1:-47.5,-3.31,0.0:570:33:10:10
	478705102	G	A	2965	1	_011110111100010	0	1	1	1	1	0	1	1	1	1	0	0	0	1	0	0/0:0.0,-1.2,-20.5:861:12:4:0	1/1:-24.2,-1.51,0.0:164:15:7:7	1/1:-68.9,-4.82,0.0:521:48:15:15	1/1:-52.9,-3.61,0.0:452:36:11:11	1/1:-16.0,-0.9,0.0:189:10:4:4	0/0:0.0,-4.21,-60.7:505:42:13:0	1/1:-80.1,-5.99,0.0:656:60:20:20	1/1:-41.0,-2.71,0.0:430:27:8:8	1/1:-8.2,-0.3,0.0:133:5:2:2	1/1:-32.8,-2.11,0.0:464:21:6:6	0/0:0.0,-2.41,-36.5:171:24:10:0	0/0:0.0,-2.41,-35.0:492:24:9:0	0/0:0.0,-3.31,-47.0:374:33:12:0	1/1:-57.7,-4.19,0.0:520:42:14:14	0/0:0.0,-5.42,-72.4:470:54:16:0
	478705148	G	A	2749	1	_100001000011101	1	0	0	0	0	1	0	0	0	0	1	1	1	0	1	1/1:-12.3,-0.6,0.0:860:7:3:3	0/0:0.0,-1.51,-24.6:181:15:6:0	0/0:0.0,-8.73,-119.4:577:87:23:0	0/0:0.0,-7.53,-103.4:536:75:19:0	0/0:0.0,-0.9,-16.0:229:10:4:0	1/1:-58.6,-4.19,0.0:416:42:12:12	0/0:0.0,-5.69,-76.9:779:57:17:0	0/0:0.0,-2.41,-35.1:573:24:7:0	0/0:0.0,-0.3,-8.2:241:5:2:0	0/0:0.0,-1.81,-26.9:609:18:5:0	1/1:-52.9,-3.61,0.0:158:36:13:13	1/1:-31.4,-2.11,0.0:460:21:8:8	1/1:-67.9,-5.12,0.0:433:51:16:16	0/0:0.0,-3.61,-48.9:675:36:11:0	1/1:-63.7,-4.79,0.0:497:48:15:15
	478705175	C	T	2448	1	_100001000011101	1	0	0	0	0	1	0	0	0	0	1	1	1	0	1	1/1:-18.3,-1.2,0.0:460:12:5:5	0/0:0.0,-1.2,-19.6:218:12:6:0	0/0:0.0,-8.43,-111.1:510:84:22:0	0/0:0.0,-7.22,-97.0:457:72:18:0	0/0:0.0,-0.9,-14.1:229:10:4:0	1/1:-52.5,-3.61,0.0:497:36:10:10	0/0:0.0,-4.52,-61.2:800:45:14:0	0/0:0.0,-1.81,-27.9:504:18:6:0	0/0:0.0,-0.3,-8.2:241:5:2:0	0/0:0.0,-1.2,-19.7:520:12:4:0	1/1:-47.8,-3.31,0.0:158:33:13:13	1/1:-40.2,-2.71,0.0:461:27:9:9	1/1:-56.3,-4.46,0.0:401:45:14:14	0/0:0.0,-5.12,-69.5:597:51:15:0	1/1:-41.7,-3.28,0.0:442:33:12:12
	478705229	C	T	2965	1	_011110111100010	0	1	1	1	1	0	1	1	1	1	0	0	0	1	0	0/0:0.0,-0.9,-16.0:582:10:4:0	1/1:-24.2,-1.51,0.0:197:15:7:7	1/1:-82.0,-6.32,0.0:558:63:18:18	1/1:-73.8,-5.72,0.0:532:57:16:16	1/1:-8.2,-0.3,0.0:235:5:2:2	0/0:0.0,-1.51,-24.6:621:15:6:0	1/1:-59.0,-4.46,0.0:832:45:12:12	1/1:-40.2,-2.71,0.0:451:27:9:9	1/1:-16.4,-0.9,0.0:184:10:4:4	1/1:-19.7,-1.2,0.0:459:12:5:5	0/0:0.0,-3.31,-47.5:220:33:15:0	0/0:0.0,-4.82,-66.1:521:48:13:0	0/0:0.0,-4.79,-63.2:510:48:15:0	1/1:-59.7,-4.21,0.0:482:42:13:13	0/0:0.0,-3.31,-46.5:469:33:10:0
	478705235	G	A	2615	1	_100001000011101	1	0	0	0	0	1	0	0	0	0	1	1	1	0	1	1/1:-12.6,-0.88,0.0:512:9:4:4	0/0:0.0,-1.81,-28.7:227:18:8:0	0/0:0.0,-6.3,-84.4:523:63:18:0	0/0:0.0,-5.69,-76.6:520:57:16:0	0/0:0.0,-0.3,-7.8:135:5:2:0	1/1:-24.6,-1.51,0.0:490:15:6:6	0/0:0.0,-4.52,-62.0:1020:45:12:0	0/0:0.0,-2.08,-29.9:468:21:7:0	0/0:0.0,-0.6,-12.3:225:7:3:0	0/0:0.0,-0.88,-13.5:450:9:4:0	1/1:-48.4,-3.31,0.0:203:33:15:15	1/1:-64.3,-4.52,0.0:456:45:12:12	1/1:-69.2,-5.12,0.0:433:51:15:15	0/0:0.0,-4.21,-59.3:536:42:13:0	1/1:-54.3,-3.91,0.0:462:39:11:11
	478705330	G	A	2949	1	_100001000011101	1	0	0	0	0	1	0	0	0	0	1	1	1	0	1	1/1:-21.7,-1.48,0.0:410:15:5:4	0/0:0.0,-2.41,-35.1:170:24:10:0	0/0:0.0,-3.31,-48.3:607:33:11:0	0/0:0.0,-2.41,-36.9:715:24:8:0	0/0:0.0,-0.6,-11.4:164:7:3:0	1/1:-16.4,-0.9,0.0:806:10:4:4	0/0:0.0,-3.91,-52.0:492:39:12:0	0/0:0.0,-2.71,-40.1:383:27:11:0	0/0:0.0,-1.2,-20.5:187:12:5:0	0/0:0.0,-1.2,-19.6:366:12:6:0	1/1:-50.7,-3.61,0.0:195:36:13:13	1/1:-42.2,-2.98,0.0:429:30:10:10	1/1:-94.4,-7.47,0.0:493:75:20:19	0/0:0.0,-4.21,-58.0:438:42:12:0	1/1:-81.5,-6.32,0.0:380:63:19:18
	478705391	G	T	2965	1	_011110111100010	0	1	1	1	1	0	1	1	1	1	0	0	0	1	0	0/0:0.0,-0.9,-16.0:461:10:4:0	1/1:-40.1,-2.71,0.0:164:27:10:10	1/1:-37.8,-2.71,0.0:678:27:8:8	1/1:-16.4,-0.9,0.0:630:10:4:4	1/1:-14.1,-0.9,0.0:180:10:4:4	0/0:0.0,-0.9,-16.0:686:10:4:0	1/1:-70.1,-5.12,0.0:644:51:15:15	1/1:-55.8,-3.91,0.0:522:39:9:9	1/1:-7.8,-0.3,0.0:68:5:2:2	1/1:-43.9,-3.01,0.0:414:30:7:7	0/0:0.0,-2.98,-40.4:205:30:11:0	0/0:0.0,-2.41,-36.5:466:24:7:0	0/0:0.0,-5.42,-70.9:605:54:15:0	1/1:-39.7,-2.71,0.0:394:27:9:9	0/0:0.0,-6.62,-91.2:496:66:19:0
	478705597	G	A	2412	1	_100001000011101	1	0	0	0	0	1	0	0	0	0	1	1	1	0	1	1/1:-12.3,-0.6,0.0:323:7:3:3	0/0:0.0,-4.21,-60.3:107:42:17:0	0/0:0.0,-3.56,-47.5:603:36:11:0	0/0:0.0,-2.38,-34.0:332:24:7:0	0/0:0.0,-0.88,-13.5:147:9:4:0	1/1:-23.8,-1.51,0.0:253:15:6:6	0/0:0.0,-3.31,-44.2:562:33:12:0	0/0:0.0,-3.01,-44.3:270:30:10:0	0/0:0.0,-1.2,-20.1:94:12:6:0	0/0:0.0,-0.9,-16.0:253:10:4:0	1/1:-55.6,-3.91,0.0:104:39:14:14	1/1:-11.4,-0.6,0.0:437:7:3:3	1/1:-76.4,-5.69,0.0:336:57:16:16	0/0:0.0,-3.01,-41.9:587:30:8:0	1/1:-73.6,-5.42,0.0:324:54:16:16
	478705731	G	T	2965	1	_011110111100010	0	1	1	1	1	0	1	1	1	1	0	0	0	1	0	0/0:0.0,-1.81,-26.9:367:18:5:0	1/1:-61.1,-4.21,0.0:140:42:18:18	1/1:-41.8,-2.98,0.0:524:30:11:11	1/1:-20.5,-1.2,0.0:594:12:5:5	1/1:-21.3,-1.48,0.0:154:15:6:6	0/0:0.0,-3.01,-40.9:434:30:9:0	1/1:-77.7,-6.02,0.0:426:60:20:19	1/1:-40.9,-2.98,0.0:324:30:9:9	1/1:-16.4,-0.9,0.0:107:10:6:6	1/1:-8.5,-0.58,0.0:367:7:3:3	0/0:0.0,-3.91,-55.5:190:39:15:0	0/0:0.0,-0.9,-16.4:405:10:4:0	0/0:0.0,-5.72,-81.1:530:57:15:0	1/1:-37.6,-2.96,0.0:453:30:9:9	0/0:0.0,-3.89,-53.7:382:39:12:0
	478706034	C	T	2965	1	_011110111100010	0	1	1	1	1	0	1	1	1	1	0	0	0	1	0	0/0:0.0,-2.71,-36.2:747:27:9:0	1/1:-58.7,-4.21,0.0:247:42:19:19	1/1:-117.2,-9.03,0.0:685:90:23:23	1/1:-60.6,-4.52,0.0:582:45:12:12	1/1:-33.8,-2.41,0.0:214:24:11:11	0/0:0.0,-2.98,-40.4:567:30:10:0	1/1:-40.2,-2.71,0.0:1106:27:9:9	1/1:-42.9,-3.01,0.0:603:30:10:10	1/1:-8.2,-0.3,0.0:224:5:3:3	1/1:-26.5,-1.81,0.0:573:18:7:7	0/0:0.0,-2.71,-40.6:380:27:12:0	0/0:0.0,-1.51,-23.8:604:15:4:0	0/0:0.0,-4.52,-64.4:778:45:14:0	1/1:-27.2,-2.08,0.0:648:21:6:6	0/0:0.0,-1.51,-23.8:710:15:6:0
	478706048	G	T	2546	1	_100001000011101	1	0	0	0	0	1	0	0	0	0	1	1	1	0	1	1/1:-43.8,-3.01,0.0:657:30:10:10	0/0:0.0,-4.52,-64.3:296:45:19:0	0/0:0.0,-11.14,-148.4:812:99:28:0	0/0:0.0,-5.12,-70.8:625:51:14:0	0/0:0.0,-3.91,-53.0:316:39:14:0	1/1:-50.8,-3.91,0.0:658:39:11:11	0/0:0.0,-3.01,-40.9:988:30:10:0	0/0:0.0,-3.31,-47.5:599:33:11:0	0/0:0.0,-0.6,-11.4:270:7:4:0	0/0:0.0,-1.81,-27.9:551:18:7:0	1/1:-51.2,-3.61,0.0:284:36:15:15	1/1:-24.6,-1.51,0.0:845:15:4:4	1/1:-63.9,-4.82,0.0:720:48:15:15	0/0:0.0,-1.78,-23.2:1017:18:6:0	1/1:-32.4,-2.11,0.0:646:21:8:8
	478706053	C	T	2965	1	_011110111100010	0	1	1	1	1	0	1	1	1	1	0	0	0	1	0	0/0:0.0,-3.31,-47.5:791:33:11:0	1/1:-64.0,-4.52,0.0:233:45:19:19	1/1:-137.1,-10.17,0.0:742:99:27:27	1/1:-71.6,-5.12,0.0:555:51:14:14	1/1:-40.9,-2.95,0.0:272:29:13:13	0/0:0.0,-3.59,-45.3:704:36:11:0	1/1:-39.7,-2.71,0.0:879:27:10:10	1/1:-47.1,-3.31,0.0:532:33:11:11	1/1:-11.5,-0.6,0.0:241:7:4:4	1/1:-27.8,-1.81,0.0:481:18:7:7	0/0:0.0,-3.91,-55.7:312:39:16:0	0/0:0.0,-1.51,-24.6:906:15:4:0	0/0:0.0,-4.82,-67.2:693:48:15:0	1/1:-27.3,-1.81,0.0:755:18:6:6	0/0:0.0,-2.11,-31.5:687:21:8:0
	478706218	G	A	2055	1	_100001000011101	1	0	0	0	0	1	0	0	0	0	1	1	1	0	1	1/1:-36.9,-2.71,0.0:640:27:8:8	0/0:0.0,-1.81,-28.7:250:18:7:0	0/0:0.0,-5.12,-72.1:773:51:16:0	0/0:0.0,-1.81,-28.3:473:18:7:0	0/0:0.0,-2.41,-35.6:247:24:9:0	1/1:-21.1,-1.75,0.0:723:18:7:7	0/0:0.0,-3.31,-48.4:858:33:11:0	0/0:0.0,-3.31,-46.1:594:33:10:0	0/0:0.0,-1.81,-26.5:282:18:7:0	0/0:0.0,-0.9,-16.4:554:10:3:0	1/1:-58.4,-4.21,0.0:430:42:15:15	1/1:-36.1,-2.41,0.0:685:24:8:8	1/1:-24.0,-1.78,0.0:548:18:6:6	0/0:0.0,-4.21,-58.4:521:42:12:0	1/1:-41.2,-3.26,0.0:903:33:9:9
	478706358	G	A	2614	1	_100001000011101	1	0	0	0	0	1	0	0	0	0	1	1	1	0	1	1/1:-45.3,-3.28,0.0:865:33:11:10	0/0:0.0,-2.11,-32.4:221:21:9:0	0/0:0.0,-6.02,-81.6:612:60:16:0	0/0:0.0,-2.71,-36.5:555:27:7:0	0/0:0.0,-1.81,-28.7:224:18:9:0	1/1:-34.2,-2.41,0.0:720:24:8:8	0/0:0.0,-1.51,-22.3:966:15:5:0	0/0:0.0,-3.01,-43.4:501:30:11:0	0/0:0.0,-1.81,-27.9:246:18:7:0	0/0:0.0,-0.9,-15.5:456:10:4:0	1/1:-40.6,-2.71,0.0:245:27:10:10	1/1:-42.5,-3.26,0.0:695:33:9:9	1/1:-51.3,-3.61,0.0:773:36:12:12	0/0:0.0,-3.61,-50.2:502:36:11:0	1/1:-59.7,-4.21,0.0:633:42:11:11
	478706362	G	A	2571	1	_100001000011101	1	0	0	0	0	1	0	0	0	0	1	1	1	0	1	1/1:-47.4,-3.31,0.0:899:33:11:10	0/0:0.0,-2.11,-31.5:221:21:9:0	0/0:0.0,-5.12,-70.1:518:51:14:0	0/0:0.0,-2.41,-33.2:524:24:7:0	0/0:0.0,-1.81,-28.7:224:18:7:0	1/1:-32.3,-2.38,0.0:644:24:8:8	0/0:0.0,-1.51,-22.8:1096:15:5:0	0/0:0.0,-3.31,-47.5:504:33:12:0	0/0:0.0,-1.81,-28.3:246:18:7:0	0/0:0.0,-1.2,-19.2:462:12:5:0	1/1:-40.6,-2.71,0.0:228:27:10:10	1/1:-38.1,-2.96,0.0:700:30:8:8	1/1:-49.4,-3.61,0.0:758:36:12:12	0/0:0.0,-3.56,-46.6:519:36:11:0	1/1:-61.5,-4.21,0.0:632:42:11:11
	478706371	G	A	2499	1	_100001000011101	1	0	0	0	0	1	0	0	0	0	1	1	1	0	1	1/1:-56.2,-3.91,0.0:924:39:11:11	0/0:0.0,-2.11,-32.0:166:21:9:0	0/0:0.0,-5.09,-70.5:563:51:14:0	0/0:0.0,-2.38,-33.6:561:24:7:0	0/0:0.0,-1.81,-28.7:254:18:7:0	1/1:-36.8,-2.68,0.0:737:27:9:9	0/0:0.0,-1.2,-20.1:1013:12:4:0	0/0:0.0,-3.31,-48.8:546:33:12:0	0/0:0.0,-1.81,-28.7:246:18:7:0	0/0:0.0,-1.2,-20.1:555:12:5:0	1/1:-28.3,-1.81,0.0:169:18:7:7	1/1:-34.6,-2.41,0.0:756:24:7:7	1/1:-45.1,-3.28,0.0:800:33:11:11	0/0:0.0,-2.98,-42.2:479:30:9:0	1/1:-61.1,-4.21,0.0:805:42:11:11
	478706538	C	T	1269	1	_011110111100010	0	1	1	1	1	0	1	1	1	1	0	0	0	1	0	0/0:0.0,-3.91,-55.2:314:39:10:0	1/1:-28.6,-2.11,0.0:121:21:8:8	1/1:-51.9,-3.61,0.0:326:36:12:12	1/1:-12.3,-0.6,0.0:340:7:3:3	1/1:-35.5,-2.41,0.0:144:24:9:9	0/0:0.0,-3.01,-45.1:358:30:10:0	1/1:-21.7,-1.48,0.0:520:15:6:6	1/1:-71.7,-5.12,0.0:394:51:17:17	1/1:-27.9,-1.81,0.0:123:18:7:7	1/1:-43.8,-3.01,0.0:475:30:10:10	0/0:0.0,-0.88,-13.5:39:9:4:0	0/0:0.0,-2.11,-31.6:553:21:8:0	0/0:0.0,-2.71,-39.4:440:27:8:0	1/1:-107.5,-7.83,0.0:438:78:20:20	0/0:0.0,-2.41,-36.5:291:24:8:0
	478706613	C	A	2965	1	_011110111100010	0	1	1	1	1	0	1	1	1	1	0	0	0	1	0	0/0:0.0,-2.41,-36.9:532:24:6:0	1/1:-27.2,-2.08,0.0:128:21:9:9	1/1:-61.9,-4.49,0.0:506:45:13:13	1/1:-12.3,-0.6,0.0:1173:7:3:3	1/1:-32.0,-2.11,0.0:164:21:10:10	0/0:0.0,-2.11,-32.4:387:21:8:0	1/1:-54.5,-4.16,0.0:368:42:12:12	1/1:-76.0,-5.99,0.0:390:60:21:21	1/1:-33.8,-2.41,0.0:162:24:9:9	1/1:-42.2,-3.28,0.0:341:33:12:12	0/0:0.0,-1.2,-19.6:142:12:5:0	0/0:0.0,-2.38,-34.0:747:24:7:0	0/0:0.0,-1.51,-23.3:599:15:6:0	1/1:-70.7,-5.12,0.0:350:51:14:14	0/0:0.0,-3.01,-45.1:570:30:8:0
	478706624	G	A	2965	1	_011110111100010	0	1	1	1	1	0	1	1	1	1	0	0	0	1	0	0/0:0.0,-1.81,-28.3:491:18:6:0	1/1:-29.5,-2.08,0.0:135:21:9:9	1/1:-63.7,-4.52,0.0:505:45:13:13	1/1:-12.3,-0.6,0.0:1173:7:3:3	1/1:-32.8,-2.11,0.0:163:21:10:10	0/0:0.0,-1.81,-28.7:386:18:7:0	1/1:-58.8,-4.21,0.0:365:42:12:12	1/1:-89.4,-6.6,0.0:334:66:22:22	1/1:-36.1,-2.41,0.0:145:24:9:9	1/1:-49.2,-3.59,0.0:345:36:13:13	0/0:0.0,-1.51,-24.2:142:15:6:0	0/0:0.0,-2.38,-33.1:561:24:7:0	0/0:0.0,-1.51,-23.3:477:15:6:0	1/1:-54.5,-3.89,0.0:425:39:10:10	0/0:0.0,-2.71,-41.0:502:27:8:0
	478706692	A	T	1849	1	_100001000011101	1	0	0	0	0	1	0	0	0	0	1	1	1	0	1	1/1:-16.4,-0.9,0.0:386:10:4:4	0/0:0.0,-2.41,-35.6:113:24:9:0	0/0:0.0,-3.31,-46.9:335:33:11:0	0/0:0.0,-1.81,-28.7:306:18:7:0	0/0:0.0,-0.9,-14.1:133:10:4:0	1/1:-55.3,-2.99,0.0:305:30:11:9	0/0:0.0,-6.87,-92.2:297:69:17:0	0/0:0.0,-5.09,-67.3:342:51:18:0	0/0:0.0,-2.38,-31.7:140:24:9:0	0/0:0.0,-2.41,-35.6:345:24:9:0	1/1:-28.3,-1.81,0.0:104:18:7:7	1/1:-23.7,-1.51,0.0:403:15:5:5	1/1:-38.2,-2.71,0.0:343:27:9:9	0/0:0.0,-2.11,-29.0:379:21:8:0	1/1:-35.1,-2.41,0.0:368:24:8:8
	478706781	C	A	2358	1	_100001000011101	1	0	0	0	0	1	0	0	0	0	1	1	1	0	1	1/1:-32.4,-2.11,0.0:484:21:8:8	0/0:0.0,-1.81,-27.3:48:18:10:0	0/0:0.0,-4.21,-60.3:255:42:12:0	0/0:0.0,-2.71,-40.2:178:27:7:0	0/0:0.0,-1.2,-20.1:27:12:5:0	1/1:-37.7,-2.68,0.0:304:27:10:10	0/0:0.0,-3.61,-51.5:300:36:11:0	0/0:0.0,-4.82,-67.7:279:48:13:0	0/0:0.0,-0.9,-16.0:32:10:4:0	0/0:0.0,-3.31,-48.0:290:33:9:0	1/1:-34.4,-2.41,0.0:123:24:9:9	1/1:-32.8,-2.11,0.0:405:21:6:6	1/1:-65.6,-4.82,0.0:347:48:15:14	0/0:0.0,-2.71,-39.2:301:27:9:0	1/1:-45.1,-3.01,0.0:431:30:10:10
	478706840	G	C	2965	1	_100001000011101	1	0	0	0	0	1	0	0	0	0	1	1	1	0	1	1/1:-52.5,-3.61,0.0:577:36:11:11	0/0:0.0,-3.01,-44.7:89:30:12:0	0/0:0.0,-2.71,-40.6:286:27:10:0	0/0:0.0,-0.9,-16.4:259:10:4:0	0/0:0.0,-1.51,-24.2:61:15:6:0	1/1:-29.4,-2.6,0.0:592:26:8:8	0/0:0.0,-2.08,-29.5:491:21:7:0	0/0:0.0,-4.79,-62.2:375:48:17:0	0/0:0.0,-0.88,-12.6:147:9:4:0	0/0:0.0,-3.61,-49.6:359:36:13:0	1/1:-57.4,-3.91,0.0:149:39:14:14	1/1:-28.7,-1.81,0.0:321:18:6:6	1/1:-91.8,-6.92,0.0:523:69:20:20	0/0:0.0,-3.01,-43.3:458:30:9:0	1/1:-51.2,-3.61,0.0:418:36:11:10
	478707038	G	A	2965	1	_011110111100010	0	1	1	1	1	0	1	1	1	1	0	0	0	1	0	0/0:0.0,-2.11,-32.4:576:21:8:0	1/1:-25.1,-1.81,0.0:205:18:8:8	1/1:-73.8,-5.12,0.0:796:51:13:13	1/1:-32.8,-2.11,0.0:982:21:7:7	1/1:-16.4,-0.9,0.0:193:10:6:6	0/0:0.0,-1.81,-28.7:667:18:6:0	1/1:-41.4,-2.98,0.0:706:30:9:9	1/1:-50.8,-3.61,0.0:408:36:11:11	1/1:-15.6,-0.9,0.0:187:10:4:4	1/1:-35.2,-2.41,0.0:405:24:7:7	0/0:0.0,-4.82,-66.2:342:48:17:0	0/0:0.0,-2.71,-39.8:681:27:9:0	0/0:0.0,-9.33,-128.2:596:93:25:0	1/1:-42.8,-3.01,0.0:395:30:11:11	0/0:0.0,-5.12,-73.4:829:51:12:0
	478707081	G	A	2965	1	_100001000011101	1	0	0	0	0	1	0	0	0	0	1	1	1	0	1	1/1:-44.3,-3.01,0.0:581:30:9:9	0/0:0.0,-2.41,-35.2:190:24:9:0	0/0:0.0,-4.52,-64.3:486:45:13:0	0/0:0.0,-2.41,-36.5:439:24:8:0	0/0:0.0,-0.9,-15.5:189:10:5:0	1/1:-41.5,-3.01,0.0:802:30:10:10	0/0:0.0,-3.61,-48.4:584:36:10:0	0/0:0.0,-3.81,-43.5:532:38:11:0	0/0:0.0,-1.15,-13.3:374:12:6:0	0/0:0.0,-1.78,-25.8:489:18:5:0	1/1:-51.9,-3.61,0.0:255:36:13:13	1/1:-42.8,-3.01,0.0:525:30:10:10	1/1:-108.2,-7.83,0.0:649:78:21:21	0/0:0.0,-3.28,-43.1:402:33:11:0	1/1:-61.5,-4.21,0.0:521:42:12:12
	478707134	G	T	2393	1	_100001000011101	1	0	0	0	0	1	0	0	0	0	1	1	1	0	1	1/1:-35.2,-2.41,0.0:891:24:5:5	0/0:0.0,-2.41,-36.1:192:24:10:0	0/0:0.0,-4.21,-60.2:505:42:13:0	0/0:0.0,-3.01,-43.8:473:30:9:0	0/0:0.0,-0.9,-16.4:194:10:4:0	1/1:-36.8,-2.68,0.0:601:27:8:8	0/0:0.0,-2.41,-33.9:810:24:9:0	0/0:0.0,-3.31,-42.6:454:33:9:0	0/0:0.0,-1.2,-16.7:145:12:6:0	0/0:0.0,-0.9,-16.4:669:10:3:0	1/1:-48.6,-3.59,0.0:380:36:12:12	1/1:-45.1,-3.01,0.0:689:30:11:11	1/1:-32.8,-2.11,0.0:1013:21:7:7	0/0:0.0,-5.09,-64.0:456:51:15:0	1/1:-52.9,-3.61,0.0:776:36:12:12
	478707216	G	T	2357	1	_100001000011101	1	0	0	0	0	1	0	0	0	0	1	1	1	0	1	1/1:-20.1,-1.2,0.0:585:12:5:5	0/0:0.0,-2.41,-36.5:181:24:11:0	0/0:0.0,-4.16,-55.7:780:42:11:0	0/0:0.0,-2.66,-35.2:520:27:8:0	0/0:0.0,-1.2,-20.5:1472:12:3:0	1/1:-22.3,-1.51,0.0:543:15:6:6	0/0:0.0,-3.61,-50.5:530:36:10:0	0/0:0.0,-3.31,-45.8:429:33:11:0	0/0:0.0,-2.11,-30.2:216:21:8:0	0/0:0.0,-0.9,-15.6:582:10:3:0	1/1:-64.3,-4.52,0.0:373:45:13:13	1/1:-61.8,-4.82,0.0:457:48:13:13	1/1:-36.9,-2.41,0.0:656:24:9:8	0/0:0.0,-2.98,-42.2:601:30:11:0	1/1:-42.4,-3.01,0.0:666:30:10:10
	478707334	C	T	2468	1	_100001000011101	1	0	0	0	0	1	0	0	0	0	1	1	1	0	1	1/1:-11.9,-0.6,0.0:793:7:3:3	0/0:0.0,-3.61,-51.5:604:36:13:0	0/0:0.0,-3.59,-50.0:595:36:11:0	0/0:0.0,-1.51,-24.2:377:15:6:0	0/0:0.0,-1.78,-25.8:744:18:5:0	1/1:-23.7,-1.51,0.0:712:15:4:4	0/0:0.0,-2.11,-30.5:895:21:6:0	0/0:0.0,-2.08,-29.9:615:21:7:0	0/0:0.0,-1.2,-20.5:366:12:5:0	0/0:0.0,-0.58,-9.4:936:7:2:0	1/1:-87.4,-6.32,0.0:536:63:16:16	1/1:-65.2,-4.79,0.0:527:48:13:13	1/1:-36.9,-2.41,0.0:360:24:8:8	0/0:0.0,-4.52,-65.2:856:45:11:0	1/1:-33.7,-2.41,0.0:475:24:7:7
	478724711	G	A	2717	1	_011110111100010	0	1	1	1	1	0	1	1	1	1	0	0	0	1	0	0/0:0.0,-1.48,-21.7:284:15:4:0	1/1:-47.3,-3.31,0.0:336:33:9:9	1/1:-54.5,-3.91,0.0:2109:39:6:5	1/1:-23.7,-1.51,0.0:2870:15:3:2	1/1:-30.8,-2.11,0.0:1348:21:3:3	0/0:0.0,-3.31,-48.8:1371:33:5:0	1/1:-46.3,-3.59,0.0:2109:36:5:5	1/1:-19.9,-1.48,0.0:768:15:4:4	1/1:-11.9,-0.6,0.0:691:7:2:2	1/1:-8.0,-0.58,0.0:845:7:2:2	0/0:0.0,-3.31,-46.7:925:33:7:0	0/0:0.0,-2.68,-36.7:1894:27:4:0	0/0:0.0,-4.21,-57.7:1344:42:8:0	1/1:-41.3,-3.01,0.0:1487:30:5:5	0/0:0.0,-1.2,-20.5:1742:12:2:0
	478724715	C	T	2758	1	_011110111100010	0	1	1	1	1	0	1	1	1	1	0	0	0	1	0	0/0:0.0,-1.51,-24.2:284:15:4:0	1/1:-47.1,-3.31,0.0:330:33:9:9	1/1:-52.7,-3.91,0.0:2112:39:6:5	1/1:-22.3,-1.51,0.0:2874:15:3:2	1/1:-30.4,-2.11,0.0:1349:21:3:3	0/0:0.0,-3.31,-48.8:1371:33:5:0	1/1:-49.4,-3.86,0.0:2128:39:6:6	1/1:-22.7,-1.51,0.0:500:15:4:4	1/1:-12.3,-0.6,0.0:332:7:2:2	1/1:-10.4,-0.6,0.0:837:7:2:2	0/0:0.0,-3.31,-46.5:986:33:7:0	0/0:0.0,-2.71,-38.7:1894:27:4:0	0/0:0.0,-4.21,-58.2:1344:42:8:0	1/1:-40.5,-2.98,0.0:1499:30:6:6	0/0:0.0,-1.2,-20.5:1742:12:2:0
	478724726	G	A	2123	1	_100001000011101	1	0	0	0	0	1	0	0	0	0	1	1	1	0	1	1/1:-20.1,-1.2,0.0:468:12:3:3	0/0:0.0,-3.31,-47.5:354:33:8:0	0/0:0.0,-3.61,-53.3:2199:36:6:0	0/0:0.0,-1.81,-28.7:2949:18:3:0	0/0:0.0,-1.51,-24.6:1450:15:3:0	1/1:-33.2,-2.41,0.0:1305:24:5:5	0/0:0.0,-3.89,-51.8:2210:39:6:0	0/0:0.0,-2.71,-36.5:711:27:8:0	0/0:0.0,-1.51,-23.4:492:15:5:0	0/0:0.0,-0.9,-13.1:985:10:3:0	1/1:-60.8,-4.52,0.0:1009:45:9:9	1/1:-38.2,-2.71,0.0:1818:27:4:4	1/1:-52.0,-3.91,0.0:1286:39:8:8	0/0:0.0,-3.28,-44.6:1403:33:7:0	1/1:-20.1,-1.2,0.0:1675:12:2:2
	478724833	C	T	2670	1	_100001000011101	1	0	0	0	0	1	0	0	0	0	1	1	1	0	1	1/1:-30.9,-2.11,0.0:765:21:7:7	0/0:0.0,-3.01,-44.3:795:30:7:0	0/0:0.0,-3.28,-45.9:1983:33:8:0	0/0:0.0,-0.9,-16.4:3967:10:2:0	0/0:0.0,-2.08,-29.5:1322:21:6:0	1/1:-50.6,-3.61,0.0:1487:36:7:7	0/0:0.0,-4.52,-60.1:1482:45:10:0	0/0:0.0,-6.32,-84.3:507:63:16:0	0/0:0.0,-2.11,-31.0:246:21:8:0	0/0:0.0,-3.91,-53.3:833:39:8:0	1/1:-79.4,-5.72,0.0:1194:57:11:11	1/1:-38.1,-2.68,0.0:1204:27:8:8	1/1:-59.7,-4.52,0.0:1431:45:9:9	0/0:0.0,-5.97,-78.7:1017:60:12:0	1/1:-20.5,-1.2,0.0:1147:12:4:4
	478724849	G	T	2965	1	_011110111100010	0	1	1	1	1	0	1	1	1	1	0	0	0	1	0	0/0:0.0,-2.11,-31.9:809:21:7:0	1/1:-34.6,-2.41,0.0:775:24:7:7	1/1:-37.7,-2.68,0.0:1175:27:8:8	1/1:-12.3,-0.6,0.0:2504:7:2:2	1/1:-25.4,-1.78,0.0:732:18:6:6	0/0:0.0,-4.52,-62.4:1440:45:9:0	1/1:-50.2,-3.86,0.0:1291:39:9:9	1/1:-73.8,-5.69,0.0:316:57:15:15	1/1:-27.6,-2.08,0.0:102:21:8:8	1/1:-46.2,-3.31,0.0:583:33:7:7	0/0:0.0,-3.91,-56.1:1003:39:9:0	0/0:0.0,-2.41,-34.2:424:24:8:0	0/0:0.0,-4.52,-59.2:1648:45:9:0	1/1:-69.7,-5.12,0.0:737:51:13:13	0/0:0.0,-1.81,-28.7:1285:18:5:0
	478725120	G	A	2965	1	_011110111100010	0	1	1	1	1	0	1	1	1	1	0	0	0	1	0	0/0:0.0,-2.38,-32.6:159:24:9:0	1/1:-59.5,-4.21,0.0:531:42:12:12	1/1:-88.2,-6.32,0.0:679:63:18:18	1/1:-31.6,-2.11,0.0:552:21:8:8	1/1:-56.6,-3.91,0.0:739:39:10:10	0/0:0.0,-3.61,-51.6:403:36:12:0	1/1:-77.1,-5.69,0.0:457:57:17:17	1/1:-55.8,-3.91,0.0:288:39:14:14	1/1:-27.9,-1.81,0.0:176:18:7:7	1/1:-27.9,-1.81,0.0:211:18:7:7	0/0:0.0,-5.09,-67.9:372:51:15:0	0/0:0.0,-2.08,-29.5:352:21:9:0	0/0:0.0,-4.52,-62.6:504:45:14:0	1/1:-57.2,-4.49,0.0:410:45:14:14	0/0:0.0,-2.71,-41.0:549:27:8:0
	478725168	G	A	2965	1	_011110111100010	0	1	1	1	1	0	1	1	1	1	0	0	0	1	0	0/0:0.0,-2.38,-33.6:114:24:9:0	1/1:-44.7,-3.01,0.0:480:30:8:8	1/1:-49.4,-3.89,0.0:516:39:13:13	1/1:-23.9,-1.78,0.0:505:18:7:7	1/1:-25.5,-1.81,0.0:498:18:6:6	0/0:0.0,-3.48,-46.3:520:35:12:0	1/1:-82.1,-6.02,0.0:563:60:19:18	1/1:-53.9,-3.91,0.0:182:39:14:14	1/1:-33.8,-2.41,0.0:150:24:9:9	1/1:-20.1,-1.2,0.0:144:12:5:5	0/0:0.0,-6.02,-85.7:344:60:17:0	0/0:0.0,-1.51,-23.7:160:15:6:0	0/0:0.0,-6.92,-95.0:343:69:20:0	1/1:-40.0,-2.98,0.0:501:30:11:11	0/0:0.0,-3.31,-48.8:486:33:10:0
	478725182	C	T	2965	1	_011110111100010	0	1	1	1	1	0	1	1	1	1	0	0	0	1	0	0/0:0.0,-2.38,-32.7:114:24:9:0	1/1:-51.7,-3.61,0.0:548:36:10:10	1/1:-53.3,-3.61,0.0:635:36:12:12	1/1:-24.6,-1.51,0.0:512:15:6:6	1/1:-24.6,-1.51,0.0:554:15:6:6	0/0:0.0,-2.41,-36.1:573:24:8:0	1/1:-80.6,-6.02,0.0:478:60:18:18	1/1:-45.1,-3.01,0.0:254:30:14:14	1/1:-24.6,-1.51,0.0:154:15:9:9	1/1:-20.5,-1.2,0.0:119:12:5:5	0/0:0.0,-5.12,-72.6:380:51:15:0	0/0:0.0,-1.51,-22.7:142:15:6:0	0/0:0.0,-6.32,-86.3:379:63:19:0	1/1:-46.9,-3.31,0.0:421:33:11:11	0/0:0.0,-3.31,-45.2:469:33:11:0
	478725494	C	T	2965	1	_011110111100010	0	1	1	1	1	0	1	1	1	1	0	0	0	1	0	0/0:0.0,-0.6,-11.4:123:7:3:0	1/1:-75.6,-5.42,0.0:376:54:15:15	1/1:-47.3,-3.31,0.0:672:33:10:10	1/1:-20.5,-1.2,0.0:647:12:4:4	1/1:-26.8,-1.81,0.0:704:18:6:6	0/0:0.0,-1.51,-22.8:530:15:5:0	1/1:-70.9,-5.09,0.0:652:51:16:16	1/1:-19.2,-1.2,0.0:77:12:6:6	1/1:-11.9,-0.6,0.0:85:7:4:4	1/1:-7.3,-0.3,0.0:57:5:2:2	0/0:0.0,-5.42,-76.0:290:54:15:0	0/0:0.0,-1.2,-20.1:73:12:5:0	0/0:0.0,-3.31,-42.9:289:33:10:0	1/1:-33.7,-2.41,0.0:590:24:9:9	0/0:0.0,-0.9,-16.0:611:10:4:0
	478725505	G	T	1690	1	_100001000011101	1	0	0	0	0	1	0	0	0	0	1	1	1	0	1	1/1:-8.2,-0.3,0.0:82:5:2:2	0/0:0.0,-6.02,-84.5:410:60:17:0	0/0:0.0,-4.52,-64.8:642:45:14:0	0/0:0.0,-2.41,-36.5:562:24:8:0	0/0:0.0,-1.81,-28.3:749:18:6:0	1/1:-23.3,-1.51,0.0:677:15:5:5	0/0:0.0,-6.02,-84.2:695:60:18:0	0/0:0.0,-1.18,-16.8:122:12:6:0	0/0:0.0,-0.58,-9.0:136:7:4:0	0/0:0.0,-0.3,-7.8:94:5:2:0	1/1:-72.9,-5.12,0.0:252:51:14:14	1/1:-21.3,-1.48,0.0:89:15:6:6	1/1:-39.0,-1.78,0.0:262:18:9:8	0/0:0.0,-2.71,-36.9:767:27:10:0	1/1:-16.0,-0.9,0.0:419:10:4:4
	478725712	G	A	2331	1	_100001000011101	1	0	0	0	0	1	0	0	0	0	1	1	1	0	1	1/1:-17.6,-1.18,0.0:118:12:5:5	0/0:0.0,-4.52,-63.4:821:45:15:0	0/0:0.0,-1.78,-25.8:738:18:6:0	0/0:0.0,-0.9,-16.4:600:10:3:0	0/0:0.0,-0.58,-9.4:875:7:3:0	1/1:-39.1,-2.71,0.0:309:27:10:10	0/0:0.0,-5.12,-67.6:854:51:17:0	0/0:0.0,-2.11,-31.9:530:21:8:0	0/0:0.0,-1.2,-19.6:527:12:5:0	0/0:0.0,-0.6,-12.3:535:7:3:0	1/1:-23.4,-1.51,0.0:1173:15:5:5	1/1:-47.8,-3.59,0.0:309:36:14:14	1/1:-66.0,-5.06,0.0:429:51:15:15	0/0:0.0,-2.38,-34.0:570:24:9:0	1/1:-51.2,-3.61,0.0:196:36:12:12
	478725729	G	A	2805	1	_011110111100010	0	1	1	1	1	0	1	1	1	1	0	0	0	1	0	0/0:0.0,-0.88,-13.5:122:9:4:0	1/1:-65.2,-4.52,0.0:566:45:13:13	1/1:-30.9,-2.11,0.0:781:21:7:7	1/1:-16.4,-0.9,0.0:705:10:3:3	1/1:-14.5,-0.9,0.0:513:10:4:4	0/0:0.0,-3.31,-48.3:361:33:12:0	1/1:-61.5,-4.73,0.0:847:47:15:15	1/1:-35.0,-2.41,0.0:212:24:9:9	1/1:-22.7,-1.51,0.0:288:15:6:6	1/1:-12.3,-0.6,0.0:60:7:3:3	0/0:0.0,-1.81,-28.7:460:18:6:0	0/0:0.0,-3.61,-52.5:100:36:14:0	0/0:0.0,-5.06,-64.2:389:51:16:0	1/1:-34.0,-2.38,0.0:451:24:9:9	0/0:0.0,-3.61,-50.7:337:36:12:0
	478725818	G	A	2965	1	_011110111100010	0	1	1	1	1	0	1	1	1	1	0	0	0	1	0	0/0:0.0,-0.6,-11.4:95:7:3:0	1/1:-47.8,-3.31,0.0:513:33:11:11	1/1:-24.6,-1.51,0.0:472:15:6:6	1/1:-16.4,-0.9,0.0:545:10:4:4	1/1:-8.2,-0.3,0.0:399:5:2:2	0/0:0.0,-3.91,-53.8:237:39:13:0	1/1:-61.5,-4.21,0.0:533:42:14:14	1/1:-40.9,-2.98,0.0:58:30:11:11	1/1:-29.5,-2.08,0.0:65:21:8:8	1/1:-11.4,-0.6,0.0:46:7:3:3	0/0:0.0,-1.2,-19.6:277:12:5:0	0/0:0.0,-2.04,-29.1:109:20:8:0	0/0:0.0,-6.92,-94.6:337:69:18:0	1/1:-72.4,-5.12,0.0:388:51:15:15	0/0:0.0,-2.71,-39.4:283:27:7:0
	478725967	C	T	2965	1	_011110111100010	0	1	1	1	1	0	1	1	1	1	0	0	0	1	0	0/0:0.0,-1.51,-22.3:65:15:8:0	1/1:-43.8,-3.01,0.0:330:30:10:10	1/1:-58.4,-4.21,0.0:391:42:15:15	1/1:-20.1,-1.2,0.0:499:12:5:5	1/1:-38.3,-2.71,0.0:337:27:10:10	0/0:0.0,-3.01,-41.1:234:30:10:0	1/1:-42.4,-3.01,0.0:331:30:10:10	1/1:-48.5,-3.61,0.0:105:36:13:13	1/1:-29.7,-2.11,0.0:103:21:8:8	1/1:-18.8,-1.2,0.0:108:12:5:5	0/0:0.0,-3.01,-45.1:248:30:10:0	0/0:0.0,-2.41,-35.7:117:24:10:0	0/0:0.0,-3.26,-39.4:384:33:13:0	1/1:-31.9,-2.11,0.0:367:21:6:6	0/0:0.0,-3.01,-42.9:274:30:10:0
	478726082	C	T	2965	1	_011110111100010	0	1	1	1	1	0	1	1	1	1	0	0	0	1	0	0/0:0.0,-1.2,-18.7:183:12:6:0	1/1:-32.4,-2.11,0.0:393:21:7:7	1/1:-48.8,-3.31,0.0:439:33:11:11	1/1:-11.9,-0.6,0.0:481:7:3:3	1/1:-36.9,-2.41,0.0:424:24:8:8	0/0:0.0,-1.2,-20.5:843:12:5:0	1/1:-43.4,-3.26,0.0:510:33:9:9	1/1:-67.1,-4.82,0.0:152:48:19:19	1/1:-36.1,-2.41,0.0:141:24:9:9	1/1:-31.0,-2.11,0.0:162:21:10:10	0/0:0.0,-3.01,-45.1:347:30:10:0	0/0:0.0,-2.11,-32.4:134:21:10:0	0/0:0.0,-4.79,-65.9:332:48:17:0	1/1:-24.6,-1.51,0.0:419:15:5:5	0/0:0.0,-3.01,-42.6:275:30:9:0
	478726135	G	A	2378	1	_100001000011101	1	0	0	0	0	1	0	0	0	0	1	1	1	0	1	1/1:-20.1,-1.2,0.0:136:12:5:5	0/0:0.0,-0.9,-14.6:327:10:3:0	0/0:0.0,-3.59,-49.6:327:36:13:0	0/0:0.0,-0.9,-16.0:392:10:4:0	0/0:0.0,-2.38,-33.6:295:24:9:0	1/1:-28.7,-1.81,0.0:306:18:6:6	0/0:0.0,-3.01,-42.8:500:30:11:0	0/0:0.0,-4.16,-52.7:135:42:17:0	0/0:0.0,-2.08,-27.7:100:21:8:0	0/0:0.0,-1.78,-25.0:165:18:9:0	1/1:-41.0,-2.71,0.0:350:27:8:8	1/1:-35.9,-2.68,0.0:98:27:12:12	1/1:-51.1,-4.16,0.0:458:42:12:12	0/0:0.0,-0.6,-12.3:709:7:3:0	1/1:-73.0,-5.42,0.0:310:54:15:15
	478726149	G	T	2289	1	_100001000011101	1	0	0	0	0	1	0	0	0	0	1	1	1	0	1	1/1:-16.3,-1.18,0.0:131:12:6:6	0/0:0.0,-1.51,-23.8:480:15:4:0	0/0:0.0,-3.01,-44.3:324:30:12:0	0/0:0.0,-1.2,-19.7:392:12:5:0	0/0:0.0,-1.51,-24.6:287:15:7:0	1/1:-27.5,-1.81,0.0:280:18:6:6	0/0:0.0,-3.61,-52.5:504:36:12:0	0/0:0.0,-3.31,-47.3:115:33:15:0	0/0:0.0,-1.81,-26.8:98:18:8:0	0/0:0.0,-1.2,-20.5:134:12:7:0	1/1:-35.6,-2.41,0.0:292:24:9:9	1/1:-36.7,-2.71,0.0:68:27:10:10	1/1:-56.4,-4.19,0.0:328:42:12:12	0/0:0.0,-0.9,-16.0:945:10:4:0	1/1:-68.5,-5.09,0.0:290:51:14:14
	478726217	C	T	2492	1	_011110111100010	0	1	1	1	1	0	1	1	1	1	0	0	0	1	0	0/0:0.0,-0.9,-16.0:114:10:4:0	1/1:-21.9,-1.51,0.0:617:15:5:5	1/1:-70.3,-5.12,0.0:396:51:16:16	1/1:-34.3,-2.41,0.0:346:24:8:8	1/1:-36.0,-2.41,0.0:284:24:8:8	0/0:0.0,-1.78,-24.0:462:18:6:0	1/1:-38.2,-3.01,0.0:340:30:9:9	1/1:-18.7,-1.2,0.0:74:12:7:6	1/1:-10.5,-0.6,0.0:84:7:5:4	1/1:-8.2,-0.3,0.0:34:5:2:2	0/0:0.0,-3.91,-57.0:394:39:12:0	0/0:0.0,-3.28,-41.3:121:33:13:0	0/0:0.0,-3.01,-44.7:437:30:12:0	1/1:-23.0,-1.78,0.0:357:18:7:7	0/0:0.0,-3.05,-49.5:473:30:12:0
	478726284	G	A	2800	1	_011110111100010	0	1	1	1	1	0	1	1	1	1	0	0	0	1	0	0/0:0.0,-2.41,-35.3:179:24:9:0	1/1:-31.8,-2.11,0.0:342:21:7:7	1/1:-45.9,-3.28,0.0:592:33:12:12	1/1:-21.7,-1.48,0.0:456:15:6:6	1/1:-24.2,-1.51,0.0:694:15:6:6	0/0:0.0,-2.11,-25.4:481:21:7:0	1/1:-34.5,-2.41,0.0:381:24:8:8	1/1:-53.0,-3.91,0.0:127:39:14:14	1/1:-33.3,-2.41,0.0:131:24:9:9	1/1:-19.7,-1.2,0.0:120:12:5:5	0/0:0.0,-6.32,-87.6:373:63:16:0	0/0:0.0,-3.89,-45.8:163:39:18:0	0/0:0.0,-4.21,-58.3:433:42:15:0	1/1:-28.1,-2.08,0.0:399:21:7:7	0/0:0.0,-1.51,-22.5:576:15:7:0
	478726346	A	T	2245	1	_100001000011101	1	0	0	0	0	1	0	0	0	0	1	1	1	0	1	1/1:-19.7,-1.2,0.0:192:12:5:5	0/0:0.0,-1.81,-28.7:268:18:6:0	0/0:0.0,-3.91,-55.3:283:39:12:0	0/0:0.0,-1.2,-19.6:436:12:4:0	0/0:0.0,-2.41,-35.7:222:24:8:0	1/1:-20.1,-1.2,0.0:395:12:5:5	0/0:0.0,-2.66,-33.0:339:27:8:0	0/0:0.0,-3.31,-47.5:352:33:12:0	0/0:0.0,-1.51,-24.2:159:15:6:0	0/0:0.0,-1.51,-23.3:545:15:6:0	1/1:-44.6,-3.31,0.0:523:33:9:9	1/1:-60.4,-4.52,0.0:237:45:19:19	1/1:-50.6,-4.16,0.0:652:42:12:12	0/0:0.0,-3.89,-53.6:278:39:11:0	1/1:-41.2,-2.98,0.0:572:30:8:8
	478726370	G	A	2295	1	_100001000011101	1	0	0	0	0	1	0	0	0	0	1	1	1	0	1	1/1:-26.3,-1.81,0.0:141:18:9:8	0/0:0.0,-2.71,-39.8:280:27:8:0	0/0:0.0,-3.01,-43.4:382:30:12:0	0/0:0.0,-0.6,-12.3:762:7:3:0	0/0:0.0,-2.11,-31.1:242:21:9:0	1/1:-12.3,-0.6,0.0:680:7:3:3	0/0:0.0,-2.96,-35.5:345:30:10:0	0/0:0.0,-3.28,-43.2:248:33:12:0	0/0:0.0,-1.48,-19.4:86:15:6:0	0/0:0.0,-1.51,-23.8:545:15:6:0	1/1:-50.7,-3.61,0.0:374:36:10:10	1/1:-48.6,-1.76,0.0:236:18:19:15	1/1:-61.3,-4.52,0.0:624:45:13:13	0/0:0.0,-3.31,-48.0:264:33:12:0	1/1:-42.3,-3.01,0.0:446:30:10:10
	478726377	T	A	2283	1	_100001000011101	1	0	0	0	0	1	0	0	0	0	1	1	1	0	1	1/1:-22.5,-1.78,0.0:143:18:10:10	0/0:0.0,-2.71,-40.6:280:27:8:0	0/0:0.0,-3.31,-47.1:257:33:12:0	0/0:0.0,-0.6,-12.3:328:7:3:0	0/0:0.0,-2.41,-34.8:225:24:9:0	1/1:-7.8,-0.3,0.0:695:5:2:2	0/0:0.0,-2.96,-37.1:345:30:10:0	0/0:0.0,-3.59,-45.1:253:36:16:0	0/0:0.0,-2.11,-27.9:118:21:10:0	0/0:0.0,-1.18,-17.2:545:12:6:0	1/1:-48.4,-3.31,0.0:356:33:10:10	1/1:-66.5,-4.82,0.0:223:48:20:20	1/1:-55.3,-3.91,0.0:730:39:13:11	0/0:0.0,-3.01,-42.4:247:30:11:0	1/1:-39.7,-2.71,0.0:493:27:10:9
	478726452	C	T	2965	1	_011110111100010	0	1	1	1	1	0	1	1	1	1	0	0	0	1	0	0/0:0.0,-2.11,-32.4:116:21:9:0	1/1:-71.2,-5.12,0.0:238:51:13:13	1/1:-49.0,-3.61,0.0:213:36:10:10	1/1:-16.4,-0.9,0.0:225:10:3:3	1/1:-25.2,-1.81,0.0:181:18:7:7	0/0:0.0,-1.51,-22.9:390:15:6:0	1/1:-57.0,-4.21,0.0:429:42:14:14	1/1:-53.7,-3.89,0.0:242:39:14:14	1/1:-37.7,-2.68,0.0:82:27:10:10	1/1:-16.0,-0.9,0.0:682:10:4:4	0/0:0.0,-2.41,-36.5:359:24:6:0	0/0:0.0,-3.01,-44.7:230:30:11:0	0/0:0.0,-4.79,-52.8:582:48:13:0	1/1:-61.1,-4.21,0.0:230:42:14:14	0/0:0.0,-2.71,-38.9:475:27:10:0
	478727175	G	A	2965	1	_100001000011101	1	0	0	0	0	1	0	0	0	0	1	1	1	0	1	1/1:-31.0,-2.11,0.0:70:21:9:9	0/0:0.0,-5.69,-77.5:457:57:15:0	0/0:0.0,-2.71,-39.7:1010:27:9:0	0/0:0.0,-2.11,-31.5:1167:21:7:0	0/0:0.0,-0.3,-8.2:458:5:2:0	1/1:-49.6,-4.13,0.0:381:41:12:12	0/0:0.0,-1.78,-22.6:482:18:6:0	0/0:0.0,-2.41,-36.1:129:24:9:0	0/0:0.0,-0.9,-16.4:146:10:4:0	0/0:0.0,-1.2,-19.7:134:12:5:0	1/1:-106.4,-8.13,0.0:341:81:21:21	1/1:-31.4,-2.11,0.0:51:21:8:8	1/1:-72.0,-5.39,0.0:448:54:15:15	0/0:0.0,-0.3,-6.3:588:5:2:0	1/1:-40.2,-2.71,0.0:314:27:8:8
	478727183	G	C	2539	1	_011110111100010	0	1	1	1	1	0	1	1	1	1	0	0	0	1	0	0/0:0.0,-2.41,-36.9:129:24:10:0	1/1:-76.6,-5.72,0.0:450:57:16:16	1/1:-36.9,-2.41,0.0:836:24:9:9	1/1:-28.7,-1.81,0.0:1103:18:7:7	1/1:-8.2,-0.3,0.0:311:5:2:2	0/0:0.0,-3.91,-55.1:425:39:12:0	1/1:-26.8,-1.81,0.0:438:18:6:5	1/1:-40.2,-2.71,0.0:157:27:10:10	1/1:-20.1,-1.2,0.0:163:12:5:5	1/1:-20.1,-1.2,0.0:151:12:5:5	0/0:0.0,-7.22,-99.9:335:72:18:0	0/0:0.0,-2.11,-32.0:96:21:8:0	0/0:0.0,-5.12,-70.6:458:51:15:0	1/1:-8.2,-0.3,0.0:432:5:2:2	0/0:0.0,-2.71,-37.8:394:27:8:0
	478727255	A	G	2950	1	_011110111100010	0	1	1	1	1	0	1	1	1	1	0	0	0	1	0	0/0:0.0,-1.2,-18.7:131:12:5:0	1/1:-52.9,-3.61,0.0:483:36:10:10	1/1:-53.3,-3.61,0.0:714:36:13:13	1/1:-32.8,-2.11,0.0:703:21:8:8	1/1:-20.5,-1.2,0.0:511:12:5:5	0/0:0.0,-3.31,-47.4:555:33:10:0	1/1:-24.6,-1.51,0.0:482:15:5:5	1/1:-47.8,-3.59,0.0:178:36:13:13	1/1:-11.9,-0.6,0.0:142:7:3:3	1/1:-35.9,-2.68,0.0:196:27:10:10	0/0:0.0,-3.91,-55.2:326:39:14:0	0/0:0.0,-2.71,-38.8:199:27:11:0	0/0:0.0,-8.13,-106.1:450:81:21:0	1/1:-27.4,-1.81,0.0:446:18:6:6	0/0:0.0,-3.01,-42.4:449:30:9:0
	478727279	G	T	2965	1	_011110111100010	0	1	1	1	1	0	1	1	1	1	0	0	0	1	0	0/0:0.0,-0.9,-15.1:125:10:4:0	1/1:-36.9,-2.68,0.0:519:27:8:8	1/1:-65.0,-4.79,0.0:675:48:16:16	1/1:-39.2,-2.71,0.0:773:27:9:9	1/1:-25.8,-1.78,0.0:512:18:7:7	0/0:0.0,-2.68,-36.8:475:27:9:0	1/1:-22.8,-1.51,0.0:485:15:5:5	1/1:-54.9,-4.49,0.0:216:45:16:16	1/1:-21.4,-1.51,0.0:220:15:6:6	1/1:-33.5,-2.68,0.0:214:27:10:10	0/0:0.0,-3.31,-47.0:462:33:12:0	0/0:0.0,-3.01,-42.0:212:30:11:0	0/0:0.0,-7.2,-93.8:380:72:19:0	1/1:-31.9,-2.11,0.0:471:21:7:7	0/0:0.0,-2.98,-37.1:416:30:9:0
	478727322	C	T	1852	1	_100001000011101	1	0	0	0	0	1	0	0	0	0	1	1	1	0	1	1/1:-15.3,-1.18,0.0:178:12:5:5	0/0:0.0,-2.11,-32.4:445:21:8:0	0/0:0.0,-5.72,-77.7:629:57:17:0	0/0:0.0,-1.81,-27.5:598:18:6:0	0/0:0.0,-3.61,-50.2:650:36:11:0	1/1:-26.8,-1.81,0.0:448:18:7:7	0/0:0.0,-1.2,-19.6:727:12:5:0	0/0:0.0,-3.31,-46.4:218:33:13:0	0/0:0.0,-1.2,-17.7:204:12:6:0	0/0:0.0,-1.81,-28.7:229:18:7:0	1/1:-21.9,-1.51,0.0:346:15:6:6	1/1:-39.2,-2.71,0.0:196:27:11:11	1/1:-73.0,-5.42,0.0:532:54:14:14	0/0:0.0,-3.55,-49.6:1184:35:8:0	1/1:-21.1,-1.51,0.0:335:15:5:5
	478727445	T	C	2333	1	_100001000011101	1	0	0	0	0	1	0	0	0	0	1	1	1	0	1	1/1:-23.7,-1.51,0.0:172:15:7:7	0/0:0.0,-2.08,-29.0:468:21:8:0	0/0:0.0,-4.15,-58.2:654:42:13:0	0/0:0.0,-1.2,-20.5:721:12:4:0	0/0:0.0,-2.65,-37.7:479:26:9:0	1/1:-47.9,-3.31,0.0:458:33:12:12	0/0:0.0,-2.71,-38.5:432:27:9:0	0/0:0.0,-2.68,-35.9:348:27:10:0	0/0:0.0,-0.9,-16.4:264:10:4:0	0/0:0.0,-1.48,-19.5:408:15:6:0	1/1:-41.4,-2.98,0.0:638:30:9:9	1/1:-30.5,-2.11,0.0:223:21:9:9	1/1:-42.5,-3.26,0.0:509:33:11:11	0/0:0.0,-2.95,-41.4:1004:29:9:0	1/1:-59.5,-3.59,0.0:532:36:12:12
	478728986	G	A	2866	1	_011110111100010	0	1	1	1	1	0	1	1	1	1	0	0	0	1	0	0/0:0.0,-1.81,-28.3:689:18:5:0	1/1:-59.8,-4.46,0.0:388:45:12:12	1/1:-35.1,-2.41,0.0:616:24:8:8	1/1:-26.9,-1.81,0.0:670:18:6:6	1/1:-8.2,-0.3,0.0:225:5:2:2	0/0:0.0,-1.81,-26.5:308:18:6:0	1/1:-64.9,-5.06,0.0:537:51:15:15	1/1:-35.6,-2.41,0.0:176:24:9:9	1/1:-8.2,-0.3,0.0:203:5:2:2	1/1:-27.4,-1.81,0.0:170:18:7:7	0/0:0.0,-2.71,-40.6:340:27:8:0	0/0:0.0,-2.11,-32.8:97:21:8:0	0/0:0.0,-5.99,-77.3:337:60:17:0	1/1:-32.4,-2.41,0.0:209:24:13:12	0/0:0.0,-5.12,-72.6:382:51:16:0
	478728990	T	C	2548	1	_011110111100010	0	1	1	1	1	0	1	1	1	1	0	0	0	1	0	0/0:0.0,-1.81,-26.8:689:18:5:0	1/1:-55.5,-3.91,0.0:384:39:12:12	1/1:-28.7,-1.81,0.0:624:18:6:6	1/1:-20.5,-1.2,0.0:681:12:4:4	1/1:-8.2,-0.3,0.0:225:5:2:2	0/0:0.0,-1.81,-27.4:325:18:6:0	1/1:-63.9,-4.52,0.0:538:45:15:14	1/1:-31.1,-2.11,0.0:165:21:8:8	1/1:-8.2,-0.3,0.0:203:5:2:2	1/1:-22.9,-1.51,0.0:158:15:6:6	0/0:0.0,-2.71,-40.6:310:27:8:0	0/0:0.0,-2.11,-32.0:97:21:8:0	0/0:0.0,-6.02,-82.4:335:60:17:0	1/1:-27.7,-2.08,0.0:212:21:11:11	0/0:0.0,-5.12,-71.1:382:51:16:0
	478729010	C	A	2456	1	_011110111100010	0	1	1	1	1	0	1	1	1	1	0	0	0	1	0	0/0:0.0,-1.51,-23.4:689:15:5:0	1/1:-41.3,-3.01,0.0:485:30:9:9	1/1:-24.6,-1.51,0.0:725:15:5:5	1/1:-16.4,-0.9,0.0:861:10:3:3	1/1:-8.2,-0.3,0.0:225:5:2:2	0/0:0.0,-1.48,-21.3:666:15:4:0	1/1:-72.6,-5.12,0.0:462:51:14:14	1/1:-32.4,-2.11,0.0:176:21:8:8	1/1:-8.2,-0.3,0.0:203:5:2:2	1/1:-24.2,-1.51,0.0:169:15:6:6	0/0:0.0,-2.71,-38.8:241:27:8:0	0/0:0.0,-2.08,-29.1:127:21:8:0	0/0:0.0,-4.21,-57.3:346:42:14:0	1/1:-29.6,-2.11,0.0:240:21:10:10	0/0:0.0,-5.72,-78.7:374:57:15:0
https://wheat.pw.usda.gov/jb/?data=%2Fggds%2Foat-atlantica&loc=ScoFOjO_1702_2338%3A478732689..478735487&tracks=GBS%2Cgenes-nc%2CDNA&highlight=	478733268	T	C	1880	0	_100x01000011101	1	0	0	x	0	1	0	0	0	0	1	1	1	0	1	1/1:-16.4,-0.9,0.0:125:10:5:5	0/0:0.0,-1.51,-23.7:526:15:6:0	0/0:0.0,-1.78,-25.8:466:18:7:0	./.:-0.0,0.0,-4.1:127:3:1:0	0/0:0.0,-1.48,-21.7:45:15:6:0	1/1:-56.6,-3.91,0.0:488:39:12:12	0/0:0.0,-4.16,-52.4:615:42:11:0	0/0:0.0,-3.31,-46.7:58:33:14:0	0/0:0.0,-1.81,-26.6:35:18:8:0	0/0:0.0,-1.2,-20.1:87:12:6:0	1/1:-32.4,-2.11,0.0:420:21:6:6	1/1:-32.0,-2.11,0.0:78:21:9:9	1/1:-47.0,-3.31,0.0:670:33:11:11	0/0:0.0,-3.31,-46.1:46:33:12:0	1/1:-15.4,-1.18,0.0:238:12:5:5
	478733323	C	A	1879	0	_100xx1000011101	1	0	0	x	x	1	0	0	0	0	1	1	1	0	1	1/1:-18.2,-1.2,0.0:122:12:5:5	0/0:0.0,-2.71,-41.0:619:27:10:0	0/0:0.0,-0.3,-7.8:2787:5:2:0	./.:-0.0,0.0,-3.7:1754:3:1:0	./.:0.0,-0.0,-4.1:42:3:1:0	1/1:-41.4,-2.98,0.0:476:30:11:11	0/0:0.0,-3.61,-52.5:701:36:11:0	0/0:0.0,-2.11,-32.4:45:21:9:0	0/0:0.0,-1.51,-24.6:44:15:7:0	0/0:0.0,-0.3,-7.8:47:5:2:0	1/1:-44.2,-3.01,0.0:478:30:10:10	1/1:-34.8,-2.41,0.0:90:24:10:10	1/1:-37.4,-2.71,0.0:985:27:8:8	0/0:0.0,-2.41,-34.2:87:24:9:0	1/1:-23.3,-1.51,0.0:256:15:6:6
	478733381	C	A	2278	0	_011110111x00010	0	1	1	1	1	0	1	1	1	x	0	0	0	1	0	0/0:0.0,-1.2,-19.7:112:12:8:0	1/1:-53.3,-3.61,0.0:242:36:12:12	1/1:-36.5,-2.41,0.0:359:24:9:9	1/1:-16.4,-0.9,0.0:386:10:4:4	1/1:-20.1,-1.2,0.0:0:12:5:5	0/0:0.0,-4.49,-60.5:367:45:13:0	1/1:-35.5,-2.68,0.0:641:27:9:9	1/1:-31.0,-2.11,0.0:22:21:9:9	1/1:-28.3,-1.81,0.0:18:18:8:8	./.:-2.7,-0.0,0.0:37:3:1:1	0/0:0.0,-2.41,-32.7:387:24:7:0	0/0:0.0,-2.11,-32.4:112:21:10:0	0/0:0.0,-1.81,-27.4:378:18:7:0	1/1:-15.9,-1.2,0.0:64:12:5:5	0/0:0.0,-2.71,-39.8:178:27:8:0
	478733460	C	G	2292	0	_100001000x11101	1	0	0	0	0	1	0	0	0	x	1	1	1	0	1	1/1:-12.3,-0.6,0.0:70:7:5:4	0/0:0.0,-4.21,-60.7:244:42:12:0	0/0:0.0,-3.31,-48.8:229:33:11:0	0/0:0.0,-0.9,-16.4:427:10:4:0	0/0:0.0,-1.81,-28.3:35:18:7:0	1/1:-61.5,-4.21,0.0:201:42:13:13	0/0:0.0,-1.81,-28.7:494:18:5:0	0/0:0.0,-2.11,-32.8:63:21:10:0	0/0:0.0,-1.81,-28.7:66:18:9:0	./.:-0.0,0.0,-4.1:32:3:1:0	1/1:-48.6,-3.61,0.0:275:36:10:10	1/1:-36.5,-2.41,0.0:36:24:9:9	1/1:-25.9,-1.81,0.0:325:18:6:6	0/0:0.0,-0.6,-10.9:17:7:3:0	1/1:-56.2,-3.91,0.0:119:39:11:11
	478733522	C	T	1559	0	_x00001000011101	x	0	0	0	0	1	0	0	0	0	1	1	1	0	1	./.:-4.1,0.0,0.0:0:3:1:1	0/0:0.0,-4.21,-58.9:168:42:13:0	0/0:0.0,-5.12,-71.6:302:51:12:0	0/0:0.0,-0.6,-11.5:842:7:2:0	0/0:0.0,-2.41,-35.5:76:24:10:0	1/1:-26.4,-1.81,0.0:558:18:7:7	0/0:0.0,-2.71,-39.7:208:27:10:0	0/0:0.0,-2.98,-41.8:64:30:11:0	0/0:0.0,-2.38,-34.0:66:24:9:0	0/0:0.0,-0.3,-7.8:52:5:2:0	1/1:-44.9,-3.59,0.0:78:36:12:12	1/1:-24.6,-1.51,0.0:35:15:6:6	1/1:-17.6,-1.18,0.0:128:12:5:5	0/0:0.0,-2.11,-30.6:67:21:8:0	1/1:-49.9,-3.61,0.0:119:36:10:10
	478733531	T	C	2965	0	_x11110111100010	x	1	1	1	1	0	1	1	1	1	0	0	0	1	0	./.:0.0,-0.0,-4.1:41:3:1:0	1/1:-60.7,-4.21,0.0:144:42:13:13	1/1:-76.0,-5.42,0.0:143:54:13:13	1/1:-12.3,-0.6,0.0:129:7:2:2	1/1:-39.1,-2.71,0.0:40:27:11:11	0/0:0.0,-1.81,-26.8:521:18:7:0	1/1:-38.0,-2.71,0.0:170:27:10:10	1/1:-46.2,-3.31,0.0:37:33:12:12	1/1:-39.8,-2.71,0.0:40:27:10:10	1/1:-6.4,-0.3,0.0:20:5:2:2	0/0:0.0,-4.46,-54.4:104:45:14:0	0/0:0.0,-1.51,-24.6:61:15:6:0	0/0:0.0,-1.78,-25.4:141:18:6:0	1/1:-32.4,-2.11,0.0:36:21:8:8	0/0:0.0,-4.16,-52.2:160:42:12:0
	478733538	G	A	2965	0	_x11110111x00010	x	1	1	1	1	0	1	1	1	x	0	0	0	1	0	./.:0.0,-0.0,-4.1:20:3:1:0	1/1:-61.1,-4.21,0.0:140:42:13:13	1/1:-72.1,-5.12,0.0:140:51:13:13	1/1:-12.3,-0.6,0.0:129:7:2:2	1/1:-40.6,-2.71,0.0:39:27:11:11	0/0:0.0,-1.81,-26.0:474:18:7:0	1/1:-36.9,-2.41,0.0:154:24:9:9	1/1:-43.8,-3.01,0.0:34:30:11:11	1/1:-39.7,-2.71,0.0:37:27:10:10	./.:-4.1,0.0,-0.0:16:3:1:1	0/0:0.0,-3.89,-52.8:98:39:12:0	0/0:0.0,-1.81,-26.0:45:18:7:0	0/0:0.0,-2.11,-30.9:141:21:7:0	1/1:-33.3,-2.41,0.0:43:24:9:9	0/0:0.0,-3.91,-57.4:242:39:11:0
	478733705	A	C	2406	1	_011110111100010	0	1	1	1	1	0	1	1	1	1	0	0	0	1	0	0/0:0.0,-1.2,-20.1:16:12:5:0	1/1:-48.8,-3.31,0.0:123:33:8:8	1/1:-33.4,-2.66,0.0:146:27:9:9	1/1:-8.2,-0.3,0.0:112:5:2:2	1/1:-20.3,-1.48,0.0:73:15:7:7	0/0:0.0,-2.98,-39.0:189:30:9:0	1/1:-40.2,-2.71,0.0:277:27:10:9	1/1:-35.6,-2.68,0.0:82:27:11:11	1/1:-27.4,-2.08,0.0:98:21:8:8	1/1:-8.2,-0.3,0.0:40:5:3:3	0/0:0.0,-2.71,-40.1:298:27:10:0	0/0:0.0,-2.68,-35.4:20:27:12:0	0/0:0.0,-2.66,-33.8:104:27:8:0	1/1:-35.1,-2.41,0.0:62:24:10:10	0/0:0.0,-2.11,-32.0:71:21:8:0
	478733762	C	G	2965	0	_011110111h00010	0	1	1	1	1	0	1	1	1	h	0	0	0	1	0	0/0:0.0,-1.2,-19.6:16:12:5:0	1/1:-47.3,-3.31,0.0:154:33:10:10	1/1:-36.0,-2.41,0.0:234:24:9:9	1/1:-11.4,-0.6,0.0:74:7:3:3	1/1:-24.6,-1.51,0.0:76:15:6:6	0/0:0.0,-3.61,-50.2:58:36:11:0	1/1:-78.2,-5.72,0.0:180:57:18:18	1/1:-42.1,-3.26,0.0:77:33:14:14	1/1:-38.0,-2.96,0.0:82:30:12:12	0/1:-4.1,0.0,-0.0:51:3:2:2	0/0:0.0,-5.72,-81.1:30:57:18:0	0/0:0.0,-4.19,-51.9:19:42:16:0	0/0:0.0,-2.11,-29.5:118:21:7:0	1/1:-51.9,-3.61,0.0:62:36:14:14	0/0:0.0,-2.41,-35.2:48:24:8:0
	478733789	T	C	2965	0	_011110111h00010	0	1	1	1	1	0	1	1	1	h	0	0	0	1	0	0/0:0.0,-0.3,-7.8:10:5:2:0	1/1:-58.4,-4.21,0.0:94:42:13:13	1/1:-32.4,-2.11,0.0:283:21:8:8	1/1:-8.2,-0.3,0.0:71:5:2:2	1/1:-24.2,-1.51,0.0:90:15:6:6	0/0:0.0,-2.71,-39.3:41:27:9:0	1/1:-66.1,-4.82,0.0:183:48:15:15	1/1:-36.8,-2.65,0.0:70:26:11:11	1/1:-32.7,-2.34,0.0:74:23:9:9	1/0:-4.1,0.0,-0.0:51:3:2:2	0/0:0.0,-4.49,-61.9:24:45:14:0	0/0:0.0,-2.71,-37.8:14:27:11:0	0/0:0.0,-1.2,-17.3:126:12:5:0	1/1:-51.5,-3.61,0.0:58:36:14:13	0/0:0.0,-2.41,-36.9:163:24:8:0
	478734114	G	A	2915	0	_01111011h100010	0	1	1	1	1	0	1	1	h	1	0	0	0	1	0	0/0:0.0,-1.51,-23.3:15:15:6:0	1/1:-47.3,-3.31,0.0:14:33:12:12	1/1:-72.6,-5.12,0.0:5:51:11:11	1/1:-31.6,-2.11,0.0:0:21:5:5	1/1:-24.6,-1.51,0.0:0:15:6:6	0/0:0.0,-1.2,-20.5:26:12:4:0	1/1:-42.1,-3.28,0.0:23:33:11:11	1/1:-26.2,-0.88,0.0:20:9:8:7	1/0:-7.62,0.0,-0.62:20:7:3:2	1/1:-19.2,-1.2,0.0:21:12:5:5	0/0:0.0,-3.31,-48.3:235:33:12:0	0/0:0.0,-3.31,-47.8:2:33:12:0	0/0:0.0,-0.9,-16.4:0:10:3:0	1/1:-32.4,-2.11,0.0:0:21:8:8	0/0:0.0,-3.31,-45.7:25:33:10:0
	478735136	C	A	2262	0	_x00001000011101	x	0	0	0	0	1	0	0	0	0	1	1	1	0	1	./.:-0.3,0.0,-0.3:0:3:0:0	0/0:0.0,-5.72,-79.4:19:57:19:0	0/0:0.0,-3.31,-48.8:17:33:12:0	0/0:0.0,-1.81,-28.3:15:18:7:0	0/0:0.0,-1.2,-20.5:6:12:5:0	1/1:-59.4,-4.46,0.0:53:45:15:15	0/0:0.0,-4.21,-53.2:218:42:14:0	0/0:0.0,-3.61,-50.3:18:36:13:0	0/0:0.0,-2.11,-29.8:19:21:8:0	0/0:0.0,-1.2,-20.5:17:12:5:0	1/1:-35.4,-2.71,0.0:285:27:10:10	1/1:-61.3,-4.52,0.0:56:45:16:16	1/1:-62.2,-4.82,0.0:106:48:14:14	0/0:0.0,-0.6,-10.4:13:7:3:0	1/1:-19.2,-1.2,0.0:81:12:5:5
	478735167	C	G	2445	0	_x00001000011101	x	0	0	0	0	1	0	0	0	0	1	1	1	0	1	./.:-0.3,0.0,-0.3:0:3:0:0	0/0:0.0,-5.72,-79.4:22:57:20:0	0/0:0.0,-3.31,-48.4:14:33:12:0	0/0:0.0,-1.81,-27.9:15:18:7:0	0/0:0.0,-1.2,-20.5:4:12:5:0	1/1:-59.7,-4.21,0.0:235:42:14:14	0/0:0.0,-4.12,-51.6:206:41:14:0	0/0:0.0,-4.21,-55.6:22:42:16:0	0/0:0.0,-2.71,-37.4:23:27:10:0	0/0:0.0,-1.2,-18.2:21:12:6:0	1/1:-51.5,-3.61,0.0:138:36:12:12	1/1:-60.1,-4.49,0.0:61:45:17:16	1/1:-56.6,-3.91,0.0:195:39:13:13	0/0:0.0,-0.6,-11.4:31:7:3:0	1/1:-27.9,-1.81,0.0:73:18:7:7
	478736172	G	A	1835	0	_10000100x011101	1	0	0	0	0	1	0	0	x	0	1	1	1	0	1	1/1:-15.5,-0.9,0.0:9:10:4:4	0/0:0.0,-1.81,-28.7:7:18:5:0	0/0:0.0,-2.29,-27.8:0:23:8:0	0/0:0.0,-0.54,-9.0:0:6:3:0	0/0:0.0,-0.88,-13.5:0:9:5:0	1/1:-32.7,-2.38,0.0:9:24:8:8	0/0:0.0,-2.11,-31.1:317:21:8:0	0/0:0.0,-1.81,-28.3:8:18:7:0	./.:0.0,0.0,-4.1:0:3:1:0	0/0:0.0,-1.51,-24.2:9:15:6:0	1/1:-47.9,-3.31,0.0:1:33:10:10	1/1:-22.7,-1.51,0.0:3:15:6:6	1/1:-39.0,-3.61,0.0:139:36:11:10	0/0:0.0,-3.01,-41.1:5:30:11:0	1/1:-37.5,-2.96,0.0:116:30:9:9
	478737414	G	A	2839	1	_011110111100010	0	1	1	1	1	0	1	1	1	1	0	0	0	1	0	0/0:0.0,-0.9,-15.1:18:10:4:0	1/1:-24.6,-1.51,0.0:542:15:6:6	1/1:-61.5,-4.21,0.0:215:42:13:13	1/1:-16.4,-0.9,0.0:129:10:4:4	1/1:-28.7,-1.81,0.0:28:18:9:9	0/0:0.0,-5.06,-65.0:107:51:15:0	1/1:-33.1,-2.68,0.0:485:27:8:8	1/1:-40.6,-2.98,0.0:42:30:12:12	1/1:-11.9,-0.6,0.0:44:7:3:3	1/1:-28.7,-2.08,0.0:41:21:9:9	0/0:0.0,-1.81,-28.7:131:18:7:0	0/0:0.0,-1.81,-28.3:5:18:7:0	0/0:0.0,-7.83,-106.9:78:78:20:0	1/1:-50.4,-3.59,0.0:41:36:13:13	0/0:0.0,-5.4,-87.2:95:54:17:1
	478737432	T	C	2965	1	_011110111100010	0	1	1	1	1	0	1	1	1	1	0	0	0	1	0	0/0:0.0,-0.6,-11.9:23:7:3:0	1/1:-24.6,-1.51,0.0:442:15:5:5	1/1:-60.6,-4.21,0.0:288:42:13:13	1/1:-16.4,-0.9,0.0:129:10:4:4	1/1:-28.7,-1.81,0.0:31:18:9:9	0/0:0.0,-6.02,-83.2:152:60:18:0	1/1:-40.5,-2.98,0.0:575:30:9:9	1/1:-56.5,-3.91,0.0:41:39:15:15	1/1:-19.6,-1.2,0.0:34:12:5:5	1/1:-36.9,-2.41,0.0:44:24:10:10	0/0:0.0,-1.51,-24.6:153:15:6:0	0/0:0.0,-1.81,-27.4:5:18:7:0	0/0:0.0,-6.62,-91.7:65:66:16:0	1/1:-47.0,-3.31,0.0:40:33:12:12	0/0:0.0,-5.42,-77.0:13:54:15:0
	478737567	C	G	2919	1	_011110111100010	0	1	1	1	1	0	1	1	1	1	0	0	0	1	0	0/0:0.0,-0.6,-12.3:36:7:3:0	1/1:-88.9,-6.32,0.0:174:63:20:20	1/1:-44.7,-3.01,0.0:305:30:9:9	1/1:-36.5,-2.41,0.0:327:24:7:7	1/1:-8.2,-0.3,0.0:110:5:2:2	0/0:0.0,-6.3,-82.3:304:63:20:0	1/1:-31.1,-2.11,0.0:260:21:8:8	1/1:-28.7,-1.81,0.0:87:18:8:8	1/1:-12.3,-0.6,0.0:65:7:4:4	1/1:-16.4,-0.9,0.0:110:10:4:4	0/0:0.0,-2.11,-32.8:35:21:7:0	0/0:0.0,-1.51,-24.2:37:15:8:0	0/0:0.0,-3.61,-52.0:167:36:12:0	1/1:-36.9,-2.41,0.0:112:24:10:10	0/0:0.0,-3.01,-44.7:40:30:10:0
	478737578	T	C	2965	1	_011110111100010	0	1	1	1	1	0	1	1	1	1	0	0	0	1	0	0/0:0.0,-0.6,-11.9:36:7:3:0	1/1:-86.1,-6.02,0.0:232:60:19:19	1/1:-56.6,-3.91,0.0:252:39:12:12	1/1:-41.0,-2.71,0.0:288:27:9:9	1/1:-11.9,-0.6,0.0:84:7:3:3	0/0:0.0,-5.39,-70.0:244:54:17:0	1/1:-31.5,-2.11,0.0:426:21:8:8	1/1:-31.6,-2.11,0.0:94:21:8:8	1/1:-11.5,-0.6,0.0:71:7:3:3	1/1:-20.1,-1.2,0.0:117:12:5:5	0/0:0.0,-2.41,-36.9:38:24:8:0	0/0:0.0,-1.48,-21.3:42:15:8:0	0/0:0.0,-3.89,-53.2:43:39:13:0	1/1:-36.5,-2.41,0.0:102:24:10:10	0/0:0.0,-3.01,-42.5:44:30:10:0
	478737598	A	T	2965	1	_011110111100010	0	1	1	1	1	0	1	1	1	1	0	0	0	1	0	0/0:0.0,-0.6,-12.3:36:7:3:0	1/1:-82.0,-5.72,0.0:308:57:18:18	1/1:-57.4,-3.91,0.0:213:39:13:13	1/1:-41.0,-2.71,0.0:250:27:9:9	1/1:-16.4,-0.9,0.0:72:10:4:4	0/0:0.0,-5.67,-72.2:307:57:15:0	1/1:-48.3,-3.31,0.0:402:33:10:10	1/1:-36.5,-2.41,0.0:94:24:10:10	1/1:-12.3,-0.6,0.0:89:7:4:4	1/1:-24.2,-1.51,0.0:97:15:6:6	0/0:0.0,-2.71,-39.6:37:27:10:0	0/0:0.0,-1.48,-21.7:42:15:8:0	0/0:0.0,-5.12,-69.3:124:51:16:0	1/1:-41.0,-2.71,0.0:86:27:11:11	0/0:0.0,-3.59,-50.4:40:36:11:0
	478737643	G	A	2291	1	_100001000011101	1	0	0	0	0	1	0	0	0	0	1	1	1	0	1	1/1:-11.0,-0.6,0.0:0:7:3:3	0/0:0.0,-5.42,-76.7:317:54:15:0	0/0:0.0,-4.82,-67.9:237:48:15:0	0/0:0.0,-3.61,-51.5:270:36:11:0	0/0:0.0,-0.9,-16.4:79:10:4:0	1/1:-47.9,-3.61,0.0:216:36:11:11	0/0:0.0,-4.21,-61.1:359:42:12:0	0/0:0.0,-2.41,-36.9:117:24:10:0	0/0:0.0,-0.6,-12.3:86:7:4:0	0/0:0.0,-1.51,-24.6:137:15:6:0	1/1:-43.7,-3.01,0.0:4:30:10:10	1/1:-30.6,-2.11,0.0:11:21:8:8	1/1:-56.6,-3.91,0.0:9:39:13:13	0/0:0.0,-3.31,-48.0:93:33:12:0	1/1:-51.3,-3.61,0.0:13:36:10:10
	478737779	G	C	2935	1	_011110111100010	0	1	1	1	1	0	1	1	1	1	0	0	0	1	0	0/0:0.0,-0.3,-8.2:0:5:2:0	1/1:-88.9,-6.32,0.0:97:63:19:19	1/1:-40.6,-2.71,0.0:278:27:10:10	1/1:-24.2,-1.51,0.0:190:15:6:6	1/1:-16.4,-0.9,0.0:0:10:4:4	0/0:0.0,-5.12,-68.8:113:51:13:0	1/1:-51.0,-3.61,0.0:137:36:10:10	1/1:-26.4,-1.81,0.0:3:18:7:7	1/1:-14.1,-0.9,0.0:6:10:4:4	1/1:-12.3,-0.6,0.0:0:7:3:3	0/0:0.0,-4.82,-68.9:24:48:15:0	0/0:0.0,-2.08,-29.5:3:21:10:0	0/0:0.0,-4.82,-67.4:22:48:14:0	1/1:-31.4,-2.11,0.0:3:21:8:8	0/0:0.0,-3.31,-47.8:112:33:10:0
	478738240	T	C	2965	1	_011110111100010	0	1	1	1	1	0	1	1	1	1	0	0	0	1	0	0/0:0.0,-2.11,-30.1:9:21:8:0	1/1:-59.3,-4.21,0.0:74:42:12:12	1/1:-106.2,-7.83,0.0:113:78:20:20	1/1:-51.6,-3.61,0.0:110:36:10:10	1/1:-23.2,-1.51,0.0:47:15:10:10	0/0:0.0,-1.51,-24.6:229:15:6:0	1/1:-32.2,-2.38,0.0:263:24:7:7	1/1:-39.8,-2.71,0.0:29:27:10:10	1/1:-15.6,-0.9,0.0:34:10:4:4	1/1:-24.2,-1.51,0.0:25:15:6:6	0/0:0.0,-4.82,-62.2:7:48:14:0	0/0:0.0,-3.31,-47.3:0:33:12:0	0/0:0.0,-6.62,-89.0:23:66:17:0	1/1:-43.8,-3.01,0.0:41:30:11:11	0/0:0.0,-2.11,-32.8:25:21:5:0
	478738302	A	G	2936	1	_011110111100010	0	1	1	1	1	0	1	1	1	1	0	0	0	1	0	0/0:0.0,-1.51,-22.3:0:15:6:0	1/1:-32.8,-2.11,0.0:94:21:7:7	1/1:-79.3,-5.72,0.0:147:57:15:15	1/1:-27.3,-1.81,0.0:154:18:6:6	1/1:-31.5,-2.11,0.0:63:21:9:9	0/0:0.0,-2.41,-36.0:204:24:7:0	1/1:-47.4,-3.31,0.0:286:33:10:10	1/1:-23.2,-1.51,0.0:218:15:6:6	1/1:-10.9,-0.6,0.0:71:7:3:3	1/1:-12.3,-0.6,0.0:45:7:3:3	0/0:0.0,-4.52,-62.5:7:45:15:0	0/0:0.0,-3.01,-44.7:3:30:14:0	0/0:0.0,-8.43,-110.8:74:84:21:0	1/1:-41.0,-2.71,0.0:77:27:10:10	0/0:0.0,-2.41,-35.7:32:24:7:0
	478738338	G	T	2965	1	_011110111100010	0	1	1	1	1	0	1	1	1	1	0	0	0	1	0	0/0:0.0,-2.98,-41.4:134:30:11:0	1/1:-30.5,-2.11,0.0:120:21:7:7	1/1:-81.8,-6.02,0.0:178:60:16:16	1/1:-35.2,-2.41,0.0:187:24:7:7	1/1:-31.5,-2.11,0.0:83:21:9:9	0/0:0.0,-2.11,-32.8:172:21:7:0	1/1:-42.0,-3.01,0.0:178:30:10:10	1/1:-32.4,-2.11,0.0:207:21:8:8	1/1:-16.4,-0.9,0.0:80:10:4:4	1/1:-16.0,-0.9,0.0:74:10:4:4	0/0:0.0,-6.02,-85.2:77:60:19:0	0/0:0.0,-3.01,-44.2:3:30:12:0	0/0:0.0,-6.32,-88.9:22:63:17:0	1/1:-28.7,-1.81,0.0:85:18:7:7	0/0:0.0,-2.38,-34.0:23:24:9:0
	478738356	C	T	2752	1	_011110111100010	0	1	1	1	1	0	1	1	1	1	0	0	0	1	0	0/0:0.0,-2.98,-40.4:122:30:11:0	1/1:-20.1,-1.2,0.0:150:12:5:5	1/1:-62.9,-4.52,0.0:140:45:12:12	1/1:-22.3,-1.51,0.0:160:15:5:5	1/1:-24.6,-1.51,0.0:52:15:7:7	0/0:0.0,-2.11,-31.4:11:21:7:0	1/1:-52.9,-3.91,0.0:157:39:12:12	1/1:-33.8,-2.41,0.0:215:24:9:9	1/1:-16.0,-0.9,0.0:81:10:4:4	1/1:-17.8,-1.2,0.0:106:12:5:5	0/0:0.0,-5.99,-81.0:9:60:17:0	0/0:0.0,-3.61,-52.0:2:36:13:0	0/0:0.0,-5.06,-67.6:24:51:14:0	1/1:-36.9,-2.41,0.0:77:24:9:9	0/0:0.0,-3.59,-49.5:127:36:12:0
	478738429	A	G	2539	1	_011110111100010	0	1	1	1	1	0	1	1	1	1	0	0	0	1	0	0/0:0.0,-2.41,-35.1:18:24:9:0	1/1:-33.7,-2.41,0.0:122:24:8:8	1/1:-49.8,-3.61,0.0:246:36:11:11	1/1:-24.2,-1.51,0.0:321:15:6:6	1/1:-18.3,-1.2,0.0:53:12:5:5	0/0:0.0,-3.01,-44.2:25:30:9:0	1/1:-28.2,-2.33,0.0:193:23:6:6	1/1:-46.1,-3.31,0.0:92:33:12:12	1/1:-18.7,-1.2,0.0:45:12:5:5	1/1:-27.4,-1.81,0.0:67:18:7:7	0/0:0.0,-5.42,-77.5:87:54:16:0	0/0:0.0,-6.02,-82.9:8:60:24:0	0/0:0.0,-4.79,-65.9:39:48:15:0	1/1:-19.7,-1.2,0.0:42:12:5:5	0/0:0.0,-3.61,-53.3:254:36:11:0
	478738535	T	C	2065	1	_011110111100010	0	1	1	1	1	0	1	1	1	1	0	0	0	1	0	0/0:0.0,-0.3,-8.2:17:5:2:0	1/1:-48.4,-3.31,0.0:273:33:9:9	1/1:-40.1,-3.23,0.0:422:32:11:11	1/1:-25.8,-1.78,0.0:563:18:7:7	1/1:-9.4,-0.58,0.0:77:7:4:4	0/0:0.0,-3.53,-42.0:120:35:11:0	1/1:-17.3,-1.2,0.0:412:12:5:5	1/1:-22.4,-1.51,0.0:158:15:8:8	1/1:-4.1,-0.0,0.0:79:3:2:2	1/1:-18.3,-1.2,0.0:146:12:6:6	0/0:0.0,-4.21,-61.5:30:42:12:0	0/0:0.0,-3.59,-48.5:21:36:19:0	0/0:0.0,-5.69,-77.5:47:57:18:0	1/1:-32.4,-2.11,0.0:54:21:8:8	0/0:0.0,-4.79,-62.3:212:48:15:0
	478738556	A	C	2696	1	_011110111100010	0	1	1	1	1	0	1	1	1	1	0	0	0	1	0	0/0:0.0,-0.9,-13.6:48:10:4:0	1/1:-60.5,-4.52,0.0:278:45:13:13	1/1:-56.6,-3.91,0.0:176:39:12:12	1/1:-32.4,-2.11,0.0:188:21:7:7	1/1:-16.4,-0.9,0.0:119:10:5:5	0/0:0.0,-3.61,-48.8:34:36:11:0	1/1:-21.0,-1.51,0.0:868:15:6:6	1/1:-32.2,-2.66,0.0:156:27:9:9	1/1:-4.9,-0.27,0.0:94:5:2:2	1/1:-26.1,-1.81,0.0:129:18:7:7	0/0:0.0,-3.01,-45.1:33:30:9:0	0/0:0.0,-3.61,-50.6:21:36:18:0	0/0:0.0,-6.32,-85.6:125:63:17:0	1/1:-31.5,-2.11,0.0:72:21:9:9	0/0:0.0,-4.79,-63.3:48:48:14:0
	478738642	C	T	2965	1	_011110111100010	0	1	1	1	1	0	1	1	1	1	0	0	0	1	0	0/0:0.0,-1.39,-22.1:187:14:7:0	1/1:-64.7,-4.69,0.0:286:47:25:12	1/1:-59.7,-4.21,0.0:234:42:12:11	1/1:-51.5,-3.61,0.0:197:36:9:9	1/1:-8.2,-0.3,0.0:299:5:3:2	0/0:0.0,-3.89,-49.4:145:39:12:0	1/1:-11.9,-0.6,0.0:239:7:9:3	1/1:-48.0,-3.31,0.0:177:33:13:12	1/1:-11.9,-0.6,0.0:120:7:3:3	1/1:-36.1,-2.41,0.0:192:24:10:9	0/0:0.0,-2.41,-34.3:411:24:7:0	0/0:0.0,-2.41,-36.1:93:24:10:0	0/0:0.0,-6.79,-90.7:98:68:25:0	1/1:-25.4,-1.81,0.0:80:18:8:8	0/0:0.0,-4.82,-65.5:51:48:14:0
	478740437	T	G	2572	1	_011110111100010	0	1	1	1	1	0	1	1	1	1	0	0	0	1	0	0/0:0.0,-0.9,-16.4:668:10:2:0	1/1:-30.0,-2.11,0.0:4195:21:7:7	1/1:-59.3,-4.21,0.0:1036:42:15:15	1/1:-19.2,-1.2,0.0:1226:12:5:5	1/1:-40.1,-2.71,0.0:931:27:10:10	0/0:0.0,-2.66,-63.2:64:27:15:1	1/1:-55.3,-2.64,0.0:1830:26:13:12	1/1:-45.1,-3.01,0.0:764:30:10:10	1/1:-24.6,-1.51,0.0:182:15:6:6	1/1:-16.4,-0.9,0.0:629:10:4:4	0/0:0.0,-2.11,-32.0:579:21:8:0	0/0:0.0,-4.44,-56.5:292:44:13:0	0/0:0.0,-1.2,-19.6:4291:12:4:0	1/1:-28.3,-1.81,0.0:285:18:8:8	0/0:0.0,-7.5,-101.5:586:75:19:0
	478740520	T	A	2867	1	_100001000011101	1	0	0	0	0	1	0	0	0	0	1	1	1	0	1	1/1:-15.0,-0.9,0.0:0:10:4:4	0/0:0.0,-1.81,-27.0:605:18:7:0	0/0:0.0,-3.31,-48.3:729:33:11:0	0/0:0.0,-1.2,-19.6:630:12:5:0	0/0:0.0,-1.51,-24.6:792:15:6:0	1/1:-63.9,-4.82,0.0:133:48:13:13	0/0:0.0,-4.49,-59.6:899:45:14:0	0/0:0.0,-2.41,-33.4:563:24:8:0	0/0:0.0,-1.2,-19.7:155:12:6:0	0/0:0.0,-0.3,-5.9:1076:5:2:0	1/1:-49.1,-3.59,0.0:310:36:10:10	1/1:-67.3,-5.12,0.0:193:51:15:15	1/1:-29.9,-2.08,0.0:768:21:7:7	0/0:0.0,-2.41,-35.1:279:24:9:0	1/1:-73.5,-5.69,0.0:125:57:16:14
	478741409	C	A	2313	1	_011110111100010	0	1	1	1	1	0	1	1	1	1	0	0	0	1	0	0/0:0.0,-0.6,-12.3:27:7:3:0	1/1:-72.6,-1.62,0.0:217:16:16:15	1/1:-27.8,-1.81,0.0:206:18:7:7	1/1:-11.4,-0.6,0.0:204:7:3:3	1/1:-16.4,-0.9,0.0:208:10:4:4	0/0:0.0,-4.82,-65.3:147:48:14:0	1/1:-45.3,-3.59,0.0:388:36:10:10	1/1:-29.5,-2.08,0.0:136:21:8:8	1/1:-8.2,-0.3,0.0:82:5:2:2	1/1:-21.3,-1.48,0.0:133:15:6:6	0/0:0.0,-1.81,-27.3:64:18:6:0	0/0:0.0,-0.58,-9.4:789:7:3:0	0/0:0.0,-2.11,-32.8:144:21:7:0	1/1:-24.2,-1.51,0.0:345:15:6:6	0/0:0.0,-1.51,-24.6:301:15:6:0
	478741446	T	C	2374	1	_100001000011101	1	0	0	0	0	1	0	0	0	0	1	1	1	0	1	1/1:-8.2,-0.3,0.0:0:5:2:2	0/0:0.0,-5.72,-80.2:286:57:17:0	0/0:0.0,-2.11,-32.8:535:21:8:0	0/0:0.0,-0.6,-12.3:258:7:3:0	0/0:0.0,-1.2,-20.5:702:12:5:0	1/1:-112.4,-8.13,0.0:160:81:21:20	0/0:0.0,-4.16,-52.2:311:42:12:0	0/0:0.0,-1.2,-18.6:671:12:5:0	0/0:0.0,-0.3,-8.2:95:5:2:0	0/0:0.0,-0.6,-10.4:1172:7:3:0	1/1:-31.9,-2.11,0.0:39:21:7:7	1/1:-19.2,-1.2,0.0:228:12:5:5	1/1:-50.9,-3.89,0.0:175:39:11:11	0/0:0.0,-2.71,-39.3:418:27:9:0	1/1:-26.5,-1.81,0.0:235:18:6:6
	478742408	G	A	2965	1	_011110111100010	0	1	1	1	1	0	1	1	1	1	0	0	0	1	0	0/0:0.0,-1.2,-18.7:6:12:5:0	1/1:-76.2,-5.97,0.0:207:60:18:18	1/1:-44.7,-3.01,0.0:294:30:8:8	1/1:-16.0,-0.9,0.0:136:10:4:4	1/1:-20.5,-1.2,0.0:436:12:4:4	0/0:0.0,-3.01,-44.3:60:30:10:0	1/1:-71.7,-5.12,0.0:141:51:15:15	1/1:-67.6,-5.12,0.0:183:51:15:15	1/1:-28.4,-2.11,0.0:145:21:6:6	1/1:-39.2,-2.71,0.0:212:27:9:9	0/0:0.0,-3.01,-43.8:361:30:10:0	0/0:0.0,-3.31,-46.2:77:33:8:0	0/0:0.0,-3.01,-43.3:324:30:11:0	1/1:-46.3,-3.31,0.0:183:33:10:10	0/0:0.0,-3.31,-47.9:280:33:9:0
	478742594	A	G	2965	1	_011110111100010	0	1	1	1	1	0	1	1	1	1	0	0	0	1	0	0/0:0.0,-0.88,-13.1:43:9:5:0	1/1:-31.2,-2.11,0.0:130:21:8:8	1/1:-50.4,-3.59,0.0:441:36:10:10	1/1:-20.5,-1.2,0.0:449:12:4:4	1/1:-29.9,-2.08,0.0:435:21:6:6	0/0:0.0,-1.18,-16.8:59:12:4:0	1/1:-74.9,-5.42,0.0:217:54:15:15	1/1:-60.7,-4.52,0.0:405:45:14:14	1/1:-22.4,-1.51,0.0:366:15:6:6	1/1:-38.3,-2.71,0.0:431:27:8:8	0/0:0.0,-7.53,-99.4:125:75:19:0	0/0:0.0,-0.6,-11.4:61:7:3:0	0/0:0.0,-2.11,-30.8:438:21:7:0	1/1:-28.7,-1.81,0.0:286:18:7:7	0/0:0.0,-2.68,-37.3:81:27:8:0
	478743046	G	T	2965	1	_011110111100010	0	1	1	1	1	0	1	1	1	1	0	0	0	1	0	0/0:0.0,-2.11,-32.4:67:21:8:0	1/1:-40.6,-2.71,0.0:1130:27:9:9	1/1:-58.2,-4.19,0.0:713:42:11:11	1/1:-25.8,-1.78,0.0:765:18:5:5	1/1:-32.4,-2.11,0.0:652:21:6:6	0/0:0.0,-1.51,-24.6:624:15:6:0	1/1:-49.5,-3.61,0.0:440:36:10:10	1/1:-47.9,-3.31,0.0:155:33:12:12	1/1:-35.6,-2.41,0.0:139:24:9:9	1/1:-12.3,-0.6,0.0:200:7:3:3	0/0:0.0,-7.22,-97.5:368:72:22:0	0/0:0.0,-3.91,-54.9:375:39:13:0	0/0:0.0,-4.82,-66.3:404:48:15:0	1/1:-83.5,-6.32,0.0:290:63:19:19	0/0:0.0,-5.12,-69.1:520:51:13:0
	478743127	G	T	2799	1	_011110111100010	0	1	1	1	1	0	1	1	1	1	0	0	0	1	0	0/0:0.0,-2.11,-32.0:67:21:10:0	1/1:-45.1,-3.01,0.0:1198:30:8:8	1/1:-32.4,-2.11,0.0:756:21:8:8	1/1:-12.3,-0.6,0.0:1086:7:3:3	1/1:-20.1,-1.2,0.0:193:12:5:5	0/0:0.0,-1.78,-25.4:661:18:7:0	1/1:-46.5,-3.31,0.0:676:33:10:10	1/1:-40.1,-3.23,0.0:315:32:11:11	1/1:-27.0,-2.05,0.0:175:21:7:7	1/1:-13.1,-0.88,0.0:588:9:4:4	0/0:0.0,-8.43,-118.0:332:84:21:0	0/0:0.0,-4.21,-60.6:394:42:12:0	0/0:0.0,-4.11,-49.9:840:41:12:0	1/1:-55.4,-2.56,0.0:525:26:13:12	0/0:0.0,-5.72,-80.7:268:57:15:0
	478743183	C	T	2965	1	_011110111100010	0	1	1	1	1	0	1	1	1	1	0	0	0	1	0	0/0:0.0,-1.2,-19.6:38:12:5:0	1/1:-52.4,-3.61,0.0:807:36:13:13	1/1:-64.1,-4.79,0.0:398:48:16:16	1/1:-21.7,-1.48,0.0:728:15:6:6	1/1:-42.4,-3.01,0.0:166:30:10:10	0/0:0.0,-2.71,-36.4:645:27:8:0	1/1:-58.9,-4.46,0.0:587:45:13:13	1/1:-52.1,-2.69,0.0:290:27:14:13	1/1:-31.6,-1.18,0.0:175:12:9:8	1/1:-20.5,-1.2,0.0:497:12:5:5	0/0:0.0,-8.43,-117.5:321:84:20:0	0/0:0.0,-3.61,-53.3:360:36:10:0	0/0:0.0,-4.52,-62.9:498:45:15:0	1/1:-52.5,-0.11,0.0:511:4:15:14	0/0:0.0,-4.21,-60.7:388:42:13:0
	478743225	C	A	2965	1	_011110111100010	0	1	1	1	1	0	1	1	1	1	0	0	0	1	0	0/0:0.0,-2.11,-30.6:55:21:8:0	1/1:-56.5,-3.91,0.0:886:39:14:14	1/1:-69.1,-5.09,0.0:370:51:17:17	1/1:-21.3,-1.48,0.0:590:15:6:6	1/1:-47.8,-3.31,0.0:251:33:11:11	0/0:0.0,-2.71,-38.5:740:27:9:0	1/1:-70.0,-5.09,0.0:327:51:17:17	1/1:-52.9,-3.61,0.0:375:36:13:13	1/1:-28.3,-1.81,0.0:329:18:7:7	1/1:-24.6,-1.51,0.0:428:15:6:6	0/0:0.0,-5.72,-80.6:351:57:16:0	0/0:0.0,-5.12,-71.8:311:51:14:0	0/0:0.0,-3.61,-48.6:498:36:12:0	1/1:-47.5,-3.31,0.0:405:33:12:11	0/0:0.0,-3.31,-48.8:395:33:11:0
	478743415	A	C	2965	1	_011110111100010	0	1	1	1	1	0	1	1	1	1	0	0	0	1	0	0/0:0.0,-0.6,-11.9:41:7:3:0	1/1:-81.2,-5.72,0.0:158:57:17:17	1/1:-94.7,-6.92,0.0:216:69:20:20	1/1:-42.8,-3.01,0.0:307:30:9:9	1/1:-51.9,-3.61,0.0:147:36:11:11	0/0:0.0,-3.91,-53.6:123:39:14:0	1/1:-71.5,-5.42,0.0:317:54:15:15	1/1:-28.3,-1.81,0.0:170:18:7:7	1/1:-20.1,-1.2,0.0:144:12:5:5	1/1:-8.2,-0.3,0.0:250:5:2:2	0/0:0.0,-3.59,-48.3:167:36:13:0	0/0:0.0,-3.91,-48.5:73:39:12:0	0/0:0.0,-3.01,-42.5:66:30:11:0	1/1:-73.2,-5.39,0.0:159:54:16:16	0/0:0.0,-1.81,-27.4:74:18:7:0
	478743430	G	T	2965	1	_011110111100010	0	1	1	1	1	0	1	1	1	1	0	0	0	1	0	0/0:0.0,-0.6,-12.3:41:7:3:0	1/1:-73.4,-5.12,0.0:197:51:15:15	1/1:-80.6,-5.99,0.0:217:60:17:17	1/1:-41.3,-2.98,0.0:289:30:9:9	1/1:-39.3,-2.71,0.0:150:27:8:8	0/0:0.0,-4.82,-66.8:59:48:14:0	1/1:-76.7,-5.72,0.0:262:57:16:16	1/1:-20.5,-1.2,0.0:183:12:5:5	1/1:-12.3,-0.6,0.0:181:7:3:3	1/1:-8.2,-0.3,0.0:191:5:2:2	0/0:0.0,-3.91,-56.5:155:39:14:0	0/0:0.0,-4.19,-54.0:77:42:13:0	0/0:0.0,-3.31,-47.4:163:33:11:0	1/1:-80.3,-5.99,0.0:168:60:18:18	0/0:0.0,-2.11,-31.9:82:21:8:0
	478743512	C	T	2965	1	_011110111100010	0	1	1	1	1	0	1	1	1	1	0	0	0	1	0	0/0:0.0,-0.9,-16.0:10:10:4:0	1/1:-49.6,-3.59,0.0:217:36:11:11	1/1:-36.9,-2.41,0.0:166:24:9:9	1/1:-28.7,-1.81,0.0:144:18:7:7	1/1:-8.2,-0.3,0.0:139:5:2:2	0/0:0.0,-4.82,-68.5:144:48:14:0	1/1:-60.2,-4.21,0.0:165:42:13:13	1/1:-43.8,-3.01,0.0:114:30:10:10	1/1:-31.5,-2.11,0.0:93:21:7:7	1/1:-12.3,-0.6,0.0:168:7:3:3	0/0:0.0,-4.49,-60.4:41:45:13:0	0/0:0.0,-3.31,-48.8:50:33:11:0	0/0:0.0,-4.49,-61.9:25:45:12:0	1/1:-54.7,-3.91,0.0:243:39:14:14	0/0:0.0,-2.71,-39.6:207:27:9:0
	478743642	C	T	2965	1	_011110111100010	0	1	1	1	1	0	1	1	1	1	0	0	0	1	0	0/0:0.0,-2.11,-32.4:0:21:8:0	1/1:-87.0,-6.32,0.0:278:63:19:19	1/1:-56.5,-3.91,0.0:243:39:11:11	1/1:-49.2,-3.31,0.0:124:33:9:9	1/1:-7.3,-0.3,0.0:781:5:2:2	0/0:0.0,-1.81,-26.5:25:18:7:0	1/1:-41.5,-3.01,0.0:175:30:12:11	1/1:-36.9,-2.41,0.0:166:24:8:8	1/1:-16.4,-0.9,0.0:190:10:4:4	1/1:-20.5,-1.2,0.0:142:12:4:4	0/0:0.0,-4.79,-64.8:180:48:16:0	0/0:0.0,-2.41,-34.7:46:24:8:0	0/0:0.0,-4.21,-56.1:129:42:11:0	1/1:-55.5,-4.21,0.0:148:42:13:13	0/0:0.0,-1.2,-20.1:38:12:4:0
	478743650	T	G	2965	1	_011110111100010	0	1	1	1	1	0	1	1	1	1	0	0	0	1	0	0/0:0.0,-2.11,-32.0:0:21:8:0	1/1:-74.6,-5.67,0.0:274:57:18:18	1/1:-52.0,-3.61,0.0:234:36:11:10	1/1:-47.9,-3.31,0.0:121:33:9:9	1/1:-4.1,-0.0,0.0:797:3:2:1	0/0:0.0,-1.2,-20.1:27:12:5:0	1/1:-42.8,-3.01,0.0:164:30:11:10	1/1:-35.7,-2.41,0.0:157:24:8:8	1/1:-16.4,-0.9,0.0:169:10:4:4	1/1:-19.3,-1.2,0.0:145:12:4:4	0/0:0.0,-4.19,-53.6:191:42:14:0	0/0:0.0,-2.68,-35.3:46:27:8:0	0/0:0.0,-3.61,-51.1:141:36:11:0	1/1:-57.7,-4.69,0.0:149:47:15:15	0/0:0.0,-1.2,-20.5:47:12:4:0
	478743685	C	T	2965	1	_011110111100010	0	1	1	1	1	0	1	1	1	1	0	0	0	1	0	0/0:0.0,-1.51,-24.6:0:15:6:0	1/1:-70.4,-5.12,0.0:148:51:16:16	1/1:-52.1,-3.61,0.0:208:36:11:11	1/1:-40.2,-2.71,0.0:107:27:8:8	1/1:-11.9,-0.6,0.0:546:7:3:3	0/0:0.0,-1.51,-23.8:556:15:5:0	1/1:-51.1,-3.61,0.0:171:36:12:12	1/1:-32.4,-2.11,0.0:117:21:7:7	1/1:-16.4,-0.9,0.0:114:10:4:4	1/1:-16.0,-0.9,0.0:120:10:3:3	0/0:0.0,-3.61,-49.7:40:36:10:0	0/0:0.0,-3.31,-43.8:40:33:11:0	0/0:0.0,-2.41,-35.2:212:24:7:0	1/1:-56.7,-4.21,0.0:141:42:13:13	0/0:0.0,-1.2,-19.6:42:12:5:0
	478744420	G	A	2965	1	_011110111100010	0	1	1	1	1	0	1	1	1	1	0	0	0	1	0	0/0:0.0,-3.01,-45.1:38:30:11:0	1/1:-36.1,-2.41,0.0:217:24:7:7	1/1:-47.9,-3.31,0.0:341:33:12:12	1/1:-36.5,-2.41,0.0:158:24:9:9	1/1:-11.4,-0.6,0.0:593:7:3:3	0/0:0.0,-5.72,-75.6:242:57:14:0	1/1:-52.1,-3.61,0.0:288:36:12:12	1/1:-60.7,-4.21,0.0:359:42:13:13	1/1:-36.1,-2.41,0.0:212:24:7:7	1/1:-24.6,-1.51,0.0:579:15:6:6	0/0:0.0,-5.09,-70.5:128:51:14:0	0/0:0.0,-2.11,-31.4:511:21:8:0	0/0:0.0,-2.71,-39.8:663:27:9:0	1/1:-37.2,-2.71,0.0:531:27:7:7	0/0:0.0,-6.02,-79.1:127:60:16:0
	478744751	C	A	1958	1	_011110111100010	0	1	1	1	1	0	1	1	1	1	0	0	0	1	0	0/0:0.0,-0.3,-7.4:0:5:3:0	1/1:-41.0,-2.71,0.0:244:27:8:8	1/1:-36.5,-2.41,0.0:1661:24:5:5	1/1:-20.5,-1.2,0.0:1813:12:3:3	1/1:-16.0,-0.9,0.0:782:10:2:2	0/0:0.0,-2.71,-39.7:1697:27:6:0	1/1:-24.2,-1.51,0.0:2061:15:4:4	1/1:-20.5,-1.2,0.0:1088:12:5:5	1/1:-12.3,-0.6,0.0:1761:7:3:3	1/1:-8.2,-0.3,0.0:80:5:2:2	0/0:0.0,-2.41,-35.1:1592:24:4:0	0/0:0.0,-3.01,-41.5:697:30:6:0	0/0:0.0,-2.41,-35.1:204:24:8:0	1/1:-28.3,-1.81,0.0:1061:18:6:6	0/0:0.0,-1.2,-20.1:2573:12:2:0
	478745268	G	T	2702	1	_011110111100010	0	1	1	1	1	0	1	1	1	1	0	0	0	1	0	0/0:0.0,-1.81,-26.5:5:18:7:0	1/1:-59.5,-4.21,0.0:52:42:13:13	1/1:-29.5,-2.08,0.0:96:21:7:7	1/1:-17.2,-1.18,0.0:95:12:5:5	1/1:-12.3,-0.6,0.0:100:7:2:2	0/0:0.0,-2.71,-40.1:3:27:10:0	1/1:-24.3,-2.02,0.0:192:20:7:6	1/1:-56.0,-4.19,0.0:141:42:13:13	1/1:-41.0,-2.98,0.0:168:30:10:10	1/1:-15.0,-0.9,0.0:67:10:3:3	0/0:0.0,-3.01,-42.5:155:30:10:0	0/0:0.0,-2.41,-34.2:173:24:9:0	0/0:0.0,-4.21,-60.7:126:42:11:0	1/1:-27.5,-2.38,0.0:458:24:9:8	0/0:0.0,-4.21,-60.6:47:42:11:0
	478745425	A	G	2911	1	_011110111100010	0	1	1	1	1	0	1	1	1	1	0	0	0	1	0	0/0:0.0,-1.81,-28.7:0:18:7:0	1/1:-28.7,-1.81,0.0:893:18:7:7	1/1:-59.5,-4.49,0.0:589:45:12:12	1/1:-29.6,-2.11,0.0:879:21:4:4	1/1:-29.9,-2.08,0.0:443:21:8:8	0/0:0.0,-2.71,-39.3:20:27:9:0	1/1:-50.4,-3.59,0.0:144:36:6:6	1/1:-38.3,-2.71,0.0:189:27:10:10	1/1:-23.3,-1.51,0.0:247:15:6:6	1/1:-15.0,-0.9,0.0:98:10:4:4	0/0:0.0,-2.71,-39.7:148:27:11:0	0/0:0.0,-2.71,-39.8:288:27:9:0	0/0:0.0,-1.78,-25.4:170:18:7:0	1/1:-28.4,-2.11,0.0:379:21:8:8	0/0:0.0,-0.6,-11.9:672:7:3:0
	478746205	G	T	2965	1	_011110111100010	0	1	1	1	1	0	1	1	1	1	0	0	0	1	0	0/0:0.0,-3.31,-46.7:24:33:14:0	1/1:-18.8,-1.2,0.0:105:12:5:5	1/1:-73.4,-5.12,0.0:179:51:14:14	1/1:-44.7,-3.01,0.0:229:30:9:9	1/1:-28.7,-1.81,0.0:103:18:5:5	0/0:0.0,-3.89,-66.8:146:39:16:1	1/1:-31.6,-2.11,0.0:143:21:7:7	1/1:-48.6,-3.59,0.0:66:36:13:13	1/1:-24.0,-1.78,0.0:59:18:7:7	1/1:-24.6,-1.51,0.0:75:15:6:6	0/0:0.0,-3.26,-43.0:153:33:11:0	0/0:0.0,-5.64,-68.0:68:56:18:0	0/0:0.0,-6.84,-80.8:63:68:18:0	1/1:-35.9,-2.68,0.0:168:27:11:10	0/0:0.0,-3.59,-47.8:209:36:13:0
	478746220	A	C	2965	1	_011110111100010	0	1	1	1	1	0	1	1	1	1	0	0	0	1	0	0/0:0.0,-3.31,-48.4:25:33:15:0	1/1:-19.2,-1.2,0.0:126:12:5:5	1/1:-64.0,-4.52,0.0:130:45:12:12	1/1:-36.9,-2.41,0.0:132:24:7:7	1/1:-19.7,-1.2,0.0:110:12:5:5	0/0:0.0,-5.12,-71.7:72:51:15:0	1/1:-24.6,-1.51,0.0:156:15:5:5	1/1:-50.2,-3.61,0.0:160:36:13:13	1/1:-26.0,-1.81,0.0:82:18:7:7	1/1:-24.2,-1.51,0.0:250:15:6:6	0/0:0.0,-2.46,-35.5:153:25:10:0	0/0:0.0,-5.72,-80.0:68:57:18:0	0/0:0.0,-6.62,-87.5:72:66:18:0	1/1:-47.4,-3.31,0.0:159:33:12:12	0/0:0.0,-3.61,-52.0:109:36:13:0
	478746617	C	A	2965	1	_011110111100010	0	1	1	1	1	0	1	1	1	1	0	0	0	1	0	0/0:0.0,-1.2,-20.1:197:12:5:0	1/1:-52.4,-3.61,0.0:445:36:12:12	1/1:-51.1,-4.42,0.0:444:44:13:12	1/1:-34.7,-3.22,0.0:312:32:9:8	1/1:-16.4,-0.9,0.0:514:10:4:4	0/0:0.0,-6.32,-89.4:192:63:18:0	1/1:-27.8,-1.81,0.0:904:18:7:7	1/1:-63.4,-4.52,0.0:466:45:14:14	1/1:-27.3,-1.81,0.0:535:18:7:7	1/1:-36.1,-2.41,0.0:418:24:7:7	0/0:0.0,-1.81,-27.9:82:18:6:0	0/0:0.0,-6.92,-92.0:119:69:19:0	0/0:0.0,-5.97,-79.1:155:60:17:0	1/1:-60.2,-4.21,0.0:433:42:14:14	0/0:0.0,-3.31,-45.4:270:33:10:0
	478746945	G	T	2965	1	_011110111100010	0	1	1	1	1	0	1	1	1	1	0	0	0	1	0	0/0:0.0,-1.48,-21.7:28:15:6:0	1/1:-39.7,-2.71,0.0:115:27:9:9	1/1:-20.1,-1.2,0.0:188:12:5:5	1/1:-8.2,-0.3,0.0:104:5:2:2	1/1:-11.9,-0.6,0.0:126:7:3:3	0/0:0.0,-4.21,-60.6:248:42:11:0	1/1:-43.4,-3.01,0.0:500:30:11:11	1/1:-64.0,-3.59,0.0:124:36:15:14	1/1:-27.1,-0.88,0.0:128:9:7:6	1/1:-36.9,-2.41,0.0:121:24:8:8	0/0:0.0,-3.31,-48.0:37:33:12:0	0/0:0.0,-4.21,-54.3:44:42:14:0	0/0:0.0,-6.27,-79.0:21:63:16:0	1/1:-67.5,-4.82,0.0:214:48:14:14	0/0:0.0,-3.59,-50.4:118:36:13:0
	478747490	G	A	2965	1	_011110111100010	0	1	1	1	1	0	1	1	1	1	0	0	0	1	0	0/0:0.0,-1.2,-20.5:0:12:5:0	1/1:-61.1,-4.21,0.0:336:42:14:14	1/1:-102.1,-7.22,0.0:167:72:18:18	1/1:-69.3,-4.82,0.0:180:48:12:12	1/1:-32.8,-2.11,0.0:137:21:6:6	0/0:0.0,-3.91,-54.4:8:39:12:0	1/1:-67.4,-4.82,0.0:262:48:15:15	1/1:-48.0,-3.31,0.0:324:33:11:11	1/1:-19.7,-1.2,0.0:661:12:4:4	1/1:-28.3,-1.81,0.0:132:18:7:7	0/0:0.0,-2.41,-35.6:18:24:9:0	0/0:0.0,-5.39,-70.9:16:54:15:0	0/0:0.0,-3.01,-44.3:9:30:10:0	1/1:-57.4,-3.91,0.0:153:39:11:11	0/0:0.0,-5.72,-81.2:82:57:16:0
	478747530	G	T	2965	1	_011110111100010	0	1	1	1	1	0	1	1	1	1	0	0	0	1	0	0/0:0.0,-0.9,-16.0:0:10:4:0	1/1:-93.0,-6.62,0.0:299:66:18:18	1/1:-81.2,-5.72,0.0:208:57:17:17	1/1:-68.9,-4.82,0.0:198:48:14:14	1/1:-12.3,-0.6,0.0:252:7:3:3	0/0:0.0,-3.61,-49.8:232:36:11:0	1/1:-46.6,-3.83,0.0:310:38:13:13	1/1:-70.5,-5.12,0.0:231:51:16:16	1/1:-19.6,-1.2,0.0:199:12:5:5	1/1:-50.9,-3.61,0.0:243:36:11:11	0/0:0.0,-2.71,-40.6:11:27:9:0	0/0:0.0,-5.69,-77.5:20:57:17:0	0/0:0.0,-2.41,-36.9:9:24:8:0	1/1:-48.3,-3.31,0.0:187:33:10:10	0/0:0.0,-4.52,-63.5:5:45:13:0
	478747545	C	A	2965	1	_011110111100010	0	1	1	1	1	0	1	1	1	1	0	0	0	1	0	0/0:0.0,-0.6,-11.9:0:7:3:0	1/1:-96.7,-6.92,0.0:157:69:18:18	1/1:-71.5,-5.12,0.0:186:51:17:17	1/1:-60.1,-4.21,0.0:177:42:14:14	1/1:-11.4,-0.6,0.0:173:7:3:3	0/0:0.0,-3.01,-42.4:363:30:11:0	1/1:-39.8,-1.39,0.0:307:14:12:11	1/1:-71.0,-5.39,0.0:246:54:16:16	1/1:-20.5,-1.2,0.0:197:12:5:5	1/1:-50.5,-3.89,0.0:266:39:11:11	0/0:0.0,-5.12,-72.5:8:51:13:0	0/0:0.0,-6.3,-86.5:18:63:18:0	0/0:0.0,-3.61,-53.3:5:36:10:0	1/1:-49.2,-3.31,0.0:298:33:10:10	0/0:0.0,-5.09,-70.1:11:51:14:0
	478747573	C	G	2965	1	_011110111100010	0	1	1	1	1	0	1	1	1	1	0	0	0	1	0	0/0:0.0,-0.6,-12.3:0:7:3:0	1/1:-109.8,-8.1,0.0:166:81:21:21	1/1:-71.9,-5.12,0.0:181:51:16:16	1/1:-63.7,-4.52,0.0:176:45:14:14	1/1:-8.2,-0.3,0.0:219:5:2:2	0/0:0.0,-3.91,-55.1:17:39:13:0	1/1:-58.3,-4.79,0.0:351:48:14:14	1/1:-63.7,-4.79,0.0:165:48:15:15	1/1:-14.5,-0.9,0.0:185:10:4:4	1/1:-49.2,-3.59,0.0:156:36:11:11	0/0:0.0,-4.76,-59.8:17:48:13:0	0/0:0.0,-6.32,-88.5:12:63:18:0	0/0:0.0,-2.71,-41.0:14:27:7:0	1/1:-35.1,-2.41,0.0:286:24:9:9	0/0:0.0,-5.12,-71.1:27:51:14:0
	478747741	A	C	2965	1	_011110111100010	0	1	1	1	1	0	1	1	1	1	0	0	0	1	0	0/0:0.0,-1.51,-22.4:6:15:6:0	1/1:-44.3,-3.01,0.0:290:30:10:10	1/1:-27.9,-1.81,0.0:119:18:6:6	1/1:-11.9,-0.6,0.0:127:7:3:3	1/1:-16.0,-0.9,0.0:110:10:3:3	0/0:0.0,-2.71,-35.9:173:27:9:0	1/1:-61.5,-4.21,0.0:292:42:13:13	1/1:-74.6,-5.69,0.0:126:57:20:20	1/1:-36.5,-2.41,0.0:129:24:9:9	1/1:-38.1,-2.98,0.0:123:30:11:11	0/0:0.0,-8.43,-116.4:48:84:23:0	0/0:0.0,-3.01,-42.8:183:30:9:0	0/0:0.0,-2.98,-39.6:190:30:11:0	1/1:-16.4,-0.9,0.0:400:10:4:4	0/0:0.0,-4.68,-50.7:107:47:13:0
	478747763	G	C	2965	1	_011110111100010	0	1	1	1	1	0	1	1	1	1	0	0	0	1	0	0/0:0.0,-1.2,-20.1:29:12:6:0	1/1:-54.0,-3.91,0.0:299:39:11:11	1/1:-19.8,-1.48,0.0:322:15:5:5	1/1:-6.3,-0.3,0.0:525:5:2:2	1/1:-13.5,-0.88,0.0:119:9:3:3	0/0:0.0,-3.31,-48.3:165:33:10:0	1/1:-57.5,-4.21,0.0:391:42:13:13	1/1:-75.6,-5.42,0.0:123:54:20:19	1/1:-36.9,-2.41,0.0:121:24:9:9	1/1:-38.7,-2.71,0.0:124:27:11:10	0/0:0.0,-6.32,-87.1:58:63:19:0	0/0:0.0,-2.11,-32.4:65:21:8:0	0/0:0.0,-3.91,-54.7:160:39:14:0	1/1:-20.5,-1.2,0.0:382:12:5:4	0/0:0.0,-4.82,-62.4:105:48:14:0
	478748057	A	C	2476	1	_011110111100010	0	1	1	1	1	0	1	1	1	1	0	0	0	1	0	0/0:0.0,-1.51,-22.9:0:15:6:0	1/1:-59.1,-4.21,0.0:383:42:9:9	1/1:-23.7,-1.51,0.0:505:15:6:6	1/1:-11.4,-0.6,0.0:747:7:3:3	1/1:-12.3,-0.6,0.0:181:7:3:3	0/0:0.0,-5.12,-66.1:214:51:14:0	1/1:-41.5,-3.01,0.0:399:30:9:8	1/1:-39.6,-3.01,0.0:206:30:10:10	1/1:-19.2,-1.2,0.0:232:12:5:5	1/1:-20.4,-1.51,0.0:161:15:5:5	0/0:0.0,-4.21,-57.8:28:42:12:0	0/0:0.0,-3.61,-47.0:122:36:11:0	0/0:0.0,-5.33,-92.7:300:53:21:0	1/1:-32.4,-2.11,0.0:96:21:8:8	0/0:0.0,-7.22,-94.7:273:72:21:0
	478748377	G	A	2965	1	_011110111100010	0	1	1	1	1	0	1	1	1	1	0	0	0	1	0	0/0:0.0,-1.81,-26.9:3:18:7:0	1/1:-49.0,-3.61,0.0:321:36:11:11	1/1:-62.5,-4.82,0.0:135:48:14:14	1/1:-24.2,-1.51,0.0:196:15:5:5	1/1:-31.4,-2.41,0.0:56:24:9:9	0/0:0.0,-5.12,-68.6:123:51:16:0	1/1:-26.9,-1.81,0.0:635:18:5:5	1/1:-68.4,-4.82,0.0:284:48:14:14	1/1:-52.0,-3.61,0.0:380:36:10:10	1/1:-16.4,-0.9,0.0:20:10:4:4	0/0:0.0,-2.41,-36.5:334:24:9:0	0/0:0.0,-3.01,-44.2:161:30:11:0	0/0:0.0,-3.91,-55.2:211:39:12:0	1/1:-16.4,-0.9,0.0:97:10:4:4	0/0:0.0,-6.32,-86.8:132:63:20:0
	478748850	C	G	2965	1	_011110111100010	0	1	1	1	1	0	1	1	1	1	0	0	0	1	0	0/0:0.0,-2.41,-34.8:16:24:10:0	1/1:-111.7,-8.43,0.0:334:84:20:20	1/1:-32.0,-2.11,0.0:61:21:7:7	1/1:-20.5,-1.2,0.0:73:12:4:4	1/1:-11.5,-0.6,0.0:41:7:3:3	0/0:0.0,-4.82,-69.3:239:48:13:0	1/1:-52.2,-4.21,0.0:289:42:12:12	1/1:-37.5,-2.96,0.0:336:30:8:8	1/1:-17.0,-1.45,0.0:264:15:5:5	1/1:-16.4,-0.9,0.0:479:10:3:3	0/0:0.0,-1.51,-23.8:244:15:6:0	0/0:0.0,-3.61,-52.0:173:36:12:0	0/0:0.0,-5.12,-71.7:127:51:14:0	1/1:-31.5,-2.11,0.0:442:21:7:7	0/0:0.0,-1.18,-17.6:211:12:5:0
	478749288	C	G	2965	1	_011110111100010	0	1	1	1	1	0	1	1	1	1	0	0	0	1	0	0/0:0.0,-0.6,-12.3:3:7:3:0	1/1:-77.1,-5.42,0.0:232:54:16:16	1/1:-58.1,-4.21,0.0:116:42:15:15	1/1:-31.6,-2.11,0.0:115:21:8:8	1/1:-26.5,-1.81,0.0:112:18:7:7	0/0:0.0,-2.11,-32.4:41:21:8:0	1/1:-42.2,-2.98,0.0:699:30:9:9	1/1:-56.2,-3.91,0.0:290:39:14:14	1/1:-32.4,-2.11,0.0:118:21:8:8	1/1:-23.8,-1.51,0.0:511:15:6:6	0/0:0.0,-6.32,-83.7:2:63:16:0	0/0:0.0,-2.96,-38.4:244:30:10:0	0/0:0.0,-6.92,-92.3:86:69:18:0	1/1:-75.1,-5.42,0.0:234:54:16:16	0/0:0.0,-2.98,-40.8:31:30:10:0
	478749298	G	T	2965	1	_011110111100010	0	1	1	1	1	0	1	1	1	1	0	0	0	1	0	0/0:0.0,-0.6,-11.9:4:7:3:0	1/1:-80.3,-2.22,0.0:246:22:16:15	1/1:-49.4,-3.61,0.0:119:36:13:13	1/1:-31.0,-2.11,0.0:131:21:8:8	1/1:-18.4,-1.2,0.0:106:12:5:5	0/0:0.0,-1.81,-28.7:46:18:7:0	1/1:-48.8,-3.31,0.0:692:33:10:10	1/1:-55.7,-3.91,0.0:307:39:13:13	1/1:-31.1,-2.11,0.0:130:21:8:8	1/1:-24.6,-1.51,0.0:510:15:5:5	0/0:0.0,-6.32,-81.5:2:63:16:0	0/0:0.0,-3.28,-45.5:244:33:11:0	0/0:0.0,-7.22,-100.4:82:72:19:0	1/1:-73.8,-5.39,0.0:249:54:16:16	0/0:0.0,-3.01,-43.4:31:30:10:0
	478749404	C	A	2965	1	_011110111100010	0	1	1	1	1	0	1	1	1	1	0	0	0	1	0	0/0:0.0,-0.9,-16.0:0:10:6:0	1/1:-72.2,-5.12,0.0:250:51:19:17	1/1:-93.1,-6.62,0.0:195:66:19:19	1/1:-65.2,-4.52,0.0:220:45:14:14	1/1:-27.9,-1.81,0.0:139:18:5:5	0/0:0.0,-2.38,-31.9:162:24:8:0	1/1:-67.6,-5.12,0.0:151:51:17:16	1/1:-67.5,-4.82,0.0:162:48:17:17	1/1:-23.7,-1.51,0.0:154:15:6:6	1/1:-43.8,-3.01,0.0:162:30:11:11	0/0:0.0,-3.31,-46.2:113:33:10:0	0/0:0.0,-2.41,-36.9:204:24:8:0	0/0:0.0,-6.02,-83.9:106:60:16:0	1/1:-69.7,-1.72,0.0:263:17:15:15	0/0:0.0,-4.21,-57.1:225:42:13:0
	478749541	G	A	2965	1	_011110111100010	0	1	1	1	1	0	1	1	1	1	0	0	0	1	0	0/0:0.0,-0.9,-15.5:13:10:4:0	1/1:-61.9,-4.49,0.0:302:45:13:13	1/1:-60.6,-4.21,0.0:460:42:15:15	1/1:-36.0,-2.41,0.0:494:24:9:9	1/1:-24.6,-1.51,0.0:396:15:6:6	0/0:0.0,-2.11,-31.1:162:21:7:0	1/1:-96.6,-7.22,0.0:178:72:18:18	1/1:-78.9,-5.72,0.0:171:57:20:19	1/1:-60.3,-4.21,0.0:154:42:14:14	1/1:-18.6,-1.2,0.0:203:12:6:5	0/0:0.0,-2.11,-30.5:38:21:7:0	0/0:0.0,-2.98,-36.2:291:30:9:0	0/0:0.0,-1.2,-17.8:450:12:5:0	1/1:-20.0,-1.48,0.0:518:15:6:6	0/0:0.0,-5.42,-76.3:289:54:15:0
	478751589	C	T	2965	1	_011110111100010	0	1	1	1	1	0	1	1	1	1	0	0	0	1	0	0/0:0.0,-2.68,-35.9:83:27:8:0	1/1:-27.9,-1.81,0.0:456:18:6:6	1/1:-35.0,-2.41,0.0:459:24:7:7	1/1:-16.4,-0.9,0.0:278:10:4:4	1/1:-18.6,-1.2,0.0:823:12:3:3	0/0:0.0,-4.52,-62.1:345:45:14:0	1/1:-45.0,-3.31,0.0:413:33:8:8	1/1:-76.9,-5.69,0.0:445:57:19:19	1/1:-42.9,-3.01,0.0:459:30:10:10	1/1:-34.0,-2.38,0.0:428:24:9:9	0/0:0.0,-4.21,-60.7:60:42:12:0	0/0:0.0,-4.19,-58.6:55:42:13:0	0/0:0.0,-3.26,-41.9:628:33:10:0	1/1:-46.9,-3.31,0.0:383:33:12:12	0/0:0.0,-3.56,-45.4:195:36:12:0
	478751617	A	T	2965	1	_011110111100010	0	1	1	1	1	0	1	1	1	1	0	0	0	1	0	0/0:0.0,-2.08,-27.7:89:21:7:0	1/1:-28.3,-1.81,0.0:410:18:7:7	1/1:-34.7,-2.41,0.0:732:24:9:9	1/1:-23.8,-1.51,0.0:265:15:6:6	1/1:-10.9,-0.6,0.0:795:7:3:3	0/0:0.0,-5.72,-79.9:138:57:16:0	1/1:-27.2,-2.08,0.0:372:21:7:7	1/1:-83.2,-6.3,0.0:492:63:19:19	1/1:-53.7,-3.89,0.0:502:39:11:11	1/1:-29.5,-2.11,0.0:477:21:8:8	0/0:0.0,-3.01,-43.4:141:30:11:0	0/0:0.0,-3.59,-49.5:48:36:13:0	0/0:0.0,-3.28,-40.9:400:33:11:0	1/1:-36.5,-2.41,0.0:286:24:10:9	0/0:0.0,-3.31,-45.3:334:33:10:0
	478751665	G	T	2140	1	_011110111100010	0	1	1	1	1	0	1	1	1	1	0	0	0	1	0	0/0:0.0,-1.51,-24.2:308:15:6:0	1/1:-29.3,-2.11,0.0:378:21:7:7	1/1:-16.4,-0.9,0.0:567:10:4:4	1/1:-8.2,-0.3,0.0:595:5:2:2	1/1:-8.2,-0.3,0.0:553:5:2:2	0/0:0.0,-4.82,-64.1:157:48:15:0	1/1:-29.5,-2.11,0.0:520:21:8:8	1/1:-51.2,-3.61,0.0:411:36:12:12	1/1:-31.1,-2.11,0.0:428:21:7:7	1/1:-20.1,-1.2,0.0:390:12:5:5	0/0:0.0,-6.32,-89.0:115:63:18:0	0/0:0.0,-2.38,-32.8:51:24:9:0	0/0:0.0,-2.38,-31.3:179:24:9:0	1/1:-31.9,-2.11,0.0:599:21:8:8	0/0:0.0,-4.46,-58.1:109:45:12:0
	478751885	G	A	2965	1	_011110111100010	0	1	1	1	1	0	1	1	1	1	0	0	0	1	0	0/0:0.0,-0.6,-10.0:53:7:3:0	1/1:-82.2,-6.02,0.0:331:60:17:17	1/1:-44.2,-3.01,0.0:469:30:11:11	1/1:-11.5,-0.6,0.0:650:7:3:3	1/1:-32.7,-2.11,0.0:386:21:8:8	0/0:0.0,-4.49,-60.6:151:45:14:0	1/1:-51.7,-3.61,0.0:613:36:11:10	1/1:-48.3,-3.31,0.0:305:33:10:10	1/1:-24.6,-1.51,0.0:352:15:5:5	1/1:-23.7,-1.51,0.0:258:15:5:5	0/0:0.0,-3.31,-44.2:20:33:9:0	0/0:0.0,-4.49,-61.1:37:45:13:0	0/0:0.0,-5.39,-71.3:27:54:15:0	1/1:-30.7,-2.11,0.0:321:21:7:7	0/0:0.0,-4.21,-57.5:42:42:11:0
	478753145	C	T	2965	1	_011110111100010	0	1	1	1	1	0	1	1	1	1	0	0	0	1	0	0/0:0.0,-2.11,-32.8:22:21:8:0	1/1:-62.5,-4.52,0.0:192:45:12:12	1/1:-40.1,-2.71,0.0:198:27:10:10	1/1:-32.8,-2.11,0.0:230:21:8:8	1/1:-7.3,-0.3,0.0:134:5:2:2	0/0:0.0,-2.11,-31.5:348:21:8:0	1/1:-93.9,-6.62,0.0:183:66:17:17	1/1:-88.1,-6.32,0.0:298:63:17:17	1/1:-41.0,-2.71,0.0:477:27:8:8	1/1:-47.1,-3.31,0.0:139:33:9:9	0/0:0.0,-3.91,-57.4:265:39:10:0	0/0:0.0,-2.71,-40.6:24:27:9:0	0/0:0.0,-1.81,-28.7:21:18:7:0	1/1:-49.6,-0.21,0.0:199:4:11:10	0/0:0.0,-2.38,-33.6:35:24:7:0
	478753722	A	G	2965	1	_011110111100010	0	1	1	1	1	0	1	1	1	1	0	0	0	1	0	0/0:0.0,-0.27,-5.3:30:5:2:0	1/1:-45.1,-3.31,0.0:68:33:10:10	1/1:-36.9,-2.41,0.0:107:24:7:7	1/1:-28.7,-1.81,0.0:93:18:5:5	1/1:-8.2,-0.3,0.0:150:5:2:2	0/0:0.0,-2.11,-27.7:60:21:7:0	1/1:-64.4,-4.52,0.0:67:45:14:14	1/1:-53.1,-3.89,0.0:63:39:14:14	1/1:-39.6,-2.71,0.0:62:27:10:10	1/1:-13.5,-0.88,0.0:64:9:4:4	0/0:0.0,-4.82,-69.3:90:48:14:0	0/0:0.0,-2.41,-36.5:10:24:8:0	0/0:0.0,-5.72,-79.8:146:57:17:0	1/1:-62.2,-4.52,0.0:68:45:14:14	0/0:0.0,-2.41,-36.9:162:24:8:0
	478754155	T	C	2660	1	_011110111100010	0	1	1	1	1	0	1	1	1	1	0	0	0	1	0	0/0:0.0,-2.11,-30.2:206:21:7:0	1/1:-55.3,-3.91,0.0:146:39:11:11	1/1:-37.8,-2.71,0.0:118:27:8:8	1/1:-16.4,-0.9,0.0:108:10:3:3	1/1:-21.4,-1.51,0.0:124:15:5:5	0/0:0.0,-5.09,-69.6:36:51:14:0	1/1:-52.5,-3.61,0.0:149:36:10:10	1/1:-35.6,-2.41,0.0:109:24:9:9	1/1:-20.1,-1.2,0.0:112:12:5:5	1/1:-15.5,-0.9,0.0:103:10:4:4	0/0:0.0,-3.89,-53.7:48:39:13:0	0/0:0.0,-2.38,-33.2:23:24:9:0	0/0:0.0,-2.11,-31.5:330:21:8:0	1/1:-23.5,-1.78,0.0:294:18:7:7	0/0:0.0,-4.52,-64.8:46:45:12:0
	478754445	T	C	2965	1	_011110111100010	0	1	1	1	1	0	1	1	1	1	0	0	0	1	0	0/0:0.0,-2.66,-34.8:32:27:7:0	1/1:-93.1,-6.92,0.0:63:69:18:18	1/1:-75.9,-5.69,0.0:34:57:17:17	1/1:-50.5,-3.61,0.0:25:36:11:11	1/1:-25.4,-1.78,0.0:51:18:6:6	0/0:0.0,-3.31,-45.2:68:33:11:0	1/1:-43.0,-3.26,0.0:204:33:9:9	1/1:-27.8,-2.11,0.0:57:21:6:6	1/1:-10.9,-0.6,0.0:130:7:2:2	1/1:-16.9,-1.2,0.0:20:12:4:4	0/0:0.0,-4.21,-55.0:8:42:13:0	0/0:0.0,-5.37,-69.9:13:54:18:0	0/0:0.0,-4.21,-56.3:10:42:10:0	1/1:-49.0,-3.61,0.0:439:36:11:11	0/0:0.0,-2.41,-36.0:8:24:7:0
	478754967	G	A	2965	1	_100001000011101	1	0	0	0	0	1	0	0	0	0	1	1	1	0	1	1/1:-23.3,-1.51,0.0:292:15:5:5	0/0:0.0,-4.52,-59.4:723:45:13:0	0/0:0.0,-3.01,-44.7:323:30:9:0	0/0:0.0,-0.6,-12.3:211:7:3:0	0/0:0.0,-2.11,-32.4:433:21:6:0	1/1:-87.9,-6.62,0.0:54:66:19:19	0/0:0.0,-2.41,-34.1:852:24:8:0	0/0:0.0,-3.01,-39.6:158:30:11:0	0/0:0.0,-1.81,-26.0:156:18:7:0	0/0:0.0,-0.9,-13.6:160:10:4:0	1/1:-42.3,-3.31,0.0:295:33:8:8	1/1:-28.6,-2.08,0.0:300:21:8:8	1/1:-67.4,-5.12,0.0:580:51:15:15	0/0:0.0,-3.61,-52.5:295:36:11:0	1/1:-69.0,-5.12,0.0:67:51:15:15
	478755000	A	C	2811	1	_011110111100010	0	1	1	1	1	0	1	1	1	1	0	0	0	1	0	0/0:0.0,-1.81,-28.7:337:18:6:0	1/1:-43.3,-3.01,0.0:772:30:10:10	1/1:-41.0,-2.71,0.0:298:27:9:9	1/1:-12.3,-0.6,0.0:241:7:3:3	1/1:-28.7,-1.81,0.0:322:18:6:6	0/0:0.0,-5.72,-76.6:185:57:16:0	1/1:-42.2,-3.26,0.0:384:33:10:10	1/1:-40.1,-2.71,0.0:336:27:10:10	1/1:-24.6,-1.51,0.0:545:15:6:6	1/1:-15.5,-0.9,0.0:128:10:4:4	0/0:0.0,-2.71,-40.2:189:27:9:0	0/0:0.0,-1.81,-27.8:136:18:6:0	0/0:0.0,-4.52,-63.4:477:45:13:0	1/1:-45.5,-3.28,0.0:246:33:10:10	0/0:0.0,-4.21,-61.5:114:42:12:0
	478755055	C	A	2965	1	_011110111100010	0	1	1	1	1	0	1	1	1	1	0	0	0	1	0	0/0:0.0,-2.71,-40.2:162:27:8:0	1/1:-38.4,-2.71,0.0:299:27:10:10	1/1:-51.0,-3.61,0.0:178:36:12:12	1/1:-22.3,-1.51,0.0:168:15:6:6	1/1:-28.7,-1.81,0.0:187:18:6:6	0/0:0.0,-7.2,-96.2:81:72:20:0	1/1:-51.2,-4.19,0.0:509:42:13:13	1/1:-46.5,-3.59,0.0:141:36:12:12	1/1:-22.7,-1.78,0.0:183:18:7:7	1/1:-23.8,-1.51,0.0:104:15:5:5	0/0:0.0,-2.71,-40.1:32:27:8:0	0/0:0.0,-1.2,-20.5:255:12:5:0	0/0:0.0,-3.01,-41.5:70:30:11:0	1/1:-50.1,-3.61,0.0:154:36:11:11	0/0:0.0,-3.91,-54.1:60:39:12:0
	478755072	G	A	2965	1	_011110111100010	0	1	1	1	1	0	1	1	1	1	0	0	0	1	0	0/0:0.0,-2.71,-37.1:188:27:8:0	1/1:-40.2,-2.71,0.0:188:27:10:10	1/1:-44.2,-3.01,0.0:149:30:11:11	1/1:-19.6,-1.2,0.0:133:12:5:5	1/1:-24.6,-1.51,0.0:174:15:6:6	0/0:0.0,-6.86,-89.6:66:69:19:0	1/1:-59.0,-4.79,0.0:287:48:14:14	1/1:-57.9,-4.49,0.0:151:45:14:14	1/1:-29.7,-2.11,0.0:165:21:7:7	1/1:-28.2,-2.08,0.0:136:21:7:7	0/0:0.0,-3.01,-44.7:44:30:10:0	0/0:0.0,-0.9,-16.4:259:10:4:0	0/0:0.0,-3.91,-52.9:161:39:12:0	1/1:-46.4,-3.31,0.0:180:33:10:10	0/0:0.0,-5.12,-66.9:66:51:16:0
	478755166	A	G	2965	1	_011110111100010	0	1	1	1	1	0	1	1	1	1	0	0	0	1	0	0/0:0.0,-1.78,-24.4:78:18:7:0	1/1:-60.1,-5.09,0.0:219:51:15:15	1/1:-58.5,-4.21,0.0:190:42:14:14	1/1:-34.3,-2.41,0.0:183:24:9:9	1/1:-24.2,-1.51,0.0:200:15:5:5	0/0:0.0,-4.52,-64.3:217:45:14:0	1/1:-46.3,-3.31,0.0:288:33:10:10	1/1:-68.1,-5.37,0.0:240:54:17:17	1/1:-41.6,-3.26,0.0:180:33:11:11	1/1:-26.5,-1.81,0.0:330:18:6:6	0/0:0.0,-2.71,-39.2:175:27:9:0	0/0:0.0,-4.16,-57.9:159:42:11:0	0/0:0.0,-3.61,-49.8:76:36:11:0	1/1:-26.6,-2.05,0.0:211:21:9:8	0/0:0.0,-6.02,-84.3:70:60:16:0
	478755174	C	A	2836	1	_100001000011101	1	0	0	0	0	1	0	0	0	0	1	1	1	0	1	1/1:-17.3,-1.2,0.0:43:12:6:5	0/0:0.0,-5.42,-71.7:264:54:16:0	0/0:0.0,-4.21,-57.5:449:42:14:0	0/0:0.0,-2.41,-36.0:558:24:9:0	0/0:0.0,-1.51,-21.5:247:15:5:0	1/1:-48.4,-3.31,0.0:214:33:10:10	0/0:0.0,-3.61,-49.8:372:36:12:0	0/0:0.0,-5.72,-80.7:286:57:18:0	0/0:0.0,-3.31,-47.9:211:33:11:0	0/0:0.0,-2.11,-32.8:415:21:7:0	1/1:-36.9,-2.41,0.0:173:24:8:8	1/1:-52.5,-3.61,0.0:126:36:10:10	1/1:-48.2,-3.61,0.0:35:36:11:11	0/0:0.0,-1.81,-26.5:268:18:7:0	1/1:-92.5,-6.62,0.0:31:66:18:18
	478755338	G	A	2965	1	_011110111100010	0	1	1	1	1	0	1	1	1	1	0	0	0	1	0	0/0:0.0,-2.11,-31.0:1864:21:7:0	1/1:-56.3,-4.49,0.0:1377:45:13:13	1/1:-32.0,-2.31,0.0:4051:23:6:6	1/1:-21.1,-1.41,0.0:3501:14:3:3	1/1:-10.9,-0.6,0.0:4745:7:3:3	0/0:0.0,-4.07,-52.8:2137:41:11:0	1/1:-96.2,-7.22,0.0:778:72:18:18	1/1:-58.6,-3.74,0.0:4790:37:11:11	1/1:-34.4,-1.93,0.0:3783:19:8:8	1/1:-24.2,-1.51,0.0:8095:15:3:3	0/0:0.0,-6.27,-83.5:1615:63:15:0	0/0:0.0,-4.47,-72.0:1972:45:16:0	0/0:0.0,-4.52,-59.3:437:45:12:0	1/1:-76.6,-5.72,0.0:1018:57:16:16	0/0:0.0,-2.11,-32.0:5531:21:6:0
	478755409	A	G	2965	1	_011110111100010	0	1	1	1	1	0	1	1	1	1	0	0	0	1	0	0/0:0.0,-1.2,-20.5:2155:12:6:0	1/1:-47.6,-3.31,0.0:1364:33:12:12	1/1:-27.9,-1.81,0.0:3942:18:7:7	1/1:-16.0,-0.9,0.0:3415:10:4:4	1/1:-11.9,-0.6,0.0:4646:7:3:3	0/0:0.0,-2.41,-36.9:2704:24:8:0	1/1:-76.7,-5.42,0.0:1047:54:15:15	1/1:-58.2,-4.46,0.0:2545:45:14:14	1/1:-37.7,-2.68,0.0:3096:27:9:9	1/1:-20.5,-1.48,0.0:1712:15:5:5	0/0:0.0,-5.42,-76.0:2058:54:14:0	0/0:0.0,-5.72,-78.5:1619:57:17:0	0/0:0.0,-5.12,-65.5:387:51:13:0	1/1:-46.9,-3.31,0.0:1139:33:12:12	0/0:0.0,-2.11,-30.1:3251:21:8:0
	478755640	G	A	2965	1	_011110111100010	0	1	1	1	1	0	1	1	1	1	0	0	0	1	0	0/0:0.0,-2.41,-34.8:130:24:7:0	1/1:-44.5,-3.01,0.0:300:30:8:7	1/1:-31.7,-2.11,0.0:156:21:7:7	1/1:-8.6,-0.3,0.0:218:5:2:2	1/1:-23.1,-1.51,0.0:136:15:5:5	0/0:0.0,-4.21,-58.4:192:42:14:0	1/1:-69.2,-4.82,0.0:323:48:12:12	1/1:-91.8,-6.32,0.0:304:63:18:18	1/1:-49.7,-3.31,0.0:241:33:9:9	1/1:-42.1,-2.71,0.0:367:27:9:9	0/0:0.0,-2.71,-41.0:80:27:10:0	0/0:0.0,-2.98,-39.0:216:30:11:0	0/0:0.0,-3.01,-39.5:115:30:8:0	1/1:-33.2,-2.11,0.0:426:21:11:7	0/0:0.0,-4.36,-46.0:190:44:13:0
	478755690	C	A	2965	1	_011110111100010	0	1	1	1	1	0	1	1	1	1	0	0	0	1	0	0/0:0.0,-2.96,-36.7:126:30:9:0	1/1:-47.3,-3.31,0.0:204:33:11:11	1/1:-36.9,-2.41,0.0:140:24:7:7	1/1:-16.4,-0.9,0.0:149:10:3:3	1/1:-20.5,-1.2,0.0:130:12:4:4	0/0:0.0,-4.76,-59.3:204:48:14:0	1/1:-58.3,-4.21,0.0:253:42:12:12	1/1:-90.5,-6.87,0.0:192:69:24:24	1/1:-44.6,-3.28,0.0:185:33:12:12	1/1:-45.9,-3.28,0.0:200:33:12:12	0/0:0.0,-5.39,-70.6:124:54:15:0	0/0:0.0,-3.61,-52.0:323:36:13:0	0/0:0.0,-3.01,-44.7:217:30:11:0	1/1:-63.3,-4.52,0.0:159:45:15:15	0/0:0.0,-5.39,-67.0:204:54:15:0
	478755779	C	T	2965	1	_100001000011101	1	0	0	0	0	1	0	0	0	0	1	1	1	0	1	1/1:-38.0,-2.71,0.0:93:27:8:8	0/0:0.0,-3.61,-51.4:104:36:10:0	0/0:0.0,-3.61,-52.4:250:36:12:0	0/0:0.0,-1.2,-20.5:165:12:5:0	0/0:0.0,-2.11,-31.9:303:21:7:0	1/1:-68.4,-4.82,0.0:92:48:14:14	0/0:0.0,-2.08,-26.7:489:21:8:0	0/0:0.0,-5.39,-68.2:166:54:18:0	0/0:0.0,-1.2,-19.7:244:12:5:0	0/0:0.0,-3.89,-48.5:138:39:13:0	1/1:-57.3,-4.19,0.0:106:42:15:14	1/1:-48.0,-3.31,0.0:232:33:11:11	1/1:-50.3,-3.61,0.0:96:36:12:12	0/0:0.0,-3.91,-56.5:183:39:13:0	1/1:-57.4,-3.91,0.0:438:39:11:11
	478756896	G	A	2936	1	_011110111100010	0	1	1	1	1	0	1	1	1	1	0	0	0	1	0	0/0:0.0,-4.78,-62.8:511:48:13:0	1/1:-78.0,-2.2,0.0:722:22:22:20	1/1:-28.3,-1.81,0.0:830:18:9:9	1/1:-16.4,-0.9,0.0:874:10:6:6	1/1:-11.9,-0.6,0.0:726:7:3:3	0/0:0.0,-6.02,-78.4:365:60:19:0	1/1:-50.3,-3.48,0.0:885:35:18:16	1/1:-43.2,-3.01,0.0:653:30:15:15	1/1:-16.4,-0.9,0.0:752:10:5:5	1/1:-26.8,-1.81,0.0:572:18:10:10	0/0:0.0,-3.61,-52.2:433:36:13:0	0/0:0.0,-2.71,-34.0:941:27:9:0	0/0:0.0,-3.31,-48.0:735:33:10:0	1/1:-28.7,-1.81,0.0:935:18:7:7	0/0:0.0,-4.52,-50.8:523:45:13:0
	478757438	A	G	2352	1	_011110111100010	0	1	1	1	1	0	1	1	1	1	0	0	0	1	0	0/0:0.0,-1.81,-27.9:446:18:7:0	1/1:-44.1,-3.31,0.0:1440:33:11:11	1/1:-37.8,-2.69,0.0:1461:27:11:11	1/1:-9.5,-0.58,0.0:3453:7:3:3	1/1:-28.3,-1.81,0.0:797:18:8:8	0/0:0.0,-3.01,-42.1:520:30:10:0	1/1:-31.6,-2.11,0.0:907:21:9:9	1/1:-24.1,-2.03,0.0:2702:20:9:9	1/1:-6.5,-0.55,0.0:2043:7:4:4	1/1:-17.6,-1.18,0.0:3100:12:5:5	0/0:0.0,-2.72,-60.0:446:27:13:0	0/0:0.0,-3.61,-52.4:358:36:10:0	0/0:0.0,-1.81,-28.3:449:18:7:0	1/1:-47.7,-3.91,0.0:1584:39:14:14	0/0:0.0,-4.21,-60.3:714:42:12:0
	478757557	G	A	2739	1	_100001000011101	1	0	0	0	0	1	0	0	0	0	1	1	1	0	1	1/1:-31.4,-2.11,0.0:207:21:7:7	0/0:0.0,-3.01,-43.7:1224:30:8:0	0/0:0.0,-2.41,-35.1:886:24:11:0	0/0:0.0,-0.3,-8.2:815:5:3:0	0/0:0.0,-1.81,-26.9:906:18:8:0	1/1:-24.6,-1.51,0.0:283:15:6:6	0/0:0.0,-4.52,-62.6:2417:45:7:0	0/0:0.0,-3.91,-56.6:1061:39:10:0	0/0:0.0,-2.41,-36.1:1276:24:5:0	0/0:0.0,-1.2,-20.5:803:12:5:0	1/1:-110.3,-8.1,0.0:129:81:24:24	1/1:-17.6,-1.18,0.0:22:12:5:5	1/1:-46.3,-3.56,0.0:37:36:11:11	0/0:0.0,-4.46,-56.7:1007:45:9:0	1/1:-55.7,-3.91,0.0:123:39:10:10
	478757622	G	A	2965	1	_011110111100010	0	1	1	1	1	0	1	1	1	1	0	0	0	1	0	0/0:0.0,-0.9,-16.4:500:10:4:0	1/1:-69.7,-5.09,0.0:996:51:12:12	1/1:-45.1,-3.01,0.0:1171:30:7:7	1/1:-28.7,-1.81,0.0:1760:18:3:3	1/1:-16.4,-0.9,0.0:793:10:4:4	0/0:0.0,-2.08,-29.1:64:21:8:0	1/1:-54.4,-3.91,0.0:2579:39:6:6	1/1:-41.9,-3.01,0.0:2033:30:6:6	1/1:-30.5,-2.11,0.0:3430:21:3:3	1/1:-11.4,-0.6,0.0:450:7:3:3	0/0:0.0,-9.33,-127.7:130:93:23:0	0/0:0.0,-1.18,-15.3:35:12:7:0	0/0:0.0,-7.22,-99.5:67:72:23:0	1/1:-61.5,-4.21,0.0:1767:42:8:8	0/0:0.0,-3.61,-51.6:206:36:14:0
	478758438	T	C	2648	1	_100001000011101	1	0	0	0	0	1	0	0	0	0	1	1	1	0	1	1/1:-40.1,-2.71,0.0:303:27:7:7	0/0:0.0,-6.62,-87.8:410:66:16:0	0/0:0.0,-5.06,-67.2:575:51:14:0	0/0:0.0,-3.26,-42.6:630:33:9:0	0/0:0.0,-1.2,-20.5:437:12:5:0	1/1:-36.1,-2.41,0.0:142:24:8:8	0/0:0.0,-4.52,-64.3:382:45:14:0	0/0:0.0,-2.68,-34.8:675:27:10:0	0/0:0.0,-1.48,-18.4:162:15:6:0	0/0:0.0,-0.9,-16.4:379:10:4:0	1/1:-35.1,-2.41,0.0:118:24:7:7	1/1:-28.7,-1.81,0.0:391:18:6:6	1/1:-91.7,-6.62,0.0:186:66:19:19	0/0:0.0,-3.31,-47.9:294:33:11:0	1/1:-45.3,-3.59,0.0:330:36:12:11
	478758637	G	T	2708	1	_100001000011101	1	0	0	0	0	1	0	0	0	0	1	1	1	0	1	1/1:-28.3,-1.81,0.0:458:18:6:6	0/0:0.0,-2.98,-40.4:477:30:9:0	0/0:0.0,-4.44,-51.6:386:44:13:0	0/0:0.0,-3.23,-36.2:403:32:9:0	0/0:0.0,-0.9,-15.4:348:10:4:0	1/1:-29.2,-2.11,0.0:674:21:8:8	0/0:0.0,-5.12,-71.1:431:51:17:0	0/0:0.0,-3.61,-49.5:366:36:13:0	0/0:0.0,-1.81,-26.8:117:18:7:0	0/0:0.0,-1.51,-22.7:442:15:6:0	1/1:-15.7,-1.18,0.0:342:12:6:5	1/1:-56.4,-4.19,0.0:480:42:13:13	1/1:-104.5,-7.53,0.0:434:75:22:22	0/0:0.0,-2.08,-29.9:383:21:7:0	1/1:-48.8,-3.61,0.0:335:36:9:9
	478758661	A	G	2570	1	_100001000011101	1	0	0	0	0	1	0	0	0	0	1	1	1	0	1	1/1:-32.4,-2.11,0.0:486:21:7:7	0/0:0.0,-2.71,-38.3:505:27:10:0	0/0:0.0,-4.52,-61.4:398:45:14:0	0/0:0.0,-3.31,-45.4:435:33:10:0	0/0:0.0,-0.9,-16.0:265:10:4:0	1/1:-23.2,-1.78,0.0:665:18:7:7	0/0:0.0,-7.53,-105.0:399:75:19:0	0/0:0.0,-5.42,-72.5:386:54:15:0	0/0:0.0,-1.81,-28.3:117:18:7:0	0/0:0.0,-3.31,-44.2:461:33:8:0	1/1:-15.3,-1.18,0.0:379:12:5:5	1/1:-60.3,-4.21,0.0:367:42:14:14	1/1:-108.0,-7.83,0.0:445:78:22:22	0/0:0.0,-1.81,-26.8:314:18:7:0	1/1:-29.9,-2.08,0.0:336:21:8:8
	478758680	G	T	2965	1	_011110111100010	0	1	1	1	1	0	1	1	1	1	0	0	0	1	0	0/0:0.0,-2.11,-30.7:662:21:8:0	1/1:-59.2,-4.21,0.0:399:42:13:13	1/1:-66.2,-4.82,0.0:417:48:15:15	1/1:-45.7,-3.31,0.0:458:33:10:10	1/1:-20.5,-1.2,0.0:325:12:5:5	0/0:0.0,-1.2,-18.3:856:12:5:0	1/1:-102.8,-7.53,0.0:294:75:19:19	1/1:-50.6,-3.61,0.0:306:36:11:11	1/1:-26.0,-1.81,0.0:80:18:7:7	1/1:-24.6,-1.51,0.0:355:15:4:4	0/0:0.0,-2.33,-26.4:488:23:7:0	0/0:0.0,-4.82,-67.5:515:48:16:0	0/0:0.0,-7.83,-109.1:514:78:22:0	1/1:-33.6,-2.38,0.0:410:24:9:9	0/0:0.0,-2.71,-40.1:418:27:9:0
	478758689	A	C	2965	1	_011110111100010	0	1	1	1	1	0	1	1	1	1	0	0	0	1	0	0/0:0.0,-1.81,-27.9:351:18:7:0	1/1:-66.6,-4.82,0.0:406:48:15:15	1/1:-66.6,-4.82,0.0:444:48:15:15	1/1:-47.4,-3.31,0.0:503:33:10:10	1/1:-19.2,-1.2,0.0:328:12:5:5	0/0:0.0,-1.11,-13.9:846:11:5:0	1/1:-97.6,-6.92,0.0:347:69:17:17	1/1:-40.1,-2.71,0.0:349:27:10:10	1/1:-27.8,-1.81,0.0:78:18:7:7	1/1:-12.3,-0.6,0.0:502:7:3:3	0/0:0.0,-2.62,-26.0:493:26:8:0	0/0:0.0,-5.05,-68.0:538:51:19:0	0/0:0.0,-8.38,-107.0:582:84:23:0	1/1:-35.7,-2.41,0.0:408:24:9:9	0/0:0.0,-2.68,-37.3:427:27:9:0
	478758705	G	A	2378	1	_100001000011101	1	0	0	0	0	1	0	0	0	0	1	1	1	0	1	1/1:-27.8,-1.81,0.0:361:18:7:7	0/0:0.0,-4.82,-65.6:478:48:15:0	0/0:0.0,-4.16,-52.0:478:42:14:0	0/0:0.0,-2.66,-31.9:534:27:9:0	0/0:0.0,-1.2,-20.1:366:12:5:0	1/1:-19.5,-1.51,0.0:782:15:5:5	0/0:0.0,-4.82,-68.3:529:48:14:0	0/0:0.0,-2.71,-39.6:370:27:10:0	0/0:0.0,-1.81,-27.3:117:18:7:0	0/0:0.0,-0.6,-12.3:532:7:3:0	1/1:-17.1,-1.7,0.0:665:17:5:5	1/1:-56.2,-3.26,0.0:456:33:16:15	1/1:-87.2,-6.87,0.0:689:69:19:19	0/0:0.0,-4.21,-54.6:411:42:12:0	1/1:-42.1,-3.26,0.0:456:33:10:10
	478759183	G	T	2069	1	_100001000011101	1	0	0	0	0	1	0	0	0	0	1	1	1	0	1	1/1:-6.3,-0.3,0.0:441:5:2:2	0/0:0.0,-3.91,-54.3:464:39:13:0	0/0:0.0,-4.52,-61.2:544:45:15:0	0/0:0.0,-1.51,-24.6:512:15:6:0	0/0:0.0,-2.71,-36.6:565:27:9:0	1/1:-47.9,-3.31,0.0:491:33:12:12	0/0:0.0,-3.01,-42.9:750:30:11:0	0/0:0.0,-4.82,-64.4:545:48:13:0	0/0:0.0,-2.11,-31.0:261:21:9:0	0/0:0.0,-1.51,-21.5:468:15:4:0	1/1:-50.5,-3.89,0.0:472:39:14:13	1/1:-32.0,-2.11,0.0:683:21:7:7	1/1:-51.1,-3.61,0.0:420:36:12:12	0/0:0.0,-7.22,-96.3:621:72:17:0	1/1:-31.1,-2.11,0.0:583:21:7:7
	478759209	G	T	1692	1	_100001000011101	1	0	0	0	0	1	0	0	0	0	1	1	1	0	1	1/1:-6.3,-0.3,0.0:441:5:2:2	0/0:0.0,-3.91,-56.1:522:39:13:0	0/0:0.0,-3.91,-54.3:546:39:13:0	0/0:0.0,-1.51,-24.6:420:15:6:0	0/0:0.0,-1.81,-25.6:643:18:7:0	1/1:-36.5,-2.41,0.0:527:24:9:9	0/0:0.0,-2.71,-37.7:1274:27:10:0	0/0:0.0,-3.61,-51.6:597:36:12:0	0/0:0.0,-1.51,-24.2:265:15:6:0	0/0:0.0,-1.51,-23.3:488:15:6:0	1/1:-37.3,-0.86,0.0:507:9:11:10	1/1:-18.5,-1.48,0.0:522:15:6:6	1/1:-54.3,-3.91,0.0:475:39:14:14	0/0:0.0,-5.12,-71.1:660:51:16:0	1/1:-28.1,-2.08,0.0:526:21:8:8
	478759224	T	C	2381	1	_100001000011101	1	0	0	0	0	1	0	0	0	0	1	1	1	0	1	1/1:-6.8,-0.3,0.0:439:5:2:2	0/0:0.0,-4.21,-57.5:566:42:14:0	0/0:0.0,-3.91,-52.8:661:39:14:0	0/0:0.0,-2.11,-31.0:685:21:8:0	0/0:0.0,-1.51,-21.8:627:15:6:0	1/1:-60.7,-4.21,0.0:588:42:12:12	0/0:0.0,-2.71,-36.3:876:27:10:0	0/0:0.0,-3.89,-52.0:592:39:14:0	0/0:0.0,-2.38,-31.9:336:24:9:0	0/0:0.0,-1.2,-20.1:627:12:5:0	1/1:-52.1,-3.61,0.0:788:36:11:11	1/1:-25.0,-1.78,0.0:509:18:7:7	1/1:-63.0,-4.52,0.0:469:45:14:14	0/0:0.0,-4.19,-56.9:542:42:14:0	1/1:-42.5,-3.01,0.0:528:30:11:11
	478759247	A	T	2965	1	_011110111100010	0	1	1	1	1	0	1	1	1	1	0	0	0	1	0	0/0:0.0,-0.27,-4.9:473:5:2:0	1/1:-51.4,-3.61,0.0:439:36:13:12	1/1:-65.1,-4.79,0.0:741:48:17:17	1/1:-39.7,-2.71,0.0:814:27:10:10	1/1:-25.4,-1.78,0.0:626:18:7:7	0/0:0.0,-5.12,-67.5:598:51:15:0	1/1:-38.4,-2.71,0.0:494:27:9:9	1/1:-51.2,-3.61,0.0:536:36:13:13	1/1:-32.0,-2.11,0.0:330:21:8:8	1/1:-19.2,-1.2,0.0:492:12:5:5	0/0:0.0,-4.46,-53.3:770:45:14:0	0/0:0.0,-2.41,-31.9:546:24:7:0	0/0:0.0,-3.31,-42.6:576:33:10:0	1/1:-39.5,-3.01,0.0:570:30:10:10	0/0:0.0,-2.71,-33.6:495:27:10:0
	478759249	T	C	2414	1	_100001000011101	1	0	0	0	0	1	0	0	0	0	1	1	1	0	1	1/1:-7.3,-0.3,0.0:436:5:2:2	0/0:0.0,-3.91,-55.3:473:39:13:0	0/0:0.0,-4.82,-66.3:823:48:17:0	0/0:0.0,-2.71,-39.4:935:27:10:0	0/0:0.0,-1.81,-26.9:662:18:7:0	1/1:-69.2,-5.09,0.0:547:51:15:15	0/0:0.0,-3.31,-46.4:529:33:10:0	0/0:0.0,-4.21,-60.3:573:42:14:0	0/0:0.0,-2.41,-36.1:366:24:9:0	0/0:0.0,-1.2,-20.5:530:12:5:0	1/1:-54.2,-4.21,0.0:773:42:14:14	1/1:-37.3,-2.68,0.0:505:27:8:8	1/1:-47.9,-3.61,0.0:507:36:11:11	0/0:0.0,-2.96,-39.3:717:30:10:0	1/1:-37.5,-2.71,0.0:464:27:10:9
	478759507	A	T	2965	1	_011110111100010	0	1	1	1	1	0	1	1	1	1	0	0	0	1	0	0/0:0.0,-0.3,-8.2:392:5:2:0	1/1:-58.8,-4.21,0.0:318:42:13:13	1/1:-76.6,-5.42,0.0:425:54:17:17	1/1:-52.0,-3.61,0.0:380:36:11:11	1/1:-24.6,-1.51,0.0:450:15:6:6	0/0:0.0,-1.81,-27.9:770:18:7:0	1/1:-38.5,-2.96,0.0:443:30:9:9	1/1:-32.3,-2.41,0.0:405:24:8:8	1/1:-9.5,-0.6,0.0:79:7:3:3	1/1:-22.8,-1.51,0.0:328:15:5:5	0/0:0.0,-4.46,-58.6:644:45:12:0	0/0:0.0,-1.78,-24.4:509:18:5:0	0/0:0.0,-3.89,-51.1:708:39:11:0	1/1:-44.3,-3.01,0.0:356:30:9:9	0/0:0.0,-4.52,-61.8:638:45:13:0
	478759530	G	T	1978	1	_100001000011101	1	0	0	0	0	1	0	0	0	0	1	1	1	0	1	1/1:-16.5,-1.2,0.0:482:12:4:4	0/0:0.0,-4.52,-63.8:270:45:12:0	0/0:0.0,-6.92,-93.6:504:69:21:0	0/0:0.0,-4.82,-68.0:407:48:15:0	0/0:0.0,-1.81,-25.6:648:18:6:0	1/1:-26.3,-1.81,0.0:700:18:7:7	0/0:0.0,-2.71,-41.0:635:27:8:0	0/0:0.0,-3.59,-48.2:324:36:10:0	0/0:0.0,-0.6,-11.4:66:7:3:0	0/0:0.0,-2.08,-29.5:385:21:7:0	1/1:-60.2,-4.82,0.0:693:48:13:13	1/1:-27.0,-1.81,0.0:448:18:6:6	1/1:-31.5,-2.66,0.0:789:27:9:9	0/0:0.0,-3.01,-41.3:487:30:9:0	1/1:-48.4,-3.31,0.0:715:33:10:10
	478759540	A	G	2331	1	_100001000011101	1	0	0	0	0	1	0	0	0	0	1	1	1	0	1	1/1:-20.5,-1.2,0.0:472:12:4:4	0/0:0.0,-4.82,-69.3:279:48:14:0	0/0:0.0,-6.32,-85.8:496:63:19:0	0/0:0.0,-4.21,-58.9:387:42:13:0	0/0:0.0,-1.81,-26.9:666:18:6:0	1/1:-26.4,-1.81,0.0:902:18:7:7	0/0:0.0,-2.71,-35.5:601:27:8:0	0/0:0.0,-3.91,-54.2:314:39:12:0	0/0:0.0,-0.6,-11.5:82:7:5:0	0/0:0.0,-1.81,-27.1:372:18:7:0	1/1:-67.9,-4.82,0.0:484:48:14:14	1/1:-35.1,-2.41,0.0:396:24:6:6	1/1:-46.6,-3.31,0.0:581:33:10:10	0/0:0.0,-3.31,-46.0:478:33:10:0	1/1:-48.7,-3.61,0.0:856:36:11:11
	478759751	C	T	2965	1	_011110111100010	0	1	1	1	1	0	1	1	1	1	0	0	0	1	0	0/0:0.0,-2.41,-36.9:1213:24:9:0	1/1:-29.1,-0.51,0.0:4541:6:8:8	1/1:-48.8,-3.87,0.0:2968:39:10:10	1/1:-18.6,-1.2,0.0:2781:12:5:5	1/1:-22.9,-1.76,0.0:2854:18:5:5	0/0:0.0,-2.53,-34.9:2216:25:9:0	1/1:-27.9,-1.86,0.0:2632:19:7:7	1/1:-62.9,-4.82,0.0:787:48:15:15	1/1:-7.3,-0.3,0.0:737:5:2:2	1/1:-55.6,-4.21,0.0:759:42:13:13	0/0:0.0,-3.91,-57.4:1557:39:12:0	0/0:0.0,-1.81,-26.8:2071:18:6:0	0/0:0.0,-4.52,-61.8:2539:45:15:0	1/1:-45.3,-2.39,0.0:2733:24:11:11	0/0:0.0,-2.39,-46.8:2206:24:10:0
	478759793	G	T	2965	1	_011110111100010	0	1	1	1	1	0	1	1	1	1	0	0	0	1	0	0/0:0.0,-2.38,-30.2:1134:24:8:0	1/1:-35.7,-2.41,0.0:4077:24:9:9	1/1:-43.3,-3.01,0.0:3650:30:10:10	1/1:-10.9,-0.6,0.0:6133:7:3:3	1/1:-32.4,-2.11,0.0:2475:21:7:7	0/0:0.0,-3.01,-43.8:2113:30:11:0	1/1:-30.7,-1.64,0.0:2374:17:9:9	1/1:-66.6,-4.82,0.0:1091:48:15:15	1/1:-8.2,-0.3,0.0:1384:5:2:2	1/1:-58.4,-4.21,0.0:1010:42:13:13	0/0:0.0,-3.31,-47.9:1422:33:11:0	0/0:0.0,-2.71,-38.7:1847:27:9:0	0/0:0.0,-3.31,-47.5:2743:33:11:0	1/1:-27.6,-1.63,0.0:4251:16:7:7	0/0:0.0,-2.71,-40.2:2278:27:8:0
	478759796	C	T	2460	1	_100001000011101	1	0	0	0	0	1	0	0	0	0	1	1	1	0	1	1/1:-33.2,-2.38,0.0:1235:24:8:8	0/0:0.0,-2.41,-36.9:4248:24:9:0	0/0:0.0,-3.13,-44.5:3693:31:10:0	0/0:0.0,-0.6,-12.3:6169:7:3:0	0/0:0.0,-2.23,-32.2:2521:22:7:0	1/1:-44.3,-3.01,0.0:1921:30:10:10	0/0:0.0,-2.38,-32.1:2409:24:9:0	0/0:0.0,-4.82,-68.3:1135:48:15:0	0/0:0.0,-0.3,-7.2:1425:5:2:0	0/0:0.0,-4.21,-61.1:1055:42:13:0	1/1:-45.0,-3.28,0.0:1533:33:11:11	1/1:-39.7,-2.71,0.0:1771:27:9:9	1/1:-55.7,-3.91,0.0:2933:39:12:12	0/0:0.0,-2.11,-32.0:4292:21:7:0	1/1:-40.1,-2.71,0.0:2089:27:8:8
	478759837	T	C	1947	1	_100001000011101	1	0	0	0	0	1	0	0	0	0	1	1	1	0	1	1/1:-34.4,-2.41,0.0:797:24:9:8	0/0:0.0,-2.41,-32.3:2834:24:10:0	0/0:0.0,-2.71,-37.0:3145:27:9:0	0/0:0.0,-0.6,-10.1:5205:7:3:0	0/0:0.0,-1.81,-26.9:1258:18:6:0	1/1:-27.0,-1.81,0.0:2030:18:6:6	0/0:0.0,-1.81,-27.3:3052:18:7:0	0/0:0.0,-3.89,-51.4:772:39:12:0	0/0:0.0,-0.3,-7.8:969:5:2:0	0/0:0.0,-3.28,-43.6:636:33:10:0	1/1:-39.2,-3.01,0.0:1154:30:11:8	1/1:-43.8,-3.01,0.0:1793:30:10:10	1/1:-37.7,-2.71,0.0:2572:27:6:6	0/0:0.0,-3.01,-40.5:1791:30:8:0	1/1:-24.6,-1.51,0.0:2037:15:5:5
	478759841	G	C	1882	1	_100001000011101	1	0	0	0	0	1	0	0	0	0	1	1	1	0	1	1/1:-35.6,-2.41,0.0:795:24:9:8	0/0:0.0,-2.41,-35.7:2834:24:10:0	0/0:0.0,-2.41,-35.1:2895:24:8:0	0/0:0.0,-0.3,-7.8:4805:5:2:0	0/0:0.0,-1.81,-27.3:1072:18:6:0	1/1:-26.7,-2.08,0.0:2320:21:7:7	0/0:0.0,-1.81,-28.7:3052:18:7:0	0/0:0.0,-3.61,-52.5:747:36:11:0	0/0:0.0,-0.3,-7.4:969:5:2:0	0/0:0.0,-3.01,-45.1:605:30:9:0	1/1:-44.3,-3.01,0.0:1232:30:11:8	1/1:-39.9,-2.98,0.0:1160:30:10:10	1/1:-34.5,-2.41,0.0:4098:24:6:6	0/0:0.0,-3.01,-42.4:1531:30:8:0	1/1:-19.1,-1.2,0.0:3028:12:5:5
	478759861	C	T	2576	1	_011110111100010	0	1	1	1	1	0	1	1	1	1	0	0	0	1	0	0/0:0.0,-2.34,-32.7:716:23:8:0	1/1:-31.6,-2.11,0.0:1522:21:10:10	1/1:-35.2,-2.41,0.0:1776:24:8:8	1/1:-7.3,-0.3,0.0:3101:5:2:2	1/1:-27.9,-1.81,0.0:770:18:6:6	0/0:0.0,-2.41,-34.6:1311:24:8:0	1/1:-40.6,-3.26,0.0:1624:33:9:9	1/1:-42.5,-3.01,0.0:1068:30:9:9	1/1:-10.5,-0.6,0.0:625:7:3:3	1/1:-32.0,-2.11,0.0:1091:21:6:6	0/0:0.0,-3.31,-48.0:1430:33:10:0	0/0:0.0,-3.31,-43.1:704:33:11:0	0/0:0.0,-2.38,-33.6:1424:24:7:0	1/1:-42.0,-3.56,0.0:660:36:9:9	0/0:0.0,-1.51,-24.6:1806:15:6:0
	478760016	C	T	1891	1	_011110111100010	0	1	1	1	1	0	1	1	1	1	0	0	0	1	0	0/0:0.0,-2.08,-27.2:620:21:8:0	1/1:-40.6,-2.71,0.0:379:27:10:9	1/1:-14.8,-1.18,0.0:964:12:5:5	1/1:-4.4,-0.27,0.0:1427:5:2:2	1/1:-10.4,-0.6,0.0:197:7:3:3	0/0:0.0,-4.21,-52.3:559:42:14:0	1/1:-38.7,-2.71,0.0:694:27:8:7	1/1:-34.7,-2.96,0.0:665:30:12:11	1/1:-7.5,-0.58,0.0:977:7:4:3	1/1:-27.2,-2.08,0.0:384:21:8:8	0/0:0.0,-4.66,-36.3:667:47:13:0	0/0:0.0,-3.59,-42.2:831:36:12:0	0/0:0.0,-3.53,-38.8:793:35:11:0	1/1:-22.7,-2.05,0.0:534:21:7:7	0/0:0.0,-0.9,-14.5:662:10:4:0
	478760241	C	G	1975	1	_011110111100010	0	1	1	1	1	0	1	1	1	1	0	0	0	1	0	0/0:0.0,-2.95,-37.5:576:30:11:0	1/1:-49.2,-3.31,0.0:244:33:11:11	1/1:-37.9,-2.71,0.0:433:27:8:8	1/1:-15.1,-0.9,0.0:499:10:4:4	1/1:-11.4,-0.6,0.0:105:7:4:4	0/0:0.0,-3.01,-41.1:757:30:11:0	1/1:-28.7,-1.81,0.0:438:18:6:6	1/1:-27.4,-1.81,0.0:593:18:8:7	1/1:-15.1,-0.9,0.0:157:10:4:4	1/1:-12.3,-0.6,0.0:489:7:4:3	0/0:0.0,-3.26,-40.7:792:33:10:0	0/0:0.0,-2.41,-36.5:586:24:9:0	0/0:0.0,-2.71,-37.4:1087:27:8:0	1/1:-12.3,-0.6,0.0:794:7:3:3	0/0:0.0,-2.71,-36.6:699:27:10:0
	478760242	A	G	2203	1	_100001000011101	1	0	0	0	0	1	0	0	0	0	1	1	1	0	1	1/1:-41.4,-3.01,0.0:538:30:11:11	0/0:0.0,-3.31,-48.4:282:33:11:0	0/0:0.0,-2.71,-38.3:476:27:8:0	0/0:0.0,-0.9,-15.5:529:10:4:0	0/0:0.0,-0.6,-11.4:133:7:4:0	1/1:-36.8,-2.68,0.0:706:27:10:10	0/0:0.0,-1.81,-28.2:473:18:6:0	0/0:0.0,-2.11,-31.5:627:21:8:0	0/0:0.0,-0.9,-15.6:194:10:4:0	0/0:0.0,-0.9,-15.9:520:10:4:0	1/1:-42.2,-3.26,0.0:750:33:10:10	1/1:-36.5,-2.41,0.0:569:24:9:9	1/1:-38.1,-2.68,0.0:1040:27:8:8	0/0:0.0,-0.6,-12.3:1054:7:3:0	1/1:-37.3,-2.68,0.0:633:27:9:9
	478760302	G	A	2857	1	_100001000011101	1	0	0	0	0	1	0	0	0	0	1	1	1	0	1	1/1:-31.2,-2.65,0.0:538:26:10:9	0/0:0.0,-3.61,-52.1:267:36:12:0	0/0:0.0,-2.71,-40.6:437:27:8:0	0/0:0.0,-1.2,-20.5:437:12:4:0	0/0:0.0,-0.9,-16.0:122:10:4:0	1/1:-48.0,-3.31,0.0:602:33:12:12	0/0:0.0,-2.41,-35.6:519:24:8:0	0/0:0.0,-2.38,-33.6:355:24:9:0	0/0:0.0,-0.9,-16.0:130:10:4:0	0/0:0.0,-1.18,-17.6:319:12:5:0	1/1:-40.8,-3.31,0.0:1031:33:7:7	1/1:-58.4,-4.21,0.0:481:42:13:13	1/1:-45.4,-3.61,0.0:500:36:13:13	0/0:0.0,-1.2,-20.5:447:12:5:0	1/1:-74.0,-5.97,0.0:478:60:17:17
	478760308	A	G	2878	1	_100001000011101	1	0	0	0	0	1	0	0	0	0	1	1	1	0	1	1/1:-33.2,-2.38,0.0:663:24:8:8	0/0:0.0,-3.31,-49.2:246:33:12:0	0/0:0.0,-3.01,-44.3:396:30:8:0	0/0:0.0,-1.51,-24.2:369:15:4:0	0/0:0.0,-0.9,-16.0:122:10:4:0	1/1:-47.9,-3.31,0.0:563:33:12:12	0/0:0.0,-3.01,-40.9:555:30:10:0	0/0:0.0,-2.11,-32.4:355:21:8:0	0/0:0.0,-0.9,-16.4:130:10:4:0	0/0:0.0,-0.9,-16.0:319:10:4:0	1/1:-43.9,-3.01,0.0:772:30:7:7	1/1:-56.1,-3.91,0.0:403:39:12:12	1/1:-42.2,-2.98,0.0:563:30:11:11	0/0:0.0,-1.2,-20.1:447:12:5:0	1/1:-76.6,-5.42,0.0:456:54:15:15
	478760363	C	T	2475	1	_011110111100010	0	1	1	1	1	0	1	1	1	1	0	0	0	1	0	0/0:0.0,-3.61,-52.1:630:36:12:0	1/1:-56.4,-4.19,0.0:217:42:16:16	1/1:-14.9,-1.14,0.0:490:12:5:5	1/1:-9.0,-0.54,0.0:499:6:3:3	1/1:-5.9,-0.3,0.0:102:5:2:2	0/0:0.0,-2.38,-33.1:834:24:8:0	1/1:-50.6,-3.61,0.0:524:36:10:10	1/1:-41.5,-3.01,0.0:356:30:9:9	1/1:-14.1,-0.9,0.0:70:10:4:4	1/1:-27.4,-1.81,0.0:407:18:5:5	0/0:0.0,-1.51,-24.6:774:15:6:0	0/0:0.0,-5.42,-77.9:550:54:13:0	0/0:0.0,-4.52,-63.5:521:45:16:0	1/1:-39.7,-2.71,0.0:389:27:7:7	0/0:0.0,-5.09,-68.6:538:51:18:0
	478760662	C	T	2965	1	_100001000011101	1	0	0	0	0	1	0	0	0	0	1	1	1	0	1	1/1:-23.3,-1.51,0.0:589:15:5:5	0/0:0.0,-3.91,-57.0:77:39:14:0	0/0:0.0,-2.11,-32.8:217:21:7:0	0/0:0.0,-1.2,-20.5:220:12:4:0	0/0:0.0,-0.6,-12.3:33:7:3:0	1/1:-78.9,-5.72,0.0:453:57:15:15	0/0:0.0,-1.81,-27.3:360:18:6:0	0/0:0.0,-2.41,-33.4:548:24:9:0	0/0:0.0,-1.51,-23.3:83:15:6:0	0/0:0.0,-0.6,-10.1:639:7:3:0	1/1:-65.2,-4.52,0.0:339:45:12:12	1/1:-63.4,-4.52,0.0:446:45:15:15	1/1:-48.4,-3.31,0.0:354:33:11:11	0/0:0.0,-0.6,-12.3:237:7:3:0	1/1:-39.2,-2.98,0.0:506:30:10:10
	478760681	G	T	2950	1	_100001000011101	1	0	0	0	0	1	0	0	0	0	1	1	1	0	1	1/1:-19.6,-1.2,0.0:729:12:4:4	0/0:0.0,-3.61,-51.6:80:36:13:0	0/0:0.0,-3.61,-47.9:248:36:10:0	0/0:0.0,-1.2,-17.3:220:12:4:0	0/0:0.0,-0.9,-15.5:106:10:6:0	1/1:-69.7,-5.09,0.0:453:51:15:15	0/0:0.0,-1.51,-23.7:550:15:5:0	0/0:0.0,-2.36,-30.3:442:24:9:0	0/0:0.0,-1.48,-20.9:83:15:6:0	0/0:0.0,-0.58,-9.4:352:7:3:0	1/1:-69.7,-4.82,0.0:514:48:13:13	1/1:-54.1,-3.89,0.0:399:39:13:13	1/1:-56.2,-3.91,0.0:317:39:13:13	0/0:0.0,-0.9,-15.5:544:10:4:0	1/1:-37.7,-2.68,0.0:762:27:9:9
	478760683	G	T	2372	1	_011110111100010	0	1	1	1	1	0	1	1	1	1	0	0	0	1	0	0/0:0.0,-0.9,-16.0:507:10:3:0	1/1:-53.3,-3.61,0.0:42:36:13:13	1/1:-51.6,-3.61,0.0:196:36:10:10	1/1:-19.7,-1.2,0.0:171:12:4:4	1/1:-16.4,-0.9,0.0:79:10:6:6	0/0:0.0,-4.82,-65.0:522:48:15:0	1/1:-24.6,-1.51,0.0:611:15:5:5	1/1:-33.6,-2.41,0.0:373:24:9:9	1/1:-23.2,-1.51,0.0:38:15:6:6	1/1:-10.4,-0.6,0.0:318:7:3:3	0/0:0.0,-4.82,-68.5:563:48:13:0	0/0:0.0,-4.52,-65.0:399:45:13:0	0/0:0.0,-3.85,-45.7:355:38:13:0	1/1:-16.4,-0.9,0.0:503:10:4:4	0/0:0.0,-2.71,-38.8:876:27:9:0
	478760709	T	C	2313	1	_011110111100010	0	1	1	1	1	0	1	1	1	1	0	0	0	1	0	0/0:0.0,-1.51,-23.8:838:15:4:0	1/1:-38.8,-2.71,0.0:58:27:10:10	1/1:-42.3,-3.01,0.0:178:30:9:9	1/1:-12.3,-0.6,0.0:201:7:3:3	1/1:-15.0,-0.9,0.0:81:10:6:6	0/0:0.0,-4.79,-66.8:600:48:17:0	1/1:-20.1,-1.2,0.0:705:12:5:5	1/1:-49.4,-3.86,0.0:453:39:13:13	1/1:-33.4,-2.66,0.0:72:27:10:10	1/1:-16.0,-0.9,0.0:139:10:3:3	0/0:0.0,-4.52,-64.8:517:45:11:0	0/0:0.0,-6.32,-88.9:378:63:19:0	0/0:0.0,-4.49,-62.7:449:45:15:0	1/1:-16.0,-0.9,0.0:504:10:4:4	0/0:0.0,-3.51,-41.7:489:35:12:0
	478760810	C	T	2922	1	_100001000011101	1	0	0	0	0	1	0	0	0	0	1	1	1	0	1	1/1:-12.3,-0.6,0.0:449:7:3:3	0/0:0.0,-3.61,-49.1:111:36:13:0	0/0:0.0,-3.61,-52.1:319:36:11:0	0/0:0.0,-1.2,-20.5:237:12:4:0	0/0:0.0,-1.51,-23.8:135:15:7:0	1/1:-51.8,-4.19,0.0:471:42:13:13	0/0:0.0,-1.81,-26.8:569:18:7:0	0/0:0.0,-7.22,-98.5:467:72:20:0	0/0:0.0,-1.81,-26.5:95:18:7:0	0/0:0.0,-5.12,-72.0:372:51:13:0	1/1:-32.4,-2.11,0.0:502:21:7:7	1/1:-86.8,-6.32,0.0:392:63:17:17	1/1:-60.3,-4.21,0.0:362:42:12:12	0/0:0.0,-3.01,-36.9:353:30:8:0	1/1:-60.7,-4.49,0.0:469:45:12:12
	478760819	A	T	2665	1	_100001000011101	1	0	0	0	0	1	0	0	0	0	1	1	1	0	1	1/1:-11.1,-0.6,0.0:398:7:3:3	0/0:0.0,-3.91,-55.2:114:39:14:0	0/0:0.0,-3.61,-51.0:319:36:11:0	0/0:0.0,-1.2,-20.5:237:12:4:0	0/0:0.0,-1.51,-22.3:135:15:7:0	1/1:-48.7,-3.59,0.0:463:36:11:11	0/0:0.0,-1.81,-27.5:569:18:7:0	0/0:0.0,-7.22,-96.4:470:72:20:0	0/0:0.0,-2.11,-29.8:117:21:8:0	0/0:0.0,-4.82,-66.6:362:48:12:0	1/1:-28.2,-2.08,0.0:579:21:7:7	1/1:-87.7,-6.62,0.0:387:66:18:17	1/1:-55.7,-4.21,0.0:405:42:13:13	0/0:0.0,-2.96,-33.5:717:30:8:0	1/1:-47.2,-3.86,0.0:464:39:12:11
	478760927	C	T	2628	1	_100001000011101	1	0	0	0	0	1	0	0	0	0	1	1	1	0	1	1/1:-19.7,-1.2,0.0:416:12:4:4	0/0:0.0,-2.41,-36.0:489:24:11:0	0/0:0.0,-2.11,-31.0:547:21:8:0	0/0:0.0,-1.2,-18.7:558:12:5:0	0/0:0.0,-0.6,-12.3:106:7:3:0	1/1:-80.0,-5.72,0.0:577:57:16:16	0/0:0.0,-0.9,-16.4:1466:10:5:0	0/0:0.0,-4.49,-56.1:665:45:15:0	0/0:0.0,-2.08,-28.7:470:21:10:0	0/0:0.0,-1.2,-15.9:617:12:5:0	1/1:-27.8,-1.81,0.0:519:18:7:7	1/1:-53.5,-3.91,0.0:444:39:14:14	1/1:-73.4,-5.12,0.0:500:51:15:15	0/0:0.0,-0.9,-14.1:1196:10:2:0	1/1:-20.4,-1.51,0.0:448:15:4:4
	478761034	T	G	2965	1	_100001000011101	1	0	0	0	0	1	0	0	0	0	1	1	1	0	1	1/1:-53.3,-3.61,0.0:457:36:11:11	0/0:0.0,-4.52,-62.4:494:45:20:0	0/0:0.0,-1.2,-19.6:658:12:7:0	0/0:0.0,-0.3,-7.3:749:5:4:0	0/0:0.0,-0.6,-12.3:371:7:3:0	1/1:-59.7,-4.49,0.0:382:45:12:12	0/0:0.0,-1.18,-17.6:606:12:4:0	0/0:0.0,-2.71,-41.0:694:27:12:0	0/0:0.0,-0.9,-16.4:529:10:8:0	0/0:0.0,-1.51,-24.6:1006:15:4:0	1/1:-51.6,-3.61,0.0:336:36:11:11	1/1:-56.6,-3.91,0.0:426:39:11:11	1/1:-98.4,-6.92,0.0:488:69:18:18	0/0:0.0,-0.6,-12.3:1121:7:2:0	1/1:-16.4,-0.9,0.0:648:10:4:4
	478761044	G	A	2148	1	_011110111100010	0	1	1	1	1	0	1	1	1	1	0	0	0	1	0	0/0:0.0,-3.01,-45.1:402:30:11:0	1/1:-59.2,-4.75,0.0:410:48:19:19	1/1:-26.8,-1.81,0.0:634:18:8:8	1/1:-14.5,-0.9,0.0:737:10:5:5	1/1:-12.3,-0.6,0.0:330:7:3:3	0/0:0.0,-5.42,-73.9:470:54:14:0	1/1:-19.7,-1.2,0.0:488:12:4:4	1/1:-42.4,-3.01,0.0:689:30:12:12	1/1:-18.2,-1.2,0.0:434:12:8:8	1/1:-24.2,-1.51,0.0:905:15:4:4	0/0:0.0,-4.21,-60.7:382:42:12:0	0/0:0.0,-5.42,-74.3:462:54:14:0	0/0:0.0,-5.42,-76.7:518:54:14:0	1/1:-9.4,-0.58,0.0:1306:7:2:2	0/0:0.0,-0.9,-16.4:809:10:4:0
	478761074	T	C	2965	1	_100001000011101	1	0	0	0	0	1	0	0	0	0	1	1	1	0	1	1/1:-40.4,-2.98,0.0:415:30:9:9	0/0:0.0,-5.09,-67.3:405:51:17:0	0/0:0.0,-2.71,-41.0:617:27:8:0	0/0:0.0,-1.81,-28.7:684:18:5:0	0/0:0.0,-0.6,-12.3:371:7:3:0	1/1:-58.3,-4.21,0.0:450:42:12:12	0/0:0.0,-1.2,-19.6:859:12:5:0	0/0:0.0,-4.19,-56.9:718:42:11:0	0/0:0.0,-1.51,-24.6:283:15:6:0	0/0:0.0,-1.78,-24.1:908:18:5:0	1/1:-62.6,-4.52,0.0:503:45:12:12	1/1:-83.6,-6.02,0.0:416:60:17:17	1/1:-86.1,-6.02,0.0:551:60:14:14	0/0:0.0,-0.6,-11.0:1861:7:2:0	1/1:-23.2,-1.51,0.0:433:15:5:5
	478761344	T	G	1943	1	_100001000011101	1	0	0	0	0	1	0	0	0	0	1	1	1	0	1	1/1:-31.4,-2.11,0.0:1358:21:4:4	0/0:0.0,-2.98,-40.1:250:30:11:0	0/0:0.0,-5.42,-77.1:575:54:14:0	0/0:0.0,-0.9,-16.4:1300:10:3:0	0/0:0.0,-2.41,-36.1:304:24:11:0	1/1:-32.1,-2.38,0.0:729:24:7:7	0/0:0.0,-1.81,-27.9:528:18:5:0	0/0:0.0,-3.89,-54.1:564:39:10:0	0/0:0.0,-0.6,-11.9:134:7:3:0	0/0:0.0,-2.68,-38.1:599:27:7:0	1/1:-36.9,-2.41,0.0:1213:24:7:7	1/1:-44.5,-3.28,0.0:450:33:12:12	1/1:-33.6,-2.41,0.0:668:24:8:8	0/0:0.0,-2.41,-36.1:854:24:6:0	1/1:-27.9,-1.81,0.0:682:18:6:6
	478762482	C	A	2810	1	_100001000011101	1	0	0	0	0	1	0	0	0	0	1	1	1	0	1	1/1:-12.3,-0.6,0.0:2486:7:3:3	0/0:0.0,-1.51,-24.6:807:15:7:0	0/0:0.0,-6.57,-84.3:314:66:18:0	0/0:0.0,-3.26,-42.6:178:33:8:0	0/0:0.0,-2.71,-37.6:221:27:10:0	1/1:-82.3,-6.3,0.0:694:63:19:19	0/0:0.0,-4.52,-62.2:959:45:14:0	0/0:0.0,-3.01,-43.7:231:30:12:0	0/0:0.0,-1.51,-23.2:86:15:8:0	0/0:0.0,-0.6,-12.3:264:7:4:0	1/1:-66.8,-4.79,0.0:1053:48:17:16	1/1:-41.9,-3.01,0.0:927:30:12:10	1/1:-20.5,-1.2,0.0:1897:12:5:5	0/0:0.0,-5.12,-70.4:375:51:15:0	1/1:-67.3,-4.82,0.0:780:48:14:14
	478762511	A	C	2965	1	_100001000011101	1	0	0	0	0	1	0	0	0	0	1	1	1	0	1	1/1:-19.6,-1.2,0.0:764:12:5:5	0/0:0.0,-1.48,-21.7:557:15:7:0	0/0:0.0,-6.92,-96.6:204:69:20:0	0/0:0.0,-3.61,-52.4:220:36:9:0	0/0:0.0,-3.01,-44.2:99:30:11:0	1/1:-92.2,-6.27,0.0:674:63:21:20	0/0:0.0,-4.19,-54.5:279:42:14:0	0/0:0.0,-3.01,-44.7:206:30:10:0	0/0:0.0,-1.51,-24.2:93:15:7:0	0/0:0.0,-0.6,-12.3:172:7:3:0	1/1:-74.5,-5.67,0.0:786:57:17:17	1/1:-59.4,-4.21,0.0:618:42:13:13	1/1:-16.4,-0.9,0.0:1126:10:4:4	0/0:0.0,-4.52,-62.0:360:45:15:0	1/1:-54.8,-3.91,0.0:536:39:12:12
	478762537	G	A	2965	1	_011110111100010	0	1	1	1	1	0	1	1	1	1	0	0	0	1	0	0/0:0.0,-1.51,-24.2:380:15:6:0	1/1:-24.2,-1.51,0.0:83:15:7:7	1/1:-89.3,-6.32,0.0:142:63:20:20	1/1:-40.1,-2.71,0.0:130:27:9:9	1/1:-41.0,-2.71,0.0:73:27:11:11	0/0:0.0,-6.87,-78.8:516:69:20:0	1/1:-66.0,-4.79,0.0:159:48:15:15	1/1:-52.2,-3.89,0.0:168:39:11:11	1/1:-19.4,-1.48,0.0:81:15:7:7	1/1:-20.5,-1.2,0.0:145:12:4:4	0/0:0.0,-4.52,-63.4:495:45:16:0	0/0:0.0,-4.74,-55.9:524:47:14:0	0/0:0.0,-0.9,-16.4:516:10:4:0	1/1:-59.4,-4.21,0.0:154:42:14:14	0/0:0.0,-3.85,-52.2:507:38:12:0
	478762551	A	G	2965	1	_100001000011101	1	0	0	0	0	1	0	0	0	0	1	1	1	0	1	1/1:-23.7,-1.51,0.0:340:15:6:6	0/0:0.0,-1.51,-22.8:98:15:7:0	0/0:0.0,-6.02,-83.8:186:60:19:0	0/0:0.0,-2.41,-35.0:175:24:8:0	0/0:0.0,-2.71,-40.6:110:27:11:0	1/1:-87.8,-6.86,0.0:509:69:20:20	0/0:0.0,-5.37,-67.7:183:54:16:0	0/0:0.0,-3.61,-50.6:224:36:9:0	0/0:0.0,-0.9,-14.1:105:10:5:0	0/0:0.0,-1.51,-24.6:201:15:4:0	1/1:-73.8,-5.42,0.0:417:54:16:16	1/1:-66.5,-4.82,0.0:517:48:13:13	1/1:-20.1,-1.2,0.0:334:12:4:4	0/0:0.0,-5.12,-71.2:201:51:16:0	1/1:-39.8,-2.71,0.0:390:27:9:9
	478762601	A	G	2965	1	_100001000011101	1	0	0	0	0	1	0	0	0	0	1	1	1	0	1	1/1:-28.7,-2.08,0.0:418:21:8:8	0/0:0.0,-1.78,-25.4:111:18:7:0	0/0:0.0,-6.92,-95.7:168:69:20:0	0/0:0.0,-2.11,-32.8:184:21:7:0	0/0:0.0,-3.31,-46.5:87:33:13:0	1/1:-84.4,-6.57,0.0:432:66:17:17	0/0:0.0,-5.06,-64.8:218:51:13:0	0/0:0.0,-2.41,-35.5:247:24:6:0	0/0:0.0,-0.6,-10.9:151:7:3:0	0/0:0.0,-1.51,-24.6:264:15:3:0	1/1:-69.7,-4.82,0.0:488:48:12:12	1/1:-57.0,-3.91,0.0:375:39:13:13	1/1:-51.7,-3.61,0.0:316:36:9:9	0/0:0.0,-3.31,-48.3:220:33:11:0	1/1:-27.7,-2.08,0.0:331:21:8:8
	478762678	T	C	2515	1	_100001000011101	1	0	0	0	0	1	0	0	0	0	1	1	1	0	1	1/1:-36.4,-3.01,0.0:231:30:9:9	0/0:0.0,-1.78,-24.9:89:18:9:0	0/0:0.0,-4.82,-68.0:144:48:16:0	0/0:0.0,-1.2,-20.1:102:12:5:0	0/0:0.0,-3.01,-43.8:64:30:11:0	1/1:-39.1,-2.71,0.0:705:27:10:10	0/0:0.0,-4.82,-60.5:252:48:14:0	0/0:0.0,-2.36,-29.7:276:24:8:0	0/0:0.0,-1.18,-16.2:66:12:5:0	0/0:0.0,-0.6,-12.3:382:7:3:0	1/1:-28.7,-1.81,0.0:536:18:7:7	1/1:-68.2,-5.42,0.0:277:54:16:16	1/1:-36.4,-2.68,0.0:250:27:10:10	0/0:0.0,-3.01,-42.9:141:30:10:0	1/1:-54.8,-3.91,0.0:238:39:13:13
	478762881	T	A	2965	1	_100001000011101	1	0	0	0	0	1	0	0	0	0	1	1	1	0	1	1/1:-27.4,-1.81,0.0:314:18:7:7	0/0:0.0,-2.11,-31.0:42:21:8:0	0/0:0.0,-3.61,-52.1:175:36:12:0	0/0:0.0,-1.81,-27.5:142:18:6:0	0/0:0.0,-1.51,-24.6:68:15:6:0	1/1:-56.5,-3.91,0.0:551:39:11:11	0/0:0.0,-1.2,-20.5:833:12:5:0	0/0:0.0,-3.86,-48.9:252:39:11:0	0/0:0.0,-0.6,-11.4:41:7:3:0	0/0:0.0,-2.96,-37.5:284:30:8:0	1/1:-36.9,-2.41,0.0:339:24:8:8	1/1:-80.3,-5.72,0.0:281:57:20:20	1/1:-70.2,-5.12,0.0:164:51:13:13	0/0:0.0,-3.91,-57.4:372:39:11:0	1/1:-68.9,-4.82,0.0:254:48:15:15
	478762928	C	A	2965	1	_011110111100010	0	1	1	1	1	0	1	1	1	1	0	0	0	1	0	0/0:0.0,-2.66,-32.1:448:27:7:0	1/1:-30.1,-2.11,0.0:44:21:9:9	1/1:-52.4,-3.61,0.0:172:36:13:13	1/1:-24.6,-1.51,0.0:224:15:6:6	1/1:-27.8,-1.81,0.0:46:18:7:7	0/0:0.0,-4.82,-62.1:175:48:12:0	1/1:-27.4,-1.81,0.0:651:18:7:7	1/1:-68.4,-5.37,0.0:264:54:15:15	1/1:-12.3,-0.6,0.0:0:7:3:3	1/1:-56.1,-4.46,0.0:300:45:12:12	0/0:0.0,-2.66,-31.6:391:27:8:0	0/0:0.0,-3.56,-43.5:487:36:12:0	0/0:0.0,-2.98,-41.0:217:30:10:0	1/1:-52.1,-3.61,0.0:268:36:11:11	0/0:0.0,-4.52,-60.3:329:45:13:0
	478763042	G	A	2916	1	_011110111100010	0	1	1	1	1	0	1	1	1	1	0	0	0	1	0	0/0:0.0,-4.76,-58.5:423:48:14:0	1/1:-29.1,-2.11,0.0:263:21:9:9	1/1:-42.0,-3.01,0.0:836:30:10:10	1/1:-19.2,-1.2,0.0:815:12:4:4	1/1:-19.6,-1.2,0.0:280:12:6:6	0/0:0.0,-3.61,-46.7:374:36:12:0	1/1:-47.7,-3.61,0.0:816:36:10:10	1/1:-58.2,-4.19,0.0:515:42:13:13	1/1:-12.3,-0.6,0.0:284:7:4:4	1/1:-45.9,-3.28,0.0:492:33:9:9	0/0:0.0,-2.71,-40.6:340:27:10:0	0/0:0.0,-4.21,-58.2:321:42:12:0	0/0:0.0,-5.67,-70.8:411:57:17:0	1/1:-29.7,-2.11,0.0:503:21:8:8	0/0:0.0,-3.26,-39.8:510:33:9:0
	478763131	T	A	1046	1	_100001000011101	1	0	0	0	0	1	0	0	0	0	1	1	1	0	1	1/1:-17.1,-1.73,0.0:889:17:5:5	0/0:0.0,-1.33,-13.2:256:13:6:0	0/0:0.0,-3.56,-30.1:657:36:13:0	0/0:0.0,-1.23,-11.0:668:13:6:0	0/0:0.0,-1.43,-13.5:348:14:7:0	1/1:-20.4,-1.81,0.0:500:18:8:6	0/0:0.0,-3.06,-27.7:823:31:14:0	0/0:0.0,-3.06,-24.3:662:31:11:0	0/0:0.0,-1.43,-11.6:389:14:6:0	0/0:0.0,-1.03,-10.6:615:11:5:0	1/1:-10.9,-0.9,0.0:786:10:8:3	1/1:-11.5,-0.58,0.0:695:7:5:2	1/1:-41.8,-4.16,0.0:587:42:14:12	0/0:0.0,-1.96,-13.1:785:20:10:0	1/1:-14.8,-1.2,0.0:459:12:5:4
	478763282	A	G	2965	1	_011110111100010	0	1	1	1	1	0	1	1	1	1	0	0	0	1	0	0/0:0.0,-2.11,-29.1:645:21:6:0	1/1:-24.2,-1.51,0.0:110:15:8:8	1/1:-87.2,-6.32,0.0:589:63:16:16	1/1:-24.6,-1.51,0.0:401:15:4:4	1/1:-43.4,-3.01,0.0:176:30:12:12	0/0:0.0,-3.01,-36.3:674:30:9:0	1/1:-82.9,-6.02,0.0:689:60:14:14	1/1:-88.0,-6.32,0.0:700:63:19:19	1/1:-35.1,-2.41,0.0:189:24:9:9	1/1:-48.8,-3.31,0.0:686:33:10:10	0/0:0.0,-2.98,-42.2:762:30:10:0	0/0:0.0,-1.81,-27.4:592:18:6:0	0/0:0.0,-5.94,-75.5:561:59:18:0	1/1:-47.4,-3.31,0.0:869:33:12:12	0/0:0.0,-2.38,-32.3:665:24:8:0
	478763308	C	A	2965	1	_011110111100010	0	1	1	1	1	0	1	1	1	1	0	0	0	1	0	0/0:0.0,-1.81,-26.4:600:18:5:0	1/1:-24.2,-1.51,0.0:128:15:8:8	1/1:-63.8,-4.79,0.0:698:48:15:15	1/1:-22.8,-1.51,0.0:764:15:5:5	1/1:-33.6,-2.38,0.0:172:24:10:10	0/0:0.0,-3.28,-41.8:794:33:11:0	1/1:-85.0,-6.32,0.0:645:63:17:17	1/1:-64.0,-4.79,0.0:668:48:16:16	1/1:-28.3,-2.08,0.0:196:21:8:8	1/1:-35.7,-2.41,0.0:632:24:8:8	0/0:0.0,-5.99,-79.4:828:60:15:0	0/0:0.0,-3.01,-43.3:920:30:10:0	0/0:0.0,-5.72,-76.1:724:57:16:0	1/1:-36.0,-2.41,0.0:800:24:9:9	0/0:0.0,-1.78,-23.6:897:18:5:0
	478763317	C	T	2965	1	_100001000011101	1	0	0	0	0	1	0	0	0	0	1	1	1	0	1	1/1:-32.8,-2.11,0.0:637:21:6:6	0/0:0.0,-2.11,-30.1:177:21:9:0	0/0:0.0,-3.89,-52.9:702:39:12:0	0/0:0.0,-1.2,-20.5:761:12:4:0	0/0:0.0,-2.08,-28.7:211:21:8:0	1/1:-40.7,-3.01,0.0:745:30:10:10	0/0:0.0,-6.32,-89.8:701:63:17:0	0/0:0.0,-3.91,-54.7:806:39:13:0	0/0:0.0,-1.51,-24.2:233:15:6:0	0/0:0.0,-2.11,-30.5:746:21:7:0	1/1:-94.9,-6.92,0.0:781:69:17:17	1/1:-43.7,-3.01,0.0:952:30:10:10	1/1:-74.9,-5.72,0.0:701:57:16:16	0/0:0.0,-2.41,-35.6:840:24:9:0	1/1:-29.1,-2.08,0.0:865:21:6:6
	478763324	T	C	2872	1	_100001000011101	1	0	0	0	0	1	0	0	0	0	1	1	1	0	1	1/1:-29.4,-2.11,0.0:643:21:6:6	0/0:0.0,-2.11,-32.0:196:21:9:0	0/0:0.0,-3.61,-50.7:793:36:12:0	0/0:0.0,-0.9,-16.4:1100:10:4:0	0/0:0.0,-2.11,-30.6:203:21:8:0	1/1:-29.8,-2.38,0.0:794:24:8:8	0/0:0.0,-6.27,-78.3:687:63:17:0	0/0:0.0,-3.89,-51.3:834:39:12:0	0/0:0.0,-1.18,-17.2:231:12:5:0	0/0:0.0,-2.41,-34.1:675:24:7:0	1/1:-84.4,-6.02,0.0:653:60:17:17	1/1:-38.7,-2.71,0.0:789:27:10:10	1/1:-75.7,-5.42,0.0:701:54:15:15	0/0:0.0,-2.11,-31.5:791:21:8:0	1/1:-41.4,-3.01,0.0:961:30:8:8
	478763338	C	T	2898	1	_100001000011101	1	0	0	0	0	1	0	0	0	0	1	1	1	0	1	1/1:-17.5,-1.48,0.0:680:15:5:5	0/0:0.0,-2.11,-32.4:177:21:8:0	0/0:0.0,-4.19,-58.2:890:42:13:0	0/0:0.0,-1.2,-20.5:1034:12:4:0	0/0:0.0,-2.38,-33.6:225:24:9:0	1/1:-34.4,-2.68,0.0:725:27:9:9	0/0:0.0,-6.32,-84.2:720:63:16:0	0/0:0.0,-4.52,-62.9:785:45:14:0	0/0:0.0,-1.2,-20.1:234:12:5:0	0/0:0.0,-3.01,-42.8:661:30:9:0	1/1:-78.3,-5.72,0.0:733:57:16:16	1/1:-60.2,-4.21,0.0:755:42:13:13	1/1:-71.5,-5.39,0.0:764:54:16:16	0/0:0.0,-2.71,-40.6:796:27:9:0	1/1:-40.1,-2.71,0.0:846:27:8:8
	478763372	C	T	2800	1	_100001000011101	1	0	0	0	0	1	0	0	0	0	1	1	1	0	1	1/1:-20.0,-1.2,0.0:814:12:4:4	0/0:0.0,-2.41,-36.5:165:24:9:0	0/0:0.0,-3.91,-54.5:1045:39:12:0	0/0:0.0,-1.2,-19.7:1622:12:4:0	0/0:0.0,-2.11,-30.7:248:21:8:0	1/1:-35.5,-2.41,0.0:988:24:8:8	0/0:0.0,-5.42,-75.3:855:54:15:0	0/0:0.0,-3.91,-55.3:778:39:12:0	0/0:0.0,-0.6,-11.9:252:7:3:0	0/0:0.0,-3.01,-43.4:674:30:9:0	1/1:-73.4,-5.12,0.0:820:51:14:14	1/1:-66.2,-4.82,0.0:897:48:15:15	1/1:-62.3,-4.49,0.0:978:45:15:14	0/0:0.0,-2.41,-34.7:769:24:7:0	1/1:-34.7,-2.41,0.0:593:24:8:8
	478763378	C	T	2965	1	_011110111100010	0	1	1	1	1	0	1	1	1	1	0	0	0	1	0	0/0:0.0,-0.88,-13.5:810:9:3:0	1/1:-41.8,-3.01,0.0:192:30:11:11	1/1:-45.2,-2.83,0.0:1007:28:11:11	1/1:-15.7,-0.43,0.0:1581:6:4:4	1/1:-25.4,-1.81,0.0:216:18:7:7	0/0:0.0,-2.41,-34.1:1030:24:8:0	1/1:-73.8,-5.72,0.0:706:57:14:14	1/1:-53.7,-3.89,0.0:577:39:12:12	1/1:-11.9,-0.6,0.0:212:7:3:3	1/1:-41.8,-2.98,0.0:483:30:9:9	0/0:0.0,-4.82,-68.9:872:48:13:0	0/0:0.0,-4.52,-63.4:906:45:14:0	0/0:0.0,-4.82,-64.7:927:48:15:0	1/1:-26.1,-2.08,0.0:856:21:6:6	0/0:0.0,-2.41,-34.6:777:24:8:0
	478763397	C	A	2621	1	_100001000011101	1	0	0	0	0	1	0	0	0	0	1	1	1	0	1	1/1:-15.5,-0.9,0.0:1162:10:3:3	0/0:0.0,-2.71,-39.7:238:27:11:0	0/0:0.0,-3.26,-43.4:805:33:11:0	0/0:0.0,-0.9,-16.4:933:10:4:0	0/0:0.0,-1.78,-25.8:254:18:7:0	1/1:-23.1,-1.78,0.0:1094:18:6:6	0/0:0.0,-6.32,-85.4:816:63:16:0	0/0:0.0,-3.91,-55.6:613:39:12:0	0/0:0.0,-0.9,-16.0:264:10:4:0	0/0:0.0,-2.71,-39.6:561:27:8:0	1/1:-62.0,-4.52,0.0:858:45:15:15	1/1:-62.7,-4.77,0.0:795:48:15:15	1/1:-67.2,-5.1,0.0:956:51:13:13	0/0:0.0,-1.81,-25.0:938:18:5:0	1/1:-43.7,-3.28,0.0:672:33:10:10
	478763401	C	G	2464	1	_100001000011101	1	0	0	0	0	1	0	0	0	0	1	1	1	0	1	1/1:-13.4,-0.88,0.0:1068:9:3:3	0/0:0.0,-2.71,-40.6:198:27:11:0	0/0:0.0,-3.48,-46.7:800:35:11:0	0/0:0.0,-1.2,-20.5:1007:12:4:0	0/0:0.0,-1.74,-25.4:254:18:7:0	1/1:-25.5,-1.81,0.0:1033:18:6:6	0/0:0.0,-5.12,-72.6:770:51:14:0	0/0:0.0,-3.89,-52.3:613:39:12:0	0/0:0.0,-0.9,-15.0:264:10:4:0	0/0:0.0,-2.68,-37.3:561:27:8:0	1/1:-57.0,-4.15,0.0:837:42:14:14	1/1:-69.1,-5.1,0.0:791:51:16:16	1/1:-58.4,-4.49,0.0:843:45:12:12	0/0:0.0,-1.51,-22.3:876:15:5:0	1/1:-35.1,-2.41,0.0:686:24:8:8
	478763405	G	A	2705	1	_100001000011101	1	0	0	0	0	1	0	0	0	0	1	1	1	0	1	1/1:-15.0,-0.9,0.0:1061:10:3:3	0/0:0.0,-2.71,-40.6:216:27:11:0	0/0:0.0,-3.08,-41.3:834:31:11:0	0/0:0.0,-0.73,-16.1:1089:8:4:0	0/0:0.0,-1.78,-24.0:254:18:7:0	1/1:-25.0,-1.78,0.0:847:18:6:6	0/0:0.0,-5.12,-71.1:818:51:14:0	0/0:0.0,-2.68,-36.2:600:27:8:0	0/0:0.0,-0.6,-12.3:264:7:3:0	0/0:0.0,-1.78,-23.9:541:18:5:0	1/1:-60.7,-4.21,0.0:805:42:14:14	1/1:-67.9,-4.82,0.0:792:48:15:15	1/1:-65.2,-4.82,0.0:865:48:13:13	0/0:0.0,-2.11,-30.1:976:21:7:0	1/1:-48.7,-3.61,0.0:675:36:10:10
	478763426	G	T	2794	1	_100001000011101	1	0	0	0	0	1	0	0	0	0	1	1	1	0	1	1/1:-11.9,-0.6,0.0:864:7:3:3	0/0:0.0,-2.08,-29.1:222:21:12:0	0/0:0.0,-2.98,-40.9:840:30:10:0	0/0:0.0,-1.51,-24.2:1090:15:5:0	0/0:0.0,-1.18,-16.7:201:12:5:0	1/1:-22.0,-1.51,0.0:1036:15:5:5	0/0:0.0,-4.21,-58.2:853:42:13:0	0/0:0.0,-3.31,-46.4:722:33:9:0	0/0:0.0,-1.51,-23.7:318:15:6:0	0/0:0.0,-1.2,-18.6:722:12:3:0	1/1:-75.7,-5.42,0.0:816:54:16:16	1/1:-68.2,-5.12,0.0:810:51:16:16	1/1:-67.6,-5.37,0.0:832:54:16:16	0/0:0.0,-2.11,-28.1:710:21:8:0	1/1:-46.0,-3.59,0.0:765:36:9:9
	478763431	C	T	2965	1	_100001000011101	1	0	0	0	0	1	0	0	0	0	1	1	1	0	1	1/1:-16.8,-1.2,0.0:1002:12:5:5	0/0:0.0,-2.68,-34.3:276:27:13:0	0/0:0.0,-2.71,-35.4:790:27:9:0	0/0:0.0,-1.51,-20.4:1112:15:5:0	0/0:0.0,-0.9,-15.0:160:10:4:0	1/1:-27.8,-1.81,0.0:876:18:5:5	0/0:0.0,-4.17,-52.3:853:42:13:0	0/0:0.0,-3.31,-47.0:882:33:9:0	0/0:0.0,-1.51,-22.4:371:15:6:0	0/0:0.0,-1.2,-20.5:963:12:3:0	1/1:-76.6,-5.42,0.0:815:54:16:16	1/1:-72.9,-5.39,0.0:876:54:17:17	1/1:-74.5,-5.42,0.0:873:54:16:16	0/0:0.0,-1.81,-26.6:582:18:7:0	1/1:-40.3,-3.28,0.0:839:33:9:9
	478763454	G	T	2492	1	_100001000011101	1	0	0	0	0	1	0	0	0	0	1	1	1	0	1	1/1:-15.8,-1.18,0.0:956:12:5:5	0/0:0.0,-2.41,-35.0:308:24:10:0	0/0:0.0,-2.71,-38.7:1169:27:9:0	0/0:0.0,-0.9,-16.4:2108:10:3:0	0/0:0.0,-1.51,-22.3:295:15:6:0	1/1:-16.6,-1.45,0.0:1065:15:4:4	0/0:0.0,-3.61,-52.1:897:36:10:0	0/0:0.0,-2.41,-34.1:555:24:9:0	0/0:0.0,-1.51,-23.7:272:15:6:0	0/0:0.0,-0.6,-10.4:487:7:3:0	1/1:-52.5,-3.61,0.0:909:36:11:11	1/1:-62.8,-4.52,0.0:698:45:14:14	1/1:-70.8,-5.12,0.0:808:51:15:15	0/0:0.0,-2.11,-30.0:659:21:8:0	1/1:-42.8,-3.01,0.0:906:30:10:10
	478763513	G	T	2965	1	_011110111100010	0	1	1	1	1	0	1	1	1	1	0	0	0	1	0	0/0:0.0,-0.9,-14.6:959:10:4:0	1/1:-30.6,-0.21,0.0:357:4:9:8	1/1:-43.9,-3.31,0.0:980:33:10:10	1/1:-14.7,-0.9,0.0:1421:10:3:3	1/1:-22.3,-1.51,0.0:338:15:7:7	0/0:0.0,-0.88,-13.1:877:9:4:0	1/1:-40.1,-2.71,0.0:742:27:9:9	1/1:-63.9,-4.52,0.0:685:45:15:15	1/1:-44.2,-3.01,0.0:381:30:11:11	1/1:-19.7,-1.2,0.0:827:12:4:4	0/0:0.0,-2.11,-32.4:998:21:7:0	0/0:0.0,-2.41,-35.0:854:24:9:0	0/0:0.0,-5.42,-75.7:906:54:14:0	1/1:-35.1,-2.41,0.0:575:24:9:9	0/0:0.0,-3.91,-51.6:748:39:13:0
	478763706	G	A	2944	1	_100001000011101	1	0	0	0	0	1	0	0	0	0	1	1	1	0	1	1/1:-24.6,-1.51,0.0:576:15:5:5	0/0:0.0,-2.41,-35.6:181:24:13:0	0/0:0.0,-3.61,-52.0:486:36:13:0	0/0:0.0,-2.11,-31.9:366:21:8:0	0/0:0.0,-1.2,-20.1:167:12:5:0	1/1:-22.4,-1.51,0.0:738:15:6:6	0/0:0.0,-1.78,-25.4:479:18:6:0	0/0:0.0,-3.31,-47.2:658:33:11:0	0/0:0.0,-1.81,-27.9:217:18:7:0	0/0:0.0,-0.9,-15.6:721:10:4:0	1/1:-72.4,-5.12,0.0:872:51:15:15	1/1:-69.7,-5.09,0.0:665:51:16:16	1/1:-84.1,-6.32,0.0:673:63:17:17	0/0:0.0,-4.79,-62.3:557:48:14:0	1/1:-33.3,-2.41,0.0:1000:24:9:8
	478763788	G	A	2965	1	_011110111100010	0	1	1	1	1	0	1	1	1	1	0	0	0	1	0	0/0:0.0,-0.9,-14.1:473:10:4:0	1/1:-39.2,-2.71,0.0:107:27:11:11	1/1:-51.7,-3.61,0.0:569:36:13:13	1/1:-31.2,-2.11,0.0:607:21:8:8	1/1:-20.5,-1.2,0.0:152:12:5:5	0/0:0.0,-2.98,-38.0:945:30:10:0	1/1:-24.5,-1.78,0.0:845:18:6:6	1/1:-52.4,-3.61,0.0:405:36:12:11	1/1:-15.5,-0.9,0.0:160:10:5:4	1/1:-32.8,-2.11,0.0:307:21:7:7	0/0:0.0,-5.12,-71.0:895:51:14:0	0/0:0.0,-7.53,-100.7:492:75:23:0	0/0:0.0,-4.52,-55.6:840:45:13:0	1/1:-63.1,-5.34,0.0:417:53:15:15	0/0:0.0,-2.68,-35.9:761:27:10:0
	478763790	C	T	2965	1	_100001000011101	1	0	0	0	0	1	0	0	0	0	1	1	1	0	1	1/1:-13.5,-0.88,0.0:439:9:4:4	0/0:0.0,-2.71,-38.5:248:27:11:0	0/0:0.0,-4.21,-61.4:590:42:14:0	0/0:0.0,-2.71,-40.9:618:27:9:0	0/0:0.0,-1.2,-20.5:193:12:5:0	1/1:-41.4,-2.98,0.0:904:30:10:10	0/0:0.0,-1.81,-26.9:880:18:6:0	0/0:0.0,-3.91,-56.6:439:39:12:0	0/0:0.0,-1.2,-20.1:172:12:5:0	0/0:0.0,-2.11,-32.4:354:21:7:0	1/1:-71.2,-5.12,0.0:844:51:14:14	1/1:-100.2,-7.5,0.0:448:75:23:23	1/1:-65.2,-4.52,0.0:765:45:13:13	0/0:0.0,-4.52,-58.2:449:45:15:0	1/1:-32.5,-2.41,0.0:736:24:10:10
	478763867	A	G	2965	1	_011110111100010	0	1	1	1	1	0	1	1	1	1	0	0	0	1	0	0/0:0.0,-0.3,-7.8:678:5:2:0	1/1:-16.7,-1.18,0.0:421:12:6:6	1/1:-35.5,-2.41,0.0:382:24:9:9	1/1:-23.2,-1.51,0.0:420:15:6:6	1/1:-12.3,-0.6,0.0:54:7:3:3	0/0:0.0,-2.41,-30.8:1264:24:8:0	1/1:-56.1,-3.91,0.0:418:39:11:11	1/1:-51.6,-3.61,0.0:397:36:12:12	1/1:-24.2,-1.51,0.0:46:15:6:6	1/1:-27.4,-1.81,0.0:357:18:6:6	0/0:0.0,-3.28,-43.4:921:33:10:0	0/0:0.0,-8.68,-105.1:464:87:22:0	0/0:0.0,-4.52,-62.6:803:45:12:0	1/1:-81.2,-6.02,0.0:531:60:17:17	0/0:0.0,-3.91,-52.4:736:39:10:0
	478763950	G	A	2911	1	_100001000011101	1	0	0	0	0	1	0	0	0	0	1	1	1	0	1	1/1:-14.6,-0.9,0.0:1437:10:3:3	0/0:0.0,-1.2,-20.5:560:12:5:0	0/0:0.0,-1.81,-28.7:394:18:7:0	0/0:0.0,-1.2,-20.5:429:12:5:0	0/0:0.0,-0.3,-8.2:41:5:2:0	1/1:-46.8,-3.59,0.0:1107:36:11:11	0/0:0.0,-4.16,-54.9:428:42:13:0	0/0:0.0,-5.42,-76.2:275:54:18:0	0/0:0.0,-2.41,-36.5:36:24:10:0	0/0:0.0,-2.11,-31.5:368:21:8:0	1/1:-57.3,-4.19,0.0:951:42:11:11	1/1:-70.3,-5.12,0.0:505:51:18:18	1/1:-67.0,-4.82,0.0:541:48:13:13	0/0:0.0,-2.71,-40.2:796:27:9:0	1/1:-46.8,-0.09,0.0:430:3:11:10
	478764091	C	A	2489	1	_100001000011101	1	0	0	0	0	1	0	0	0	0	1	1	1	0	1	1/1:-16.0,-0.9,0.0:3917:10:2:2	0/0:0.0,-1.81,-26.4:180:18:7:0	0/0:0.0,-6.32,-89.4:482:63:18:0	0/0:0.0,-4.21,-60.7:504:42:12:0	0/0:0.0,-1.2,-20.5:166:12:6:0	1/1:-51.8,-3.91,0.0:3323:39:5:5	0/0:0.0,-3.61,-49.6:348:36:12:0	0/0:0.0,-5.03,-65.4:359:50:18:0	0/0:0.0,-1.78,-25.4:178:18:7:0	0/0:0.0,-2.95,-40.0:411:29:11:0	1/1:-72.0,-5.12,0.0:1410:51:11:11	1/1:-32.8,-2.11,0.0:939:21:6:6	1/1:-60.6,-4.21,0.0:4020:42:5:5	0/0:0.0,-1.81,-28.3:309:18:7:0	1/1:-27.8,-1.81,0.0:3614:18:2:2
	478764230	T	C	2965	1	_011110111100010	0	1	1	1	1	0	1	1	1	1	0	0	0	1	0	0/0:0.0,-3.01,-43.8:1299:30:7:0	1/1:-20.5,-1.2,0.0:324:12:5:5	1/1:-93.5,-6.92,0.0:489:69:18:18	1/1:-46.0,-3.31,0.0:476:33:9:9	1/1:-32.4,-2.11,0.0:217:21:9:9	0/0:0.0,-0.3,-8.2:1592:5:3:0	1/1:-74.7,-5.97,0.0:573:60:17:17	1/1:-64.0,-4.52,0.0:464:45:15:15	1/1:-12.3,-0.6,0.0:252:7:3:3	1/1:-51.7,-3.61,0.0:474:36:12:12	0/0:0.0,-2.71,-41.0:1958:27:7:0	0/0:0.0,-2.11,-32.8:3026:21:3:0	0/0:0.0,-1.81,-27.9:10910:18:2:0	1/1:-37.7,-2.68,0.0:425:27:10:10	0/0:0.0,-3.61,-53.3:2392:36:7:0
	478764300	A	G	2965	1	_100001000011101	1	0	0	0	0	1	0	0	0	0	1	1	1	0	1	1/1:-52.5,-3.61,0.0:872:36:12:12	0/0:0.0,-1.78,-25.8:260:18:7:0	0/0:0.0,-5.42,-76.7:613:54:17:0	0/0:0.0,-1.51,-24.6:745:15:6:0	0/0:0.0,-2.71,-39.8:292:27:11:0	1/1:-38.9,-2.71,0.0:906:27:7:7	0/0:0.0,-5.42,-70.2:546:54:16:0	0/0:0.0,-4.82,-65.4:477:48:15:0	0/0:0.0,-0.6,-11.9:300:7:4:0	0/0:0.0,-3.31,-45.3:451:33:11:0	1/1:-69.9,-5.37,0.0:1411:54:12:12	1/1:-46.7,-3.31,0.0:1106:33:11:11	1/1:-70.6,-5.12,0.0:3754:51:7:7	0/0:0.0,-5.12,-66.5:444:51:14:0	1/1:-64.0,-4.52,0.0:2287:45:8:8
	478764312	A	C	2965	1	_011110111100010	0	1	1	1	1	0	1	1	1	1	0	0	0	1	0	0/0:0.0,-4.71,-55.2:899:47:13:0	1/1:-22.3,-1.51,0.0:263:15:6:6	1/1:-74.8,-5.72,0.0:513:57:18:18	1/1:-31.1,-2.11,0.0:619:21:7:7	1/1:-35.5,-2.71,0.0:260:27:11:11	0/0:0.0,-2.41,-35.7:1074:24:6:0	1/1:-63.1,-5.06,0.0:515:51:16:16	1/1:-65.4,-5.09,0.0:458:51:15:14	1/1:-12.3,-0.6,0.0:269:7:4:4	1/1:-46.8,-3.59,0.0:440:36:11:10	0/0:0.0,-4.52,-64.8:1835:45:9:0	0/0:0.0,-3.31,-47.9:1109:33:11:0	0/0:0.0,-5.42,-73.7:4039:54:8:0	1/1:-65.1,-5.09,0.0:401:51:13:13	0/0:0.0,-4.52,-64.4:2089:45:8:0
	478764371	C	T	2952	1	_100001000011101	1	0	0	0	0	1	0	0	0	0	1	1	1	0	1	1/1:-57.3,-4.21,0.0:653:42:13:13	0/0:0.0,-1.81,-28.7:177:18:8:0	0/0:0.0,-4.21,-59.3:555:42:13:0	0/0:0.0,-2.41,-36.5:654:24:8:0	0/0:0.0,-0.9,-15.5:169:10:5:0	1/1:-39.8,-2.71,0.0:876:27:8:8	0/0:0.0,-5.72,-80.3:469:57:15:0	0/0:0.0,-5.12,-66.9:544:51:16:0	0/0:0.0,-0.6,-11.9:244:7:3:0	0/0:0.0,-4.21,-55.0:535:42:13:0	1/1:-68.8,-4.82,0.0:1035:48:15:15	1/1:-43.9,-3.01,0.0:414:30:12:11	1/1:-53.3,-4.16,0.0:2707:42:7:7	0/0:0.0,-2.41,-36.0:505:24:8:0	1/1:-44.2,-3.01,0.0:1915:30:5:5
	478764376	A	G	2965	1	_100001000011101	1	0	0	0	0	1	0	0	0	0	1	1	1	0	1	1/1:-51.3,-3.89,0.0:690:39:13:13	0/0:0.0,-2.11,-32.8:177:21:8:0	0/0:0.0,-5.72,-81.2:485:57:17:0	0/0:0.0,-2.41,-36.9:476:24:8:0	0/0:0.0,-2.11,-32.4:188:21:9:0	1/1:-40.6,-2.71,0.0:875:27:8:8	0/0:0.0,-6.02,-83.1:415:60:16:0	0/0:0.0,-4.76,-62.2:505:48:15:0	0/0:0.0,-0.6,-12.3:244:7:3:0	0/0:0.0,-3.86,-49.9:489:39:12:0	1/1:-69.3,-4.82,0.0:1035:48:15:15	1/1:-47.9,-3.59,0.0:416:36:13:12	1/1:-74.3,-5.42,0.0:2388:54:10:10	0/0:0.0,-2.11,-31.9:475:21:8:0	1/1:-33.2,-2.41,0.0:2612:24:4:4
	478764465	G	A	2965	1	_100001000011101	1	0	0	0	0	1	0	0	0	0	1	1	1	0	1	1/1:-80.2,-5.72,0.0:641:57:15:15	0/0:0.0,-3.91,-55.2:55:39:17:0	0/0:0.0,-4.21,-59.3:533:42:15:0	0/0:0.0,-1.81,-27.8:749:18:7:0	0/0:0.0,-2.11,-31.5:78:21:8:0	1/1:-43.8,-3.01,0.0:754:30:10:10	0/0:0.0,-4.82,-60.1:397:48:15:0	0/0:0.0,-3.01,-44.7:585:30:10:0	0/0:0.0,-0.6,-12.3:368:7:2:0	0/0:0.0,-2.11,-32.4:624:21:8:0	1/1:-55.7,-3.91,0.0:874:39:14:14	1/1:-97.1,-6.92,0.0:541:69:18:18	1/1:-61.5,-4.21,0.0:1024:42:12:12	0/0:0.0,-2.68,-34.9:304:27:9:0	1/1:-15.5,-0.9,0.0:2395:10:3:3
	478764499	G	T	2965	1	_100001000011101	1	0	0	0	0	1	0	0	0	0	1	1	1	0	1	1/1:-82.1,-6.02,0.0:710:60:15:15	0/0:0.0,-3.91,-55.1:42:39:17:0	0/0:0.0,-4.79,-62.4:379:48:17:0	0/0:0.0,-2.38,-31.9:458:24:9:0	0/0:0.0,-2.11,-30.5:78:21:8:0	1/1:-61.3,-4.56,0.0:1191:46:10:10	0/0:0.0,-4.21,-55.9:313:42:15:0	0/0:0.0,-2.83,-41.3:646:28:10:0	0/0:0.0,-0.9,-16.4:434:10:3:0	0/0:0.0,-1.63,-24.9:666:16:7:0	1/1:-73.1,-2.29,0.0:671:23:17:17	1/1:-110.7,-8.1,0.0:504:81:23:23	1/1:-64.2,-4.52,0.0:737:45:14:14	0/0:0.0,-1.11,-41.3:254:11:11:0	1/1:-15.5,-0.9,0.0:1036:10:4:4
	478764991	C	T	2467	1	_011110111100010	0	1	1	1	1	0	1	1	1	1	0	0	0	1	0	0/0:0.0,-1.81,-24.6:634:18:6:0	1/1:-31.6,-2.11,0.0:156:21:10:10	1/1:-37.7,-2.68,0.0:149:27:14:14	1/1:-24.2,-1.51,0.0:155:15:10:10	1/1:-13.5,-0.88,0.0:138:9:4:4	0/0:0.0,-3.31,-46.8:862:33:7:0	1/1:-28.7,-1.81,0.0:305:18:7:7	1/1:-46.1,-3.31,0.0:588:33:11:10	1/1:-18.9,-1.2,0.0:178:12:6:5	1/1:-20.5,-1.2,0.0:715:12:5:5	0/0:0.0,-0.6,-11.5:216:7:4:0	0/0:0.0,-1.78,-24.5:238:18:7:0	0/0:0.0,-2.66,-31.7:618:27:7:0	1/1:-37.5,-2.96,0.0:649:30:10:10	0/0:0.0,-1.2,-19.7:1653:12:4:0
	478765080	T	C	1557	1	_100001000011101	1	0	0	0	0	1	0	0	0	0	1	1	1	0	1	1/1:-12.3,-0.6,0.0:457:7:3:3	0/0:0.0,-1.81,-27.8:219:18:7:0	0/0:0.0,-2.71,-40.6:221:27:10:0	0/0:0.0,-2.11,-32.4:221:21:8:0	0/0:0.0,-0.3,-8.2:221:5:2:0	1/1:-41.0,-2.71,0.0:369:27:10:10	0/0:0.0,-2.11,-32.8:494:21:7:0	0/0:0.0,-3.61,-48.9:498:36:11:0	0/0:0.0,-1.51,-21.4:221:15:6:0	0/0:0.0,-1.81,-27.5:480:18:5:0	1/1:-39.2,-2.71,0.0:193:27:10:10	1/1:-19.6,-1.2,0.0:197:12:5:5	1/1:-22.7,-1.51,0.0:305:15:6:6	0/0:0.0,-3.01,-42.4:422:30:8:0	1/1:-32.8,-2.11,0.0:470:21:9:8
	478765120	G	C	2442	1	_011110111100010	0	1	1	1	1	0	1	1	1	1	0	0	0	1	0	0/0:0.0,-1.51,-21.4:456:15:4:0	1/1:-20.5,-1.2,0.0:181:12:5:5	1/1:-36.1,-2.41,0.0:131:24:10:10	1/1:-28.3,-1.81,0.0:120:18:8:8	1/1:-7.8,-0.3,0.0:182:5:2:2	0/0:0.0,-3.31,-47.1:382:33:10:0	1/1:-47.2,-3.31,0.0:487:33:8:8	1/1:-40.6,-2.71,0.0:261:27:10:10	1/1:-20.1,-1.2,0.0:105:12:5:5	1/1:-20.5,-1.2,0.0:359:12:5:5	0/0:0.0,-3.01,-37.8:204:30:13:0	0/0:0.0,-0.9,-15.5:190:10:5:0	0/0:0.0,-2.11,-32.0:337:21:7:0	1/1:-35.1,-2.41,0.0:276:24:9:9	0/0:0.0,-2.11,-32.8:309:21:8:0
	478766498	C	G	2965	1	_011110111100010	0	1	1	1	1	0	1	1	1	1	0	0	0	1	0	0/0:0.0,-1.81,-27.8:825:18:5:0	1/1:-45.1,-3.01,0.0:312:30:11:11	1/1:-43.8,-3.01,0.0:142:30:11:11	1/1:-35.6,-2.41,0.0:152:24:9:9	1/1:-8.2,-0.3,0.0:112:5:2:2	0/0:0.0,-4.82,-64.2:434:48:13:0	1/1:-43.7,-3.28,0.0:381:33:10:10	1/1:-45.2,-3.56,0.0:398:36:9:9	1/1:-14.5,-0.9,0.0:131:10:4:4	1/1:-26.6,-2.05,0.0:547:21:5:5	0/0:0.0,-2.11,-30.9:255:21:8:0	0/0:0.0,-1.51,-23.3:521:15:8:0	0/0:0.0,-4.21,-61.1:853:42:10:0	1/1:-81.6,-5.72,0.0:302:57:19:19	0/0:0.0,-2.41,-34.4:1292:24:6:0
	478766522	A	G	2116	1	_100001000011101	1	0	0	0	0	1	0	0	0	0	1	1	1	0	1	1/1:-28.7,-1.81,0.0:1173:18:5:5	0/0:0.0,-3.31,-48.8:364:33:13:0	0/0:0.0,-2.71,-39.1:195:27:10:0	0/0:0.0,-1.81,-26.8:192:18:7:0	0/0:0.0,-0.6,-12.3:204:7:3:0	1/1:-62.3,-4.82,0.0:550:48:12:12	0/0:0.0,-3.31,-47.6:388:33:11:0	0/0:0.0,-2.71,-39.6:366:27:10:0	0/0:0.0,-0.9,-15.0:167:10:4:0	0/0:0.0,-1.51,-24.6:472:15:6:0	1/1:-30.9,-2.11,0.0:230:21:10:10	1/1:-16.4,-0.9,0.0:412:10:6:6	1/1:-56.6,-3.91,0.0:869:39:10:10	0/0:0.0,-5.72,-76.2:333:57:20:0	1/1:-28.7,-1.81,0.0:2141:18:4:4
	478766536	T	C	2965	1	_011110111100010	0	1	1	1	1	0	1	1	1	1	0	0	0	1	0	0/0:0.0,-1.51,-23.7:938:15:4:0	1/1:-48.3,-3.31,0.0:310:33:13:13	1/1:-40.2,-2.71,0.0:169:27:10:10	1/1:-27.9,-1.81,0.0:172:18:7:7	1/1:-12.3,-0.6,0.0:163:7:3:3	0/0:0.0,-3.91,-56.2:547:39:12:0	1/1:-45.0,-3.31,0.0:340:33:11:11	1/1:-43.4,-3.01,0.0:316:30:11:11	1/1:-19.7,-1.2,0.0:143:12:5:5	1/1:-23.7,-1.51,0.0:432:15:6:6	0/0:0.0,-2.11,-31.5:277:21:11:0	0/0:0.0,-0.9,-16.0:610:10:4:0	0/0:0.0,-3.91,-55.6:695:39:9:0	1/1:-92.8,-7.17,0.0:282:72:22:22	0/0:0.0,-1.51,-23.8:1847:15:4:0
	478766561	G	A	2965	1	_011110111100010	0	1	1	1	1	0	1	1	1	1	0	0	0	1	0	0/0:0.0,-1.2,-20.5:1467:12:3:0	1/1:-41.0,-2.71,0.0:343:27:11:11	1/1:-44.7,-3.01,0.0:149:30:11:11	1/1:-32.4,-2.11,0.0:145:21:8:8	1/1:-12.3,-0.6,0.0:163:7:3:3	0/0:0.0,-4.49,-60.1:525:45:12:0	1/1:-45.1,-3.01,0.0:418:30:12:11	1/1:-40.4,-2.98,0.0:306:30:11:11	1/1:-13.5,-0.88,0.0:151:9:4:4	1/1:-26.9,-1.81,0.0:341:18:7:7	0/0:0.0,-2.11,-32.4:277:21:11:0	0/0:0.0,-0.6,-11.4:610:7:3:0	0/0:0.0,-2.41,-36.5:1255:24:7:0	1/1:-107.6,-7.83,0.0:307:78:25:25	0/0:0.0,-1.2,-20.5:1780:12:4:0
	478785600	G	A	1763	1	_011110111100010	0	1	1	1	1	0	1	1	1	1	0	0	0	1	0	0/0:0.0,-1.2,-19.4:283:12:5:0	1/1:-50.9,-0.51,0.0:727:6:12:11	1/1:-20.1,-1.2,0.0:107:12:5:5	1/1:-12.3,-0.6,0.0:189:7:3:3	1/1:-7.8,-0.3,0.0:25:5:2:2	0/0:0.0,-0.3,-8.2:3877:5:2:0	1/1:-27.8,-1.81,0.0:614:18:7:7	1/1:-24.2,-1.51,0.0:704:15:6:6	1/1:-12.3,-0.6,0.0:714:7:3:3	1/1:-11.9,-0.6,0.0:697:7:3:3	0/0:0.0,-1.2,-16.8:1316:12:5:0	0/0:0.0,-0.6,-12.3:1483:7:3:0	0/0:0.0,-0.6,-11.0:1266:7:3:0	1/1:-20.1,-1.2,0.0:163:12:8:8	0/0:0.0,-0.9,-14.6:747:10:5:0
	478785821	G	A	2392	1	_011110111100010	0	1	1	1	1	0	1	1	1	1	0	0	0	1	0	0/0:0.0,-2.11,-31.5:301:21:8:0	1/1:-52.5,-0.11,0.0:475:4:14:13	1/1:-20.5,-1.2,0.0:146:12:6:6	1/1:-12.3,-0.6,0.0:189:7:3:3	1/1:-8.2,-0.3,0.0:53:5:3:3	0/0:0.0,-6.02,-81.9:565:60:18:0	1/1:-68.9,-4.82,0.0:254:48:16:16	1/1:-34.0,-2.38,0.0:130:24:11:10	1/1:-12.3,-0.6,0.0:175:7:4:3	1/1:-21.7,-1.48,0.0:112:15:7:7	0/0:0.0,-2.08,-42.5:419:21:12:1	0/0:0.0,-5.39,-75.0:407:54:14:0	0/0:0.0,-2.11,-29.8:531:21:8:0	1/1:-20.5,-1.2,0.0:196:12:5:5	0/0:0.0,-2.41,-35.7:206:24:9:0
	478785886	T	G	2761	1	_100001000011101	1	0	0	0	0	1	0	0	0	0	1	1	1	0	1	1/1:-24.6,-1.51,0.0:159:15:9:9	0/0:0.0,-3.01,-40.5:629:30:9:0	0/0:0.0,-1.2,-20.5:197:12:5:0	0/0:0.0,-0.6,-12.3:230:7:3:0	0/0:0.0,-0.3,-8.2:164:5:2:0	1/1:-100.8,-7.53,0.0:409:75:19:19	0/0:0.0,-3.91,-55.2:324:39:15:0	0/0:0.0,-3.01,-40.9:186:30:12:0	0/0:0.0,-0.6,-8.1:152:7:4:0	0/0:0.0,-2.11,-32.8:202:21:8:0	1/1:-43.4,-3.01,0.0:300:30:11:11	1/1:-48.0,-3.31,0.0:384:33:9:9	1/1:-34.7,-2.41,0.0:314:24:6:6	0/0:0.0,-1.2,-20.1:240:12:6:0	1/1:-36.5,-2.41,0.0:170:24:10:10
	478785930	C	T	2827	1	_100001000011101	1	0	0	0	0	1	0	0	0	0	1	1	1	0	1	1/1:-16.4,-0.9,0.0:129:10:6:6	0/0:0.0,-3.31,-48.3:503:33:10:0	0/0:0.0,-0.9,-16.4:550:10:4:0	0/0:0.0,-0.3,-8.2:203:5:2:0	0/0:0.0,-0.3,-8.2:897:5:2:0	1/1:-104.3,-7.83,0.0:373:78:20:20	0/0:0.0,-2.68,-38.1:190:27:11:0	0/0:0.0,-3.01,-43.4:206:30:11:0	0/0:0.0,-0.6,-11.9:190:7:3:0	0/0:0.0,-2.11,-31.5:214:21:8:0	1/1:-53.5,-4.19,0.0:358:42:14:13	1/1:-53.3,-3.61,0.0:281:36:12:12	1/1:-50.5,-3.61,0.0:298:36:11:11	0/0:0.0,-0.58,-8.5:175:7:3:0	1/1:-16.4,-0.9,0.0:60:10:4:4
	478785934	C	T	2282	1	_011110111100010	0	1	1	1	1	0	1	1	1	1	0	0	0	1	0	0/0:0.0,-0.9,-16.4:156:10:6:0	1/1:-58.1,-4.21,0.0:534:42:13:13	1/1:-16.4,-0.9,0.0:509:10:4:4	1/1:-8.2,-0.3,0.0:162:5:2:2	1/1:-8.2,-0.3,0.0:856:5:2:2	0/0:0.0,-8.22,-95.2:431:82:21:0	1/1:-49.5,-3.91,0.0:196:39:14:14	1/1:-43.8,-3.01,0.0:153:30:11:11	1/1:-11.4,-0.6,0.0:111:7:3:3	1/1:-32.4,-2.11,0.0:174:21:8:8	0/0:0.0,-3.56,-46.6:419:36:14:0	0/0:0.0,-3.59,-46.0:322:36:12:0	0/0:0.0,-3.61,-51.2:439:36:11:0	1/1:-11.9,-0.6,0.0:194:7:3:3	0/0:0.0,-0.9,-16.4:107:10:4:0
	478798311	A	G	1356	1	_100001000011101	1	0	0	0	0	1	0	0	0	0	1	1	1	0	1	1/1:-23.1,-1.51,0.0:374:15:9:9	0/0:0.0,-5.72,-81.2:460:57:15:0	0/0:0.0,-3.91,-57.0:925:39:11:0	0/0:0.0,-2.11,-32.4:1157:21:6:0	0/0:0.0,-1.51,-24.6:654:15:5:0	1/1:-33.4,-2.36,0.0:1288:24:12:12	0/0:0.0,-4.52,-64.8:263:45:15:0	0/0:0.0,-1.81,-28.7:719:18:7:0	0/0:0.0,-0.6,-12.3:570:7:3:0	0/0:0.0,-0.9,-16.4:420:10:4:0	1/1:-36.1,-2.41,0.0:477:24:13:12	1/1:-17.2,-1.18,0.0:491:12:10:9	1/1:-17.3,-1.2,0.0:1115:12:6:6	0/0:0.0,-3.01,-43.4:616:30:10:0	1/1:-20.5,-1.2,0.0:324:12:8:8
	478798375	C	T	2965	1	_011110111100010	0	1	1	1	1	0	1	1	1	1	0	0	0	1	0	0/0:0.0,-3.01,-45.1:238:30:12:0	1/1:-85.7,-6.32,0.0:391:63:17:17	1/1:-74.9,-5.69,0.0:495:57:16:16	1/1:-50.3,-3.89,0.0:535:39:11:11	1/1:-24.6,-1.51,0.0:409:15:5:5	0/0:0.0,-5.12,-69.5:890:51:13:0	1/1:-63.5,-4.52,0.0:175:45:17:17	1/1:-44.2,-3.01,0.0:575:30:10:10	1/1:-15.5,-0.9,0.0:189:10:5:5	1/1:-20.5,-1.2,0.0:122:12:5:5	0/0:0.0,-3.61,-52.0:256:36:12:0	0/0:0.0,-2.38,-32.6:488:24:9:0	0/0:0.0,-2.41,-35.5:259:24:9:0	1/1:-32.8,-2.11,0.0:178:21:8:8	0/0:0.0,-1.51,-22.8:265:15:7:0
	478798444	C	G	2701	1	_100001000011101	1	0	0	0	0	1	0	0	0	0	1	1	1	0	1	1/1:-44.2,-3.01,0.0:232:30:13:13	0/0:0.0,-5.37,-68.0:522:54:14:0	0/0:0.0,-4.49,-60.8:288:45:20:0	0/0:0.0,-2.68,-36.2:338:27:12:0	0/0:0.0,-1.51,-24.6:215:15:8:0	1/1:-64.1,-4.82,0.0:661:48:13:13	0/0:0.0,-3.01,-44.7:190:30:11:0	0/0:0.0,-3.61,-49.6:481:36:11:0	0/0:0.0,-0.9,-15.0:268:10:5:0	0/0:0.0,-1.2,-19.6:207:12:6:0	1/1:-67.8,-4.82,0.0:240:48:20:20	1/1:-35.1,-2.41,0.0:375:24:9:9	1/1:-42.4,-3.01,0.0:296:30:12:12	0/0:0.0,-3.91,-55.7:266:39:14:0	1/1:-28.7,-1.81,0.0:283:18:7:7
	478798509	T	C	2471	1	_100001000011101	1	0	0	0	0	1	0	0	0	0	1	1	1	0	1	1/1:-42.4,-3.01,0.0:288:30:12:12	0/0:0.0,-4.16,-54.4:869:42:12:0	0/0:0.0,-4.52,-62.9:271:45:18:0	0/0:0.0,-2.11,-30.5:336:21:8:0	0/0:0.0,-2.11,-32.4:206:21:10:0	1/1:-52.5,-3.89,0.0:857:39:12:12	0/0:0.0,-2.11,-31.5:241:21:8:0	0/0:0.0,-4.52,-63.3:602:45:12:0	0/0:0.0,-1.51,-24.2:329:15:8:0	0/0:0.0,-0.6,-11.4:240:7:4:0	1/1:-61.5,-4.21,0.0:303:42:16:16	1/1:-32.8,-2.11,0.0:519:21:8:8	1/1:-45.7,-3.31,0.0:281:33:12:12	0/0:0.0,-0.48,-31.2:322:6:10:0	1/1:-24.2,-1.51,0.0:352:15:8:8
	478798525	C	T	2505	1	_100001000011101	1	0	0	0	0	1	0	0	0	0	1	1	1	0	1	1/1:-40.6,-2.71,0.0:367:27:11:11	0/0:0.0,-4.82,-69.7:695:48:13:0	0/0:0.0,-4.52,-61.6:287:45:18:0	0/0:0.0,-2.11,-29.2:378:21:8:0	0/0:0.0,-2.11,-32.4:206:21:10:0	1/1:-48.2,-3.61,0.0:602:36:12:12	0/0:0.0,-2.11,-31.9:208:21:9:0	0/0:0.0,-3.31,-48.8:552:33:9:0	0/0:0.0,-0.9,-16.0:290:10:6:0	0/0:0.0,-0.6,-12.3:293:7:3:0	1/1:-60.7,-4.21,0.0:333:42:15:15	1/1:-35.6,-2.41,0.0:558:24:9:9	1/1:-55.2,-3.91,0.0:305:39:18:15	0/0:0.0,-3.31,-44.6:377:33:16:0	1/1:-22.3,-1.51,0.0:328:15:9:8
	478798535	G	A	1807	1	_100001000011101	1	0	0	0	0	1	0	0	0	0	1	1	1	0	1	1/1:-32.8,-2.11,0.0:355:21:8:8	0/0:0.0,-4.82,-64.1:777:48:13:0	0/0:0.0,-3.91,-52.8:287:39:16:0	0/0:0.0,-1.51,-20.4:378:15:6:0	0/0:0.0,-2.11,-32.4:206:21:10:0	1/1:-25.0,-1.81,0.0:642:18:9:6	0/0:0.0,-2.11,-32.0:197:21:9:0	0/0:0.0,-3.01,-45.1:645:30:8:0	0/0:0.0,-0.9,-16.4:387:10:6:0	0/0:0.0,-0.3,-8.2:205:5:2:0	1/1:-34.5,-2.41,0.0:278:24:9:9	1/1:-22.9,-1.51,0.0:533:15:7:6	1/1:-57.0,-3.91,0.0:320:39:18:15	0/0:0.0,-3.01,-42.9:370:30:11:0	1/1:-20.5,-1.2,0.0:312:12:8:7
	478798539	T	A	1579	1	_100001000011101	1	0	0	0	0	1	0	0	0	0	1	1	1	0	1	1/1:-32.4,-2.11,0.0:326:21:8:8	0/0:0.0,-4.82,-66.6:777:48:13:0	0/0:0.0,-3.61,-51.4:236:36:14:0	0/0:0.0,-1.2,-18.6:289:12:5:0	0/0:0.0,-2.11,-32.8:189:21:9:0	1/1:-24.6,-1.51,0.0:480:15:9:6	0/0:0.0,-2.11,-32.4:164:21:9:0	0/0:0.0,-3.01,-45.1:705:30:8:0	0/0:0.0,-0.9,-16.4:387:10:6:0	0/0:0.0,-0.3,-8.2:307:5:2:0	1/1:-13.9,-0.9,0.0:282:10:5:4	1/1:-22.5,-1.51,0.0:451:15:7:6	1/1:-55.9,-3.91,0.0:263:39:18:15	0/0:0.0,-2.71,-39.7:401:27:10:0	1/1:-20.5,-1.2,0.0:279:12:9:7
	478798557	C	T	2300	1	_100001000011101	1	0	0	0	0	1	0	0	0	0	1	1	1	0	1	1/1:-40.0,-2.98,0.0:330:30:11:11	0/0:0.0,-4.82,-68.0:817:48:13:0	0/0:0.0,-3.61,-52.9:205:36:13:0	0/0:0.0,-1.2,-20.1:198:12:5:0	0/0:0.0,-2.11,-32.8:210:21:8:0	1/1:-47.1,-3.31,0.0:626:33:13:12	0/0:0.0,-2.71,-40.2:201:27:11:0	0/0:0.0,-2.71,-40.2:628:27:8:0	0/0:0.0,-0.9,-16.0:387:10:6:0	0/0:0.0,-0.3,-7.8:307:5:2:0	1/1:-20.5,-1.2,0.0:207:12:5:5	1/1:-32.8,-2.11,0.0:542:21:10:10	1/1:-72.9,-5.12,0.0:283:51:22:22	0/0:0.0,-2.68,-35.4:379:27:9:0	1/1:-28.7,-1.81,0.0:301:18:9:9
	478798615	G	T	2318	1	_100001000011101	1	0	0	0	0	1	0	0	0	0	1	1	1	0	1	1/1:-44.7,-3.01,0.0:210:30:11:11	0/0:0.0,-3.31,-48.8:616:33:14:0	0/0:0.0,-2.41,-36.9:151:24:9:0	0/0:0.0,-1.51,-24.6:146:15:6:0	0/0:0.0,-0.6,-12.3:161:7:3:0	1/1:-42.4,-3.01,0.0:345:30:11:11	0/0:0.0,-2.41,-36.0:179:24:9:0	0/0:0.0,-3.59,-48.2:683:36:10:0	0/0:0.0,-1.81,-26.9:338:18:8:0	0/0:0.0,-0.27,-5.3:209:5:2:0	1/1:-31.0,-2.11,0.0:174:21:8:8	1/1:-42.0,-3.01,0.0:300:30:12:12	1/1:-66.4,-4.79,0.0:166:48:22:22	0/0:0.0,-2.71,-39.2:416:27:10:0	1/1:-17.3,-1.2,0.0:256:12:5:5
	478798630	G	T	2965	1	_011110111100010	0	1	1	1	1	0	1	1	1	1	0	0	0	1	0	0/0:0.0,-3.01,-43.4:270:30:11:0	1/1:-50.6,-3.61,0.0:586:36:15:15	1/1:-37.7,-2.71,0.0:177:27:11:11	1/1:-25.4,-1.81,0.0:178:18:7:7	1/1:-12.3,-0.6,0.0:176:7:4:4	0/0:0.0,-3.61,-52.9:408:36:12:0	1/1:-35.7,-2.41,0.0:159:24:9:9	1/1:-59.9,-4.21,0.0:596:42:12:12	1/1:-28.3,-1.81,0.0:302:18:8:8	1/1:-15.6,-0.9,0.0:243:10:4:4	0/0:0.0,-1.81,-27.9:111:18:7:0	0/0:0.0,-2.71,-41.0:283:27:10:0	0/0:0.0,-4.82,-66.5:196:48:22:0	1/1:-44.3,-3.01,0.0:371:30:11:11	0/0:0.0,-1.2,-20.5:291:12:5:0
	478798648	G	A	2947	1	_011110111100010	0	1	1	1	1	0	1	1	1	1	0	0	0	1	0	0/0:0.0,-2.11,-30.5:163:21:8:0	1/1:-53.3,-3.61,0.0:571:36:15:15	1/1:-40.2,-2.71,0.0:187:27:11:11	1/1:-27.9,-1.81,0.0:175:18:7:7	1/1:-12.3,-0.6,0.0:205:7:4:4	0/0:0.0,-3.61,-52.9:299:36:13:0	1/1:-32.8,-2.11,0.0:140:21:8:8	1/1:-51.9,-3.61,0.0:575:36:12:12	1/1:-27.3,-1.81,0.0:304:18:8:8	1/1:-16.4,-0.9,0.0:241:10:4:4	0/0:0.0,-2.11,-32.4:115:21:9:0	0/0:0.0,-3.31,-46.9:274:33:12:0	0/0:0.0,-4.52,-64.8:168:45:21:0	1/1:-44.7,-3.01,0.0:370:30:11:11	0/0:0.0,-1.2,-17.7:261:12:6:0
	478798662	G	A	2633	1	_011110111100010	0	1	1	1	1	0	1	1	1	1	0	0	0	1	0	0/0:0.0,-2.41,-35.1:162:24:10:0	1/1:-44.1,-3.01,0.0:507:30:13:13	1/1:-38.9,-2.71,0.0:211:27:10:10	1/1:-22.9,-1.51,0.0:158:15:6:6	1/1:-16.0,-0.9,0.0:303:10:4:4	0/0:0.0,-4.21,-58.1:275:42:15:0	1/1:-34.1,-2.41,0.0:167:24:11:11	1/1:-40.6,-2.71,0.0:560:27:9:9	1/1:-20.1,-1.2,0.0:261:12:5:5	1/1:-16.4,-0.9,0.0:255:10:4:4	0/0:0.0,-2.11,-31.5:115:21:9:0	0/0:0.0,-3.31,-47.3:244:33:12:0	0/0:0.0,-4.21,-57.4:148:42:18:0	1/1:-42.1,-3.01,0.0:373:30:11:11	0/0:0.0,-0.27,-5.3:63:5:3:0
	478798704	G	A	2062	1	_100001000011101	1	0	0	0	0	1	0	0	0	0	1	1	1	0	1	1/1:-32.0,-2.11,0.0:106:21:10:10	0/0:0.0,-3.91,-57.0:441:39:17:0	0/0:0.0,-2.71,-39.8:242:27:10:0	0/0:0.0,-1.2,-19.7:168:12:5:0	0/0:0.0,-1.2,-20.1:346:12:5:0	1/1:-59.8,-4.21,0.0:289:42:12:11	0/0:0.0,-1.81,-27.0:170:18:7:0	0/0:0.0,-3.61,-50.1:577:36:12:0	0/0:0.0,-1.51,-22.8:239:15:7:0	0/0:0.0,-1.2,-20.5:288:12:5:0	1/1:-30.9,-2.38,0.0:61:24:9:9	1/1:-54.3,-3.91,0.0:80:39:14:14	1/1:-34.7,-2.41,0.0:58:24:11:11	0/0:0.0,-1.2,-20.5:275:12:5:0	1/1:-6.4,-0.3,0.0:79:5:2:2
	478798714	G	A	2965	1	_011110111100010	0	1	1	1	1	0	1	1	1	1	0	0	0	1	0	0/0:0.0,-2.11,-31.0:104:21:8:0	1/1:-57.4,-3.91,0.0:304:39:18:18	1/1:-44.7,-3.01,0.0:258:30:11:11	1/1:-24.2,-1.51,0.0:224:15:6:6	1/1:-20.5,-1.2,0.0:305:12:5:5	0/0:0.0,-5.59,-70.9:367:56:14:0	1/1:-29.6,-2.11,0.0:184:21:8:8	1/1:-74.9,-5.42,0.0:518:54:14:14	1/1:-24.2,-1.51,0.0:186:15:8:8	1/1:-20.5,-1.2,0.0:277:12:6:6	0/0:0.0,-1.81,-28.7:69:18:7:0	0/0:0.0,-3.31,-47.5:91:33:12:0	0/0:0.0,-2.41,-36.5:105:24:11:0	1/1:-19.2,-1.2,0.0:259:12:5:5	0/0:0.0,-0.6,-9.5:133:7:3:0
	478798727	A	T	2965	1	_011110111100010	0	1	1	1	1	0	1	1	1	1	0	0	0	1	0	0/0:0.0,-1.81,-26.4:114:18:7:0	1/1:-57.4,-3.91,0.0:303:39:17:17	1/1:-44.7,-3.01,0.0:238:30:11:11	1/1:-24.2,-1.51,0.0:196:15:6:6	1/1:-20.5,-1.2,0.0:305:12:5:5	0/0:0.0,-5.64,-72.4:341:56:14:0	1/1:-24.6,-1.51,0.0:201:15:10:8	1/1:-80.4,-5.72,0.0:721:57:15:15	1/1:-24.2,-1.51,0.0:274:15:10:10	1/1:-20.1,-1.2,0.0:298:12:5:5	0/0:0.0,-1.81,-28.3:88:18:7:0	0/0:0.0,-3.31,-47.9:98:33:12:0	0/0:0.0,-2.41,-35.1:105:24:11:0	1/1:-16.4,-0.9,0.0:208:10:6:4	0/0:0.0,-0.9,-14.1:133:10:4:0
	478798785	G	A	2965	1	_011110111100010	0	1	1	1	1	0	1	1	1	1	0	0	0	1	0	0/0:0.0,-2.11,-29.1:114:21:8:0	1/1:-55.6,-3.91,0.0:305:39:15:15	1/1:-46.5,-3.31,0.0:268:33:13:13	1/1:-31.4,-2.11,0.0:276:21:9:9	1/1:-15.1,-0.9,0.0:253:10:4:4	0/0:0.0,-3.86,-49.9:402:39:14:0	1/1:-51.9,-3.89,0.0:247:39:16:16	1/1:-47.0,-3.31,0.0:726:33:10:10	1/1:-31.0,-2.11,0.0:289:21:8:8	1/1:-7.8,-0.3,0.0:165:5:2:2	0/0:0.0,-2.41,-33.3:81:24:10:0	0/0:0.0,-2.11,-32.0:90:21:9:0	0/0:0.0,-2.05,-27.0:108:21:8:0	1/1:-28.2,-2.08,0.0:242:21:9:9	0/0:0.0,-1.48,-21.7:102:15:6:0
	478798810	C	T	2965	1	_011110111100010	0	1	1	1	1	0	1	1	1	1	0	0	0	1	0	0/0:0.0,-1.51,-23.6:98:15:7:0	1/1:-56.0,-3.91,0.0:319:39:18:18	1/1:-40.6,-2.71,0.0:263:27:11:11	1/1:-32.4,-2.11,0.0:275:21:9:9	1/1:-8.2,-0.3,0.0:226:5:2:2	0/0:0.0,-5.69,-75.4:401:57:17:0	1/1:-54.8,-4.21,0.0:237:42:17:17	1/1:-52.9,-3.89,0.0:744:39:14:14	1/1:-41.8,-2.98,0.0:298:30:11:11	1/1:-11.1,-0.6,0.0:321:7:3:3	0/0:0.0,-2.11,-32.8:85:21:9:0	0/0:0.0,-2.41,-34.0:108:24:9:0	0/0:0.0,-2.41,-35.0:98:24:9:0	1/1:-34.1,-2.41,0.0:249:24:10:10	0/0:0.0,-1.81,-28.7:118:18:8:0
	478798830	C	A	2965	1	_011110111100010	0	1	1	1	1	0	1	1	1	1	0	0	0	1	0	0/0:0.0,-2.11,-29.2:81:21:8:0	1/1:-54.7,-3.91,0.0:355:39:17:17	1/1:-39.2,-2.71,0.0:297:27:10:10	1/1:-31.0,-2.11,0.0:287:21:8:8	1/1:-8.2,-0.3,0.0:339:5:2:2	0/0:0.0,-4.79,-58.9:390:48:15:0	1/1:-53.3,-3.91,0.0:254:39:14:14	1/1:-56.6,-3.91,0.0:654:39:14:14	1/1:-45.1,-3.01,0.0:295:30:11:11	1/1:-11.5,-0.6,0.0:347:7:3:3	0/0:0.0,-3.61,-44.6:98:36:14:0	0/0:0.0,-1.81,-27.9:80:18:7:0	0/0:0.0,-2.41,-35.4:108:24:9:0	1/1:-36.5,-2.41,0.0:246:24:10:10	0/0:0.0,-1.81,-27.2:118:18:8:0
	478798832	C	T	2125	1	_100001000011101	1	0	0	0	0	1	0	0	0	0	1	1	1	0	1	1/1:-29.1,-2.08,0.0:48:21:8:8	0/0:0.0,-3.86,-51.2:408:39:17:0	0/0:0.0,-2.41,-36.9:306:24:10:0	0/0:0.0,-1.81,-28.7:289:18:8:0	0/0:0.0,-0.3,-8.2:380:5:2:0	1/1:-54.1,-4.44,0.0:381:44:14:14	0/0:0.0,-3.91,-52.9:290:39:14:0	0/0:0.0,-3.91,-55.8:694:39:14:0	0/0:0.0,-3.01,-44.3:336:30:11:0	0/0:0.0,-0.6,-11.5:385:7:3:0	1/1:-51.6,-3.61,0.0:59:36:14:14	1/1:-28.7,-1.81,0.0:70:18:7:7	1/1:-34.6,-2.41,0.0:70:24:9:9	0/0:0.0,-2.41,-36.5:283:24:10:0	1/1:-26.4,-1.81,0.0:85:18:8:8
	478798874	A	G	2657	1	_011110111100010	0	1	1	1	1	0	1	1	1	1	0	0	0	1	0	0/0:0.0,-1.81,-27.9:77:18:7:0	1/1:-32.8,-2.11,0.0:269:21:9:9	1/1:-34.0,-2.38,0.0:268:24:10:10	1/1:-24.6,-1.51,0.0:275:15:7:7	1/1:-9.4,-0.58,0.0:251:7:3:3	0/0:0.0,-3.01,-43.9:440:30:9:0	1/1:-53.5,-4.16,0.0:249:42:16:16	1/1:-54.2,-3.91,0.0:455:39:12:12	1/1:-25.5,-1.81,0.0:213:18:9:9	1/1:-12.3,-0.6,0.0:163:7:3:3	0/0:0.0,-4.21,-60.3:100:42:15:0	0/0:0.0,-2.41,-36.5:121:24:9:0	0/0:0.0,-2.41,-36.5:98:24:9:0	1/1:-31.4,-2.11,0.0:246:21:12:12	0/0:0.0,-1.2,-19.1:68:12:6:0
	478798891	A	G	2659	1	_011110111100010	0	1	1	1	1	0	1	1	1	1	0	0	0	1	0	0/0:0.0,-2.11,-29.7:92:21:8:0	1/1:-35.6,-2.41,0.0:279:24:12:12	1/1:-28.1,-2.04,0.0:178:20:8:8	1/1:-19.1,-1.2,0.0:159:12:5:5	1/1:-9.0,-0.54,0.0:252:6:3:3	0/0:0.0,-1.51,-22.8:499:15:5:0	1/1:-45.5,-3.31,0.0:224:33:13:13	1/1:-61.0,-4.49,0.0:539:45:14:14	1/1:-21.7,-1.48,0.0:218:15:8:8	1/1:-23.3,-1.51,0.0:264:15:6:6	0/0:0.0,-3.01,-43.4:100:30:11:0	0/0:0.0,-2.71,-38.8:125:27:10:0	0/0:0.0,-2.41,-33.7:109:24:9:0	1/1:-34.7,-2.41,0.0:219:24:9:9	0/0:0.0,-1.81,-27.8:103:18:9:0
	478798897	A	G	2805	1	_011110111100010	0	1	1	1	1	0	1	1	1	1	0	0	0	1	0	0/0:0.0,-1.2,-20.5:62:12:5:0	1/1:-36.5,-2.41,0.0:344:24:11:11	1/1:-31.6,-2.11,0.0:252:21:9:9	1/1:-19.7,-1.2,0.0:255:12:6:6	1/1:-11.9,-0.6,0.0:243:7:3:3	0/0:0.0,-1.75,-22.9:568:18:5:0	1/1:-46.9,-3.31,0.0:214:33:14:13	1/1:-62.0,-4.52,0.0:537:45:14:14	1/1:-22.8,-1.51,0.0:244:15:8:8	1/1:-22.8,-1.51,0.0:264:15:6:6	0/0:0.0,-2.71,-37.7:73:27:10:0	0/0:0.0,-2.71,-41.0:125:27:10:0	0/0:0.0,-2.41,-33.8:91:24:9:0	1/1:-38.4,-2.71,0.0:273:27:10:10	0/0:0.0,-1.81,-28.3:103:18:8:0
	478798934	G	C	2885	1	_011110111100010	0	1	1	1	1	0	1	1	1	1	0	0	0	1	0	0/0:0.0,-1.2,-20.5:83:12:5:0	1/1:-27.5,-1.81,0.0:229:18:7:7	1/1:-42.9,-3.01,0.0:149:30:11:11	1/1:-27.3,-1.81,0.0:147:18:7:7	1/1:-15.6,-0.9,0.0:153:10:4:4	0/0:0.0,-2.41,-34.1:411:24:8:0	1/1:-44.6,-3.28,0.0:180:33:12:12	1/1:-70.9,-5.09,0.0:454:51:15:15	1/1:-17.6,-1.18,0.0:228:12:8:8	1/1:-28.7,-1.81,0.0:242:18:7:7	0/0:0.0,-3.01,-42.8:83:30:12:0	0/0:0.0,-2.71,-38.4:139:27:10:0	0/0:0.0,-2.11,-31.6:87:21:10:0	1/1:-25.5,-1.81,0.0:271:18:7:7	0/0:0.0,-1.81,-28.7:110:18:7:0
	478798973	A	G	2965	1	_011110111100010	0	1	1	1	1	0	1	1	1	1	0	0	0	1	0	0/0:0.0,-1.2,-18.6:96:12:7:0	1/1:-24.0,-1.78,0.0:141:18:7:7	1/1:-47.9,-3.31,0.0:149:33:12:12	1/1:-32.4,-2.11,0.0:148:21:8:8	1/1:-15.5,-0.9,0.0:154:10:4:4	0/0:0.0,-1.51,-24.2:555:15:5:0	1/1:-55.1,-4.21,0.0:154:42:16:16	1/1:-63.4,-4.52,0.0:488:45:14:14	1/1:-31.9,-2.11,0.0:185:21:8:8	1/1:-23.3,-1.51,0.0:201:15:6:6	0/0:0.0,-2.71,-36.3:97:27:12:0	0/0:0.0,-2.41,-35.7:137:24:9:0	0/0:0.0,-3.56,-43.1:80:36:14:0	1/1:-29.0,-2.08,0.0:196:21:8:8	0/0:0.0,-1.2,-20.5:93:12:6:0
	478798977	G	A	1731	1	_100001000011101	1	0	0	0	0	1	0	0	0	0	1	1	1	0	1	1/1:-20.5,-1.2,0.0:53:12:6:6	0/0:0.0,-1.81,-27.8:171:18:7:0	0/0:0.0,-3.61,-52.0:192:36:13:0	0/0:0.0,-2.41,-36.5:192:24:9:0	0/0:0.0,-0.9,-15.5:192:10:4:0	1/1:-24.2,-1.51,0.0:507:15:5:5	0/0:0.0,-4.82,-66.7:185:48:19:0	0/0:0.0,-4.21,-59.7:537:42:13:0	0/0:0.0,-2.11,-31.9:225:21:8:0	0/0:0.0,-1.2,-19.6:250:12:5:0	1/1:-39.3,-2.71,0.0:62:27:12:12	1/1:-36.1,-2.41,0.0:97:24:9:9	1/1:-45.0,-3.56,0.0:48:36:14:14	0/0:0.0,-2.41,-33.3:215:24:9:0	1/1:-20.1,-1.2,0.0:56:12:6:6
	478799041	G	T	2965	1	_011110111100010	0	1	1	1	1	0	1	1	1	1	0	0	0	1	0	0/0:0.0,-1.81,-27.8:168:18:8:0	1/1:-26.7,-2.08,0.0:95:21:9:9	1/1:-52.1,-3.61,0.0:123:36:16:16	1/1:-40.2,-2.71,0.0:137:27:12:12	1/1:-11.9,-0.6,0.0:91:7:4:4	0/0:0.0,-1.81,-25.6:597:18:7:0	1/1:-63.9,-5.06,0.0:106:51:18:18	1/1:-68.2,-5.39,0.0:481:54:15:15	1/1:-18.9,-1.48,0.0:112:15:6:6	1/1:-34.7,-2.41,0.0:81:24:9:9	0/0:0.0,-3.28,-44.6:146:33:12:0	0/0:0.0,-1.2,-19.1:163:12:5:0	0/0:0.0,-3.59,-48.7:111:36:13:0	1/1:-17.2,-1.18,0.0:94:12:5:5	0/0:0.0,-1.81,-27.8:177:18:7:0
	478799060	G	A	2965	1	_011110111100010	0	1	1	1	1	0	1	1	1	1	0	0	0	1	0	0/0:0.0,-1.81,-28.7:168:18:8:0	1/1:-30.5,-2.11,0.0:69:21:9:9	1/1:-49.2,-3.31,0.0:95:33:13:13	1/1:-28.7,-1.81,0.0:101:18:7:7	1/1:-20.5,-1.2,0.0:88:12:6:6	0/0:0.0,-2.04,-26.3:556:20:7:0	1/1:-68.0,-4.82,0.0:86:48:17:17	1/1:-78.8,-5.72,0.0:431:57:16:16	1/1:-21.4,-1.51,0.0:127:15:6:6	1/1:-36.9,-2.41,0.0:72:24:10:10	0/0:0.0,-2.98,-41.4:126:30:11:0	0/0:0.0,-1.78,-24.0:274:18:7:0	0/0:0.0,-3.31,-46.2:165:33:15:0	1/1:-32.8,-2.11,0.0:78:21:8:8	0/0:0.0,-2.11,-32.8:204:21:8:0
	478799173	C	T	1764	1	_100001000011101	1	0	0	0	0	1	0	0	0	0	1	1	1	0	1	1/1:-12.3,-0.6,0.0:92:7:3:3	0/0:0.0,-2.41,-35.5:143:24:9:0	0/0:0.0,-5.42,-77.5:119:54:20:0	0/0:0.0,-3.01,-45.1:118:30:11:0	0/0:0.0,-2.11,-32.4:121:21:9:0	1/1:-42.0,-3.01,0.0:681:30:9:9	0/0:0.0,-1.81,-27.8:110:18:8:0	0/0:0.0,-4.21,-58.4:513:42:15:0	0/0:0.0,-1.51,-22.3:91:15:6:0	0/0:0.0,-2.41,-36.1:111:24:9:0	1/1:-20.5,-1.2,0.0:280:12:6:6	1/1:-35.6,-2.41,0.0:377:24:9:9	1/1:-46.5,-3.31,0.0:280:33:13:13	0/0:0.0,-2.98,-41.8:127:30:14:0	1/1:-31.5,-2.11,0.0:241:21:9:9
	478799178	C	A	1767	1	_100001000011101	1	0	0	0	0	1	0	0	0	0	1	1	1	0	1	1/1:-15.0,-0.9,0.0:202:10:4:4	0/0:0.0,-2.38,-34.0:145:24:9:0	0/0:0.0,-5.42,-74.9:135:54:20:0	0/0:0.0,-3.01,-44.3:145:30:11:0	0/0:0.0,-2.11,-30.6:121:21:9:0	1/1:-42.2,-2.98,0.0:685:30:9:9	0/0:0.0,-2.71,-38.5:167:27:11:0	0/0:0.0,-4.52,-64.8:580:45:16:0	0/0:0.0,-1.81,-27.9:123:18:7:0	0/0:0.0,-2.41,-36.9:111:24:9:0	1/1:-19.6,-1.2,0.0:217:12:6:6	1/1:-36.9,-2.41,0.0:307:24:9:9	1/1:-44.1,-3.28,0.0:303:33:13:13	0/0:0.0,-2.98,-40.9:127:30:14:0	1/1:-31.0,-2.11,0.0:218:21:9:9
	478799187	T	A	1965	1	_100001000011101	1	0	0	0	0	1	0	0	0	0	1	1	1	0	1	1/1:-11.0,-0.6,0.0:212:7:4:4	0/0:0.0,-3.01,-39.2:205:30:11:0	0/0:0.0,-5.12,-73.4:123:51:19:0	0/0:0.0,-2.71,-41.0:125:27:10:0	0/0:0.0,-2.11,-32.4:121:21:9:0	1/1:-44.7,-3.01,0.0:646:30:10:10	0/0:0.0,-2.71,-40.2:197:27:11:0	0/0:0.0,-3.31,-44.2:506:33:12:0	0/0:0.0,-1.81,-27.9:139:18:7:0	0/0:0.0,-1.2,-16.3:61:12:5:0	1/1:-20.5,-1.2,0.0:288:12:6:6	1/1:-43.3,-3.01,0.0:321:30:11:11	1/1:-45.7,-3.31,0.0:261:33:12:12	0/0:0.0,-2.71,-40.1:118:27:14:0	1/1:-43.3,-3.01,0.0:260:30:12:12
	478799411	C	T	2185	1	_100001000011101	1	0	0	0	0	1	0	0	0	0	1	1	1	0	1	1/1:-11.9,-0.6,0.0:67:7:3:3	0/0:0.0,-3.91,-55.6:241:39:14:0	0/0:0.0,-1.81,-26.3:212:18:7:0	0/0:0.0,-0.6,-12.3:180:7:3:0	0/0:0.0,-0.9,-14.0:237:10:4:0	1/1:-31.9,-2.11,0.0:874:21:8:7	0/0:0.0,-2.11,-29.1:191:21:9:0	0/0:0.0,-3.56,-41.9:744:36:12:0	0/0:0.0,-2.41,-31.3:161:24:10:0	0/0:0.0,-0.27,-5.3:143:5:2:0	1/1:-51.6,-3.61,0.0:274:36:13:13	1/1:-44.7,-3.01,0.0:341:30:11:11	1/1:-40.9,-2.98,0.0:181:30:12:12	0/0:0.0,-2.08,-29.1:376:21:9:0	1/1:-49.4,-2.69,0.0:269:27:16:15
	478799422	C	T	2265	1	_011110111100010	0	1	1	1	1	0	1	1	1	1	0	0	0	1	0	0/0:0.0,-0.6,-12.3:106:7:3:0	1/1:-50.0,-3.59,0.0:224:36:13:13	1/1:-24.2,-1.51,0.0:219:15:6:6	1/1:-12.3,-0.6,0.0:199:7:3:3	1/1:-11.9,-0.6,0.0:239:7:3:3	0/0:0.0,-2.41,-35.5:953:24:8:0	1/1:-26.7,-2.08,0.0:183:21:9:9	1/1:-38.8,-3.01,0.0:980:30:11:11	1/1:-32.4,-2.41,0.0:157:24:9:9	1/1:-6.4,-0.3,0.0:254:5:2:2	0/0:0.0,-3.61,-47.8:314:36:13:0	0/0:0.0,-2.11,-30.0:253:21:10:0	0/0:0.0,-3.59,-48.7:246:36:14:0	1/1:-35.6,-2.41,0.0:457:24:8:8	0/0:0.0,-2.99,-53.0:279:30:17:1
	478799456	C	T	2202	1	_100001000011101	1	0	0	0	0	1	0	0	0	0	1	1	1	0	1	1/1:-14.6,-0.9,0.0:104:10:6:6	0/0:0.0,-4.82,-63.7:220:48:18:0	0/0:0.0,-2.68,-33.4:249:27:11:0	0/0:0.0,-2.08,-25.2:242:21:9:0	0/0:0.0,-0.3,-8.2:282:5:2:0	1/1:-39.3,-2.71,0.0:889:27:9:9	0/0:0.0,-2.11,-30.1:197:21:9:0	0/0:0.0,-2.66,-32.1:1140:27:10:0	0/0:0.0,-2.08,-26.8:173:21:8:0	0/0:0.0,-0.27,-5.3:286:5:2:0	1/1:-43.5,-3.28,0.0:243:33:13:13	1/1:-36.5,-2.41,0.0:205:24:10:9	1/1:-42.8,-3.31,0.0:161:33:13:13	0/0:0.0,-2.71,-37.3:590:27:9:0	1/1:-55.4,-1.53,0.0:193:15:20:18
	478799458	G	A	2695	1	_011110111100010	0	1	1	1	1	0	1	1	1	1	0	0	0	1	0	0/0:0.0,-0.9,-13.6:128:10:6:0	1/1:-61.9,-4.49,0.0:210:45:17:17	1/1:-39.2,-2.71,0.0:213:27:11:11	1/1:-31.0,-2.11,0.0:207:21:9:9	1/1:-8.2,-0.3,0.0:241:5:2:2	0/0:0.0,-2.98,-35.1:881:30:10:0	1/1:-29.5,-2.08,0.0:164:21:9:9	1/1:-35.7,-2.41,0.0:1115:24:10:9	1/1:-27.9,-1.81,0.0:145:18:8:7	1/1:-7.8,-0.3,0.0:247:5:2:2	0/0:0.0,-3.31,-44.4:277:33:13:0	0/0:0.0,-2.71,-37.8:249:27:10:0	0/0:0.0,-3.31,-45.1:206:33:13:0	1/1:-40.2,-2.71,0.0:544:27:9:9	0/0:0.0,-3.77,-48.1:221:38:18:0
	478799478	A	G	2577	1	_011110111100010	0	1	1	1	1	0	1	1	1	1	0	0	0	1	0	0/0:0.0,-0.9,-16.0:128:10:6:0	1/1:-67.0,-4.82,0.0:202:48:18:18	1/1:-34.6,-2.41,0.0:197:24:10:10	1/1:-27.3,-1.81,0.0:185:18:8:8	1/1:-7.3,-0.3,0.0:246:5:2:2	0/0:0.0,-3.31,-48.4:831:33:10:0	1/1:-31.1,-2.11,0.0:158:21:9:9	1/1:-33.7,-2.68,0.0:1031:27:10:10	1/1:-26.3,-2.08,0.0:153:21:8:8	1/1:-7.4,-0.3,0.0:249:5:2:2	0/0:0.0,-3.01,-43.8:173:30:11:0	0/0:0.0,-3.01,-44.7:123:30:11:0	0/0:0.0,-3.01,-43.4:179:30:12:0	1/1:-34.9,-2.41,0.0:538:24:9:9	0/0:0.0,-3.31,-46.1:165:33:13:0
	478799912	C	T	1944	1	_100001000011101	1	0	0	0	0	1	0	0	0	0	1	1	1	0	1	1/1:-12.3,-0.6,0.0:130:7:3:3	0/0:0.0,-3.28,-45.9:90:33:17:0	0/0:0.0,-3.61,-49.2:168:36:13:0	0/0:0.0,-2.11,-28.7:158:21:8:0	0/0:0.0,-1.2,-20.5:187:12:5:0	1/1:-51.9,-3.61,0.0:822:36:12:12	0/0:0.0,-4.52,-64.7:99:45:16:0	0/0:0.0,-4.21,-57.3:556:42:14:0	0/0:0.0,-2.41,-32.7:84:24:9:0	0/0:0.0,-1.2,-20.5:122:12:5:0	1/1:-16.4,-0.9,0.0:48:10:5:5	1/1:-47.0,-3.31,0.0:79:33:12:12	1/1:-44.7,-3.01,0.0:68:30:14:14	0/0:0.0,-0.6,-12.3:631:7:3:0	1/1:-34.0,-2.38,0.0:60:24:9:9
	478799969	C	T	2965	1	_011110111100010	0	1	1	1	1	0	1	1	1	1	0	0	0	1	0	0/0:0.0,-1.2,-20.5:86:12:5:0	1/1:-60.6,-4.21,0.0:119:42:16:16	1/1:-50.7,-3.61,0.0:127:36:14:14	1/1:-32.0,-2.11,0.0:129:21:8:8	1/1:-18.7,-1.2,0.0:125:12:6:6	0/0:0.0,-3.61,-50.6:1482:36:12:0	1/1:-35.1,-2.41,0.0:68:24:9:9	1/1:-64.5,-5.06,0.0:1104:51:14:14	1/1:-26.0,-1.81,0.0:106:18:7:7	1/1:-27.0,-2.05,0.0:136:21:7:7	0/0:0.0,-1.2,-20.5:138:12:5:0	0/0:0.0,-2.11,-30.5:105:21:8:0	0/0:0.0,-2.71,-36.9:120:27:12:0	1/1:-31.5,-2.11,0.0:553:21:7:7	0/0:0.0,-1.51,-24.6:242:15:7:0
	478800131	A	G	1277	1	_100001000011101	1	0	0	0	0	1	0	0	0	0	1	1	1	0	1	1/1:-9.4,-0.58,0.0:57:7:8:4	0/0:0.0,-2.05,-23.4:528:21:10:0	0/0:0.0,-2.05,-22.4:263:21:8:0	0/0:0.0,-0.88,-11.2:469:9:4:0	0/0:0.0,-0.88,-11.2:58:9:4:0	1/1:-36.3,-2.71,0.0:351:27:17:10	0/0:0.0,-1.81,-21.8:300:18:8:0	0/0:0.0,-3.56,-42.1:533:36:13:0	0/0:0.0,-0.88,-12.2:276:9:7:0	0/0:0.0,-1.78,-23.6:498:18:6:0	1/1:-12.3,-0.6,0.0:221:7:10:5	1/1:-23.3,-1.51,0.0:140:15:13:9	1/1:-34.5,-2.98,0.0:445:30:16:10	0/0:0.0,-2.11,-26.6:460:21:8:0	1/1:-23.7,-1.51,0.0:348:15:9:7
	478800394	T	C	2965	1	_011110111100010	0	1	1	1	1	0	1	1	1	1	0	0	0	1	0	0/0:0.0,-1.51,-22.8:176:15:6:0	1/1:-40.1,-2.71,0.0:13841:27:2:2	1/1:-60.9,-4.3,0.0:3522:43:6:6	1/1:-20.1,-1.2,0.0:2816:12:3:3	1/1:-40.8,-2.8,0.0:4699:28:3:3	0/0:0.0,-3.31,-46.6:912:33:10:0	1/1:-63.0,-4.52,0.0:1536:45:11:11	1/1:-82.0,-5.72,0.0:2307:57:13:13	1/1:-36.9,-2.41,0.0:1053:24:9:9	1/1:-45.1,-3.01,0.0:4118:30:4:4	0/0:0.0,-0.9,-16.4:157:10:4:0	0/0:0.0,-1.2,-20.5:1558:12:3:0	0/0:0.0,-4.16,-55.7:623:42:13:0	1/1:-16.4,-0.9,0.0:748:10:4:4	0/0:0.0,-0.5,-57.6:597:6:12:1
	478800411	C	T	2343	1	_100001000011101	1	0	0	0	0	1	0	0	0	0	1	1	1	0	1	1/1:-22.8,-1.51,0.0:138:15:6:6	0/0:0.0,-3.59,-43.8:9889:36:2:0	0/0:0.0,-4.32,-48.9:3578:43:6:0	0/0:0.0,-1.61,-17.4:2841:16:3:0	0/0:0.0,-2.41,-31.5:4808:24:3:0	1/1:-47.9,-3.31,0.0:821:33:11:11	0/0:0.0,-3.91,-55.6:1479:39:12:0	0/0:0.0,-5.29,-68.3:2348:53:13:0	0/0:0.0,-2.71,-38.8:1094:27:9:0	0/0:0.0,-2.28,-29.5:4157:23:4:0	1/1:-19.2,-1.2,0.0:140:12:5:5	1/1:-17.6,-1.18,0.0:1531:12:3:3	1/1:-58.6,-4.19,0.0:578:42:13:13	0/0:0.0,-0.9,-14.6:779:10:4:0	1/1:-80.3,-5.72,0.0:531:57:15:14
	478800656	G	T	2965	1	_011110111100010	0	1	1	1	1	0	1	1	1	1	0	0	0	1	0	0/0:0.0,-0.3,-8.2:155:5:2:0	1/1:-82.0,-5.72,0.0:580:57:14:14	1/1:-46.7,-3.31,0.0:738:33:11:11	1/1:-32.0,-2.11,0.0:713:21:7:7	1/1:-14.7,-0.9,0.0:566:10:4:4	0/0:0.0,-3.01,-40.5:532:30:10:0	1/1:-45.1,-3.28,0.0:311:33:12:12	1/1:-64.3,-4.52,0.0:644:45:13:13	1/1:-24.6,-1.51,0.0:944:15:5:5	1/1:-39.7,-2.71,0.0:495:27:8:8	0/0:0.0,-3.01,-43.2:205:30:13:0	0/0:0.0,-2.71,-39.2:591:27:7:0	0/0:0.0,-0.28,-34.5:422:5:8:0	1/1:-45.1,-3.01,0.0:488:30:10:10	0/0:0.0,-2.41,-36.9:508:24:7:0
	478800671	C	T	2965	1	_011110111100010	0	1	1	1	1	0	1	1	1	1	0	0	0	1	0	0/0:0.0,-0.3,-7.3:155:5:2:0	1/1:-75.8,-5.42,0.0:577:54:15:15	1/1:-41.8,-2.98,0.0:806:30:10:10	1/1:-28.7,-1.81,0.0:819:18:6:6	1/1:-13.1,-0.88,0.0:570:9:4:4	0/0:0.0,-2.38,-31.7:463:24:9:0	1/1:-45.1,-3.28,0.0:289:33:12:12	1/1:-61.5,-4.21,0.0:692:42:12:12	1/1:-24.6,-1.51,0.0:787:15:5:5	1/1:-36.9,-2.41,0.0:552:24:7:7	0/0:0.0,-3.01,-44.7:197:30:16:0	0/0:0.0,-2.38,-32.2:707:24:6:0	0/0:0.0,-3.91,-51.5:435:39:10:0	1/1:-44.2,-3.01,0.0:489:30:10:10	0/0:0.0,-3.01,-43.8:485:30:8:0
	478800763	G	A	2965	1	_011110111100010	0	1	1	1	1	0	1	1	1	1	0	0	0	1	0	0/0:0.0,-1.2,-19.1:108:12:6:0	1/1:-61.1,-4.21,0.0:468:42:14:14	1/1:-54.5,-3.89,0.0:672:39:11:11	1/1:-28.7,-1.81,0.0:546:18:5:5	1/1:-25.8,-1.78,0.0:776:18:6:6	0/0:0.0,-2.41,-36.9:381:24:9:0	1/1:-28.7,-1.81,0.0:137:18:8:8	1/1:-51.5,-3.61,0.0:503:36:12:12	1/1:-6.8,-0.3,0.0:1341:5:2:2	1/1:-44.7,-3.01,0.0:383:30:10:10	0/0:0.0,-4.21,-58.8:125:42:15:0	0/0:0.0,-2.71,-37.7:553:27:9:0	0/0:0.0,-3.28,-44.0:375:33:11:0	1/1:-36.5,-2.41,0.0:622:24:7:7	0/0:0.0,-2.71,-40.6:367:27:10:0
	478801188	G	A	2965	1	_011110111100010	0	1	1	1	1	0	1	1	1	1	0	0	0	1	0	0/0:0.0,-1.81,-27.4:188:18:7:0	1/1:-52.9,-3.91,0.0:336:39:13:13	1/1:-56.5,-3.91,0.0:396:39:13:13	1/1:-36.0,-2.41,0.0:446:24:8:8	1/1:-20.5,-1.2,0.0:316:12:5:5	0/0:0.0,-4.21,-57.1:499:42:13:0	1/1:-22.3,-1.51,0.0:151:15:7:7	1/1:-36.0,-2.41,0.0:441:24:8:8	1/1:-23.7,-1.51,0.0:329:15:5:5	1/1:-12.3,-0.6,0.0:626:7:3:3	0/0:0.0,-3.31,-48.3:156:33:13:0	0/0:0.0,-1.81,-28.3:316:18:6:0	0/0:0.0,-5.12,-71.6:331:51:17:0	1/1:-52.4,-3.89,0.0:414:39:11:11	0/0:0.0,-3.31,-43.1:343:33:11:0
	478801336	A	G	2965	1	_100001000011101	1	0	0	0	0	1	0	0	0	0	1	1	1	0	1	1/1:-28.3,-1.81,0.0:256:18:7:7	0/0:0.0,-5.39,-73.8:239:54:17:0	0/0:0.0,-0.9,-16.4:766:10:4:0	0/0:0.0,-0.3,-8.2:449:5:2:0	0/0:0.0,-0.3,-8.2:1084:5:2:0	1/1:-64.8,-4.82,0.0:480:48:15:15	0/0:0.0,-1.81,-26.5:107:18:7:0	0/0:0.0,-2.41,-36.9:193:24:7:0	0/0:0.0,-1.51,-24.6:266:15:4:0	0/0:0.0,-0.6,-12.3:120:7:3:0	1/1:-41.9,-3.01,0.0:150:30:12:12	1/1:-46.2,-3.31,0.0:258:33:10:10	1/1:-77.9,-5.72,0.0:341:57:17:17	0/0:0.0,-2.11,-31.4:436:21:8:0	1/1:-89.3,-6.32,0.0:446:63:18:18
	478802045	C	T	2965	1	_011110111100010	0	1	1	1	1	0	1	1	1	1	0	0	0	1	0	0/0:0.0,-1.51,-24.2:825:15:6:0	1/1:-48.3,-3.31,0.0:396:33:11:11	1/1:-48.0,-3.31,0.0:400:33:11:11	1/1:-32.8,-2.11,0.0:440:21:8:8	1/1:-15.2,-0.9,0.0:294:10:3:3	0/0:0.0,-3.28,-35.5:612:33:9:0	1/1:-62.5,-4.52,0.0:377:45:16:15	1/1:-86.0,-7.34,0.0:1301:73:17:17	1/1:-22.6,-2.25,0.0:2053:23:5:5	1/1:-63.4,-4.79,0.0:926:48:12:12	0/0:0.0,-6.92,-97.1:647:69:17:0	0/0:0.0,-1.73,-44.0:738:17:13:0	0/0:0.0,-5.12,-71.3:296:51:16:0	1/1:-97.1,-7.22,0.0:556:72:20:20	0/0:0.0,-2.68,-38.1:819:27:10:0
	478802053	T	C	2965	1	_011110111100010	0	1	1	1	1	0	1	1	1	1	0	0	0	1	0	0/0:0.0,-1.81,-27.8:830:18:7:0	1/1:-42.7,-3.25,0.0:406:32:11:11	1/1:-49.2,-3.31,0.0:399:33:11:11	1/1:-32.8,-2.11,0.0:440:21:8:8	1/1:-16.4,-0.9,0.0:290:10:3:3	0/0:0.0,-2.65,-32.2:669:26:9:0	1/1:-64.0,-5.09,0.0:336:51:17:17	1/1:-76.6,-3.17,0.0:1252:32:16:16	1/1:-27.1,-0.79,0.0:2057:9:6:6	1/1:-49.5,-2.08,0.0:907:21:10:10	0/0:0.0,-5.72,-79.8:593:57:17:0	0/0:0.0,-4.04,-49.7:1028:40:13:0	0/0:0.0,-5.12,-71.7:283:51:16:0	1/1:-91.0,-7.45,0.0:459:74:21:21	0/0:0.0,-3.61,-47.2:727:36:12:0
	478802135	C	T	2844	1	_100001000011101	1	0	0	0	0	1	0	0	0	0	1	1	1	0	1	1/1:-20.5,-1.2,0.0:762:12:5:5	0/0:0.0,-2.11,-32.8:293:21:7:0	0/0:0.0,-2.11,-32.0:243:21:8:0	0/0:0.0,-1.51,-23.8:238:15:6:0	0/0:0.0,-0.3,-8.2:260:5:2:0	1/1:-44.1,-3.28,0.0:478:33:11:11	0/0:0.0,-5.04,-63.8:310:50:16:0	0/0:0.0,-2.69,-42.5:1274:27:10:0	0/0:0.0,-0.3,-8.2:3369:5:2:0	0/0:0.0,-2.09,-34.3:750:21:8:0	1/1:-66.9,-4.82,0.0:464:48:16:16	1/1:-37.3,-2.71,0.0:991:27:8:8	1/1:-87.6,-7.22,0.0:219:72:19:19	0/0:0.0,-5.69,-72.1:332:57:17:0	1/1:-39.9,-2.33,0.0:541:23:12:10
	478802775	A	C	2965	1	_011110111100010	0	1	1	1	1	0	1	1	1	1	0	0	0	1	0	0/0:0.0,-2.71,-40.6:318:27:8:0	1/1:-35.5,-2.41,0.0:117:24:8:8	1/1:-62.9,-4.52,0.0:256:45:13:13	1/1:-22.8,-1.51,0.0:214:15:4:4	1/1:-40.1,-2.71,0.0:279:27:9:9	0/0:0.0,-2.68,-37.3:77:27:9:0	1/1:-94.3,-6.62,0.0:40:66:18:18	1/1:-69.4,-5.12,0.0:296:51:11:11	1/1:-12.3,-0.6,0.0:117:7:3:3	1/1:-57.1,-4.21,0.0:386:42:8:8	0/0:0.0,-1.51,-19.6:139:15:6:0	0/0:0.0,-1.2,-19.1:410:12:5:0	0/0:0.0,-5.69,-78.3:133:57:18:0	1/1:-23.7,-1.51,0.0:109:15:6:6	0/0:0.0,-5.12,-72.2:96:51:16:0
	478802901	A	T	2965	1	_011110111100010	0	1	1	1	1	0	1	1	1	1	0	0	0	1	0	0/0:0.0,-2.11,-30.9:174:21:6:0	1/1:-58.9,-4.21,0.0:277:42:14:14	1/1:-77.5,-5.69,0.0:179:57:15:15	1/1:-32.8,-2.38,0.0:226:24:7:7	1/1:-44.7,-3.01,0.0:144:30:8:8	0/0:0.0,-1.2,-20.1:240:12:5:0	1/1:-31.0,-2.11,0.0:267:21:8:8	1/1:-47.0,-4.13,0.0:339:41:11:11	1/1:-20.1,-1.2,0.0:190:12:5:5	1/1:-26.9,-2.63,0.0:451:26:6:6	0/0:0.0,-5.72,-81.6:208:57:18:0	0/0:0.0,-1.81,-24.6:176:18:6:0	0/0:0.0,-4.52,-59.8:246:45:12:0	1/1:-83.3,-6.3,0.0:286:63:19:19	0/0:0.0,-2.41,-36.1:253:24:8:0
	478803727	G	C	2584	1	_011110111100010	0	1	1	1	1	0	1	1	1	1	0	0	0	1	0	0/0:0.0,-0.6,-12.3:568:7:3:0	1/1:-23.3,-1.51,0.0:476:15:6:4	1/1:-41.0,-2.71,0.0:864:27:8:7	1/1:-16.4,-0.9,0.0:933:10:4:3	1/1:-24.6,-1.51,0.0:806:15:4:4	0/0:0.0,-4.79,-65.9:827:48:16:0	1/1:-40.0,-2.98,0.0:659:30:11:9	1/1:-36.5,-2.41,0.0:936:24:9:9	1/1:-28.3,-1.81,0.0:884:18:7:7	1/1:-8.2,-0.3,0.0:1076:5:2:2	0/0:0.0,-2.41,-36.5:682:24:7:0	0/0:0.0,-3.31,-47.5:760:33:13:0	0/0:0.0,-2.71,-39.6:727:27:10:0	1/1:-52.0,-3.61,0.0:750:36:12:8	0/0:0.0,-2.11,-32.2:934:21:7:0
	478803924	C	T	2965	1	_011110111100010	0	1	1	1	1	0	1	1	1	1	0	0	0	1	0	0/0:0.0,-0.3,-8.2:1335:5:2:0	1/1:-56.6,-3.91,0.0:614:39:10:10	1/1:-66.0,-4.79,0.0:694:48:12:12	1/1:-49.6,-3.59,0.0:659:36:9:9	1/1:-16.4,-0.9,0.0:813:10:3:3	0/0:0.0,-3.91,-56.4:790:39:12:0	1/1:-39.6,-2.71,0.0:947:27:10:9	1/1:-57.5,-4.21,0.0:682:42:14:14	1/1:-44.3,-3.01,0.0:681:30:10:10	1/1:-13.2,-0.9,0.0:466:10:4:4	0/0:0.0,-2.11,-32.4:516:21:7:0	0/0:0.0,-5.12,-67.9:922:51:15:0	0/0:0.0,-4.52,-61.7:756:45:13:0	1/1:-59.2,-4.21,0.0:791:42:11:11	0/0:0.0,-3.01,-43.9:705:30:9:0
	478807041	T	A	2965	1	_100001000011101	1	0	0	0	0	1	0	0	0	0	1	1	1	0	1	1/1:-20.1,-1.2,0.0:600:12:4:4	0/0:0.0,-6.9,-95.5:212:69:19:0	0/0:0.0,-4.52,-65.6:299:45:11:0	0/0:0.0,-0.6,-12.3:606:7:2:0	0/0:0.0,-3.61,-53.3:187:36:9:0	1/1:-46.0,-3.31,0.0:449:33:10:10	0/0:0.0,-3.91,-56.0:287:39:12:0	0/0:0.0,-2.71,-39.7:435:27:8:0	0/0:0.0,-0.6,-11.4:704:7:3:0	0/0:0.0,-1.81,-28.3:243:18:5:0	1/1:-69.7,-4.82,0.0:317:48:14:14	1/1:-31.4,-2.11,0.0:424:21:8:8	1/1:-86.0,-6.32,0.0:371:63:16:16	0/0:0.0,-1.51,-24.2:382:15:4:0	1/1:-76.5,-5.69,0.0:348:57:15:15
	478807087	C	T	2965	1	_011110111100010	0	1	1	1	1	0	1	1	1	1	0	0	0	1	0	0/0:0.0,-1.52,-21.98:380:15:6:0	1/1:-45.9,-3.0,0.0:258:30:11:10	1/1:-48.8,-3.01,0.0:425:30:11:11	1/1:-12.3,-0.4,0.0:586:5:3:3	1/1:-36.5,-2.11,0.0:344:21:8:8	0/0:0.0,-2.83,-36.8:445:28:11:0	1/1:-45.5,-3.0,0.0:254:30:11:11	1/1:-40.4,-2.7,0.0:770:27:10:10	1/1:-8.2,-0.18,0.0:1251:4:2:2	1/1:-32.2,-2.1,0.0:663:21:8:8	0/0:0.0,-5.72,-84.9:436:57:15:0	0/0:0.0,-3.61,-54.2:308:36:15:0	0/0:0.0,-4.21,-62.9:403:42:14:0	1/1:-24.6,-1.22,0.0:505:12:5:5	0/0:0.0,-5.72,-82.0:456:57:18:0
	478807099	T	A	2965	1	_100001000011101	1	0	0	0	0	1	0	0	0	0	1	1	1	0	1	1/1:-22.5,-1.51,0.0:365:15:5:5	0/0:0.0,-3.61,-52.1:380:36:10:0	0/0:0.0,-3.61,-52.9:349:36:12:0	0/0:0.0,-0.9,-16.4:284:10:4:0	0/0:0.0,-2.41,-36.5:390:24:8:0	1/1:-57.5,-4.74,0.0:491:47:14:14	0/0:0.0,-3.01,-44.7:323:30:10:0	0/0:0.0,-2.08,-29.9:647:21:9:0	0/0:0.0,-0.3,-8.2:403:5:2:0	0/0:0.0,-1.48,-21.7:752:15:7:0	1/1:-75.7,-5.42,0.0:403:54:16:16	1/1:-57.5,-4.46,0.0:305:45:16:16	1/1:-57.2,-4.19,0.0:404:42:14:14	0/0:0.0,-1.81,-26.1:630:18:6:0	1/1:-68.4,-5.37,0.0:378:54:16:16
	478807177	G	T	2965	1	_011110111100010	0	1	1	1	1	0	1	1	1	1	0	0	0	1	0	0/0:0.0,-1.81,-27.9:392:18:6:0	1/1:-29.5,-2.08,0.0:725:21:9:8	1/1:-65.0,-4.79,0.0:401:48:15:15	1/1:-17.6,-1.18,0.0:358:12:4:4	1/1:-47.4,-3.31,0.0:417:33:11:11	0/0:0.0,-6.02,-74.9:442:60:19:0	1/1:-58.6,-4.21,0.0:474:42:14:14	1/1:-69.8,-5.12,0.0:663:51:18:17	1/1:-24.2,-1.51,0.0:231:15:5:5	1/1:-45.6,-3.31,0.0:829:33:13:12	0/0:0.0,-5.72,-80.9:396:57:18:0	0/0:0.0,-5.99,-78.7:447:60:19:0	0/0:0.0,-3.31,-48.4:431:33:11:0	1/1:-28.7,-1.81,0.0:733:18:8:8	0/0:0.0,-6.57,-84.4:463:66:18:0
	478807293	C	A	2965	1	_100001000011101	1	0	0	0	0	1	0	0	0	0	1	1	1	0	1	1/1:-24.2,-1.51,0.0:585:15:5:5	0/0:0.0,-4.82,-68.5:871:48:13:0	0/0:0.0,-1.48,-21.3:1023:15:7:0	0/0:0.0,-0.6,-11.9:1565:7:3:0	0/0:0.0,-0.58,-9.4:753:7:4:0	1/1:-91.5,-6.92,0.0:606:69:18:18	0/0:0.0,-2.11,-32.8:950:21:8:0	0/0:0.0,-5.72,-80.4:636:57:20:0	0/0:0.0,-2.11,-32.4:447:21:9:0	0/0:0.0,-3.31,-48.0:809:33:11:0	1/1:-84.8,-6.32,0.0:487:63:18:18	1/1:-54.2,-3.29,0.0:500:33:13:12	1/1:-58.5,-4.21,0.0:491:42:13:13	0/0:0.0,-2.71,-41.0:1230:27:7:0	1/1:-44.2,-3.59,0.0:1084:36:12:12
	478807367	C	A	2965	1	_100001000011101	1	0	0	0	0	1	0	0	0	0	1	1	1	0	1	1/1:-26.5,-1.81,0.0:589:18:6:6	0/0:0.0,-3.61,-43.7:1058:36:12:0	0/0:0.0,-3.31,-47.4:864:33:11:0	0/0:0.0,-1.51,-24.6:701:15:5:0	0/0:0.0,-1.51,-22.8:1000:15:6:0	1/1:-60.3,-4.52,0.0:600:45:15:15	0/0:0.0,-1.81,-27.3:1079:18:12:0	0/0:0.0,-2.11,-30.6:858:21:15:0	0/0:0.0,-0.9,-15.0:431:10:6:0	0/0:0.0,-0.9,-15.6:1238:10:9:0	1/1:-104.4,-7.53,0.0:594:75:21:21	1/1:-57.4,-4.74,0.0:640:47:16:16	1/1:-48.8,-3.31,0.0:850:33:9:9	0/0:0.0,-0.9,-15.8:880:10:8:0	1/1:-52.4,-4.13,0.0:890:41:13:13
	478807395	T	C	2965	1	_011110111100010	0	1	1	1	1	0	1	1	1	1	0	0	0	1	0	0/0:0.0,-1.2,-18.2:857:12:4:0	1/1:-38.4,-2.71,0.0:986:27:9:9	1/1:-35.2,-2.71,0.0:780:27:13:11	1/1:-7.8,-0.3,0.0:848:5:5:3	1/1:-27.4,-2.11,0.0:721:21:8:8	0/0:0.0,-3.01,-43.3:796:30:10:0	1/1:-56.5,-2.98,0.0:821:30:14:11	1/1:-81.4,-3.01,0.0:661:30:14:13	1/1:-12.0,-0.9,0.0:470:10:5:4	1/1:-69.4,-1.81,0.0:872:18:9:9	0/0:0.0,-8.1,-108.2:751:81:21:0	0/0:0.0,-5.12,-71.3:717:51:15:0	0/0:0.0,-3.89,-52.7:721:39:11:0	1/1:-16.0,-0.9,0.0:847:10:8:7	0/0:0.0,-4.21,-58.4:910:42:13:0
	478807442	G	A	2304	1	_100001000011101	1	0	0	0	0	1	0	0	0	0	1	1	1	0	1	1/1:-7.8,-0.3,0.0:884:5:2:2	0/0:0.0,-1.81,-81.2:685:18:6:0	0/0:0.0,-3.91,-101.2:844:39:13:0	0/0:0.0,-1.51,-24.6:933:15:5:0	0/0:0.0,-2.11,-76.6:756:21:8:0	1/1:-21.2,-1.78,0.0:789:18:9:7	0/0:0.0,-4.82,-69.3:759:48:14:0	0/0:0.0,-5.04,-62.3:667:50:16:0	0/0:0.0,-2.03,-23.2:540:20:7:0	0/0:0.0,-2.71,-39.1:928:27:9:0	1/1:-63.9,-5.09,0.0:782:51:14:14	1/1:-68.7,-5.69,0.0:735:57:18:18	1/1:-29.5,-1.43,0.0:815:14:10:9	0/0:0.0,-1.2,-37.6:493:12:5:0	1/1:-51.2,-5.01,0.0:967:50:15:15
	478811490	A	G	2322	1	_100001000011101	1	0	0	0	0	1	0	0	0	0	1	1	1	0	1	1/1:-24.0,-1.78,0.0:676:18:6:6	0/0:0.0,-3.91,-53.3:568:39:11:0	0/0:0.0,-4.21,-59.7:275:42:15:0	0/0:0.0,-1.81,-27.8:470:18:7:0	0/0:0.0,-2.11,-31.9:105:21:8:0	1/1:-32.2,-2.41,0.0:514:24:8:8	0/0:0.0,-1.15,-14.7:435:12:5:0	0/0:0.0,-3.01,-42.8:1229:30:9:0	0/0:0.0,-1.2,-20.5:2277:12:4:0	0/0:0.0,-1.2,-18.2:30:12:5:0	1/1:-54.8,-3.91,0.0:1205:39:11:11	1/1:-54.4,-4.16,0.0:704:42:14:13	1/1:-48.5,-3.79,0.0:721:38:12:12	0/0:0.0,-3.01,-42.9:249:30:11:0	1/1:-30.5,-2.11,0.0:559:21:7:7
	478811706	C	G	1892	1	_100001000011101	1	0	0	0	0	1	0	0	0	0	1	1	1	0	1	1/1:-3.7,-0.0,0.0:474:3:3:1	0/0:0.0,-4.82,-68.4:145:48:14:0	0/0:0.0,-5.09,-69.6:24:51:20:0	0/0:0.0,-2.41,-36.5:20:24:11:0	0/0:0.0,-2.38,-33.1:30:24:9:0	1/1:-27.6,-2.08,0.0:440:21:9:8	0/0:0.0,-1.81,-27.8:185:18:5:0	0/0:0.0,-2.11,-30.2:238:21:6:0	0/0:0.0,-1.2,-19.7:166:12:3:0	0/0:0.0,-0.6,-10.5:22:7:3:0	1/1:-33.2,-2.38,0.0:426:24:9:7	1/1:-19.1,-1.2,0.0:551:12:5:5	1/1:-53.7,-4.46,0.0:525:45:15:15	0/0:0.0,-1.2,-20.1:75:12:5:0	1/1:-63.6,-4.52,0.0:541:45:13:13
	478811724	T	C	1286	1	_100001000011101	1	0	0	0	0	1	0	0	0	0	1	1	1	0	1	1/1:-3.6,-0.0,0.0:239:3:4:1	0/0:0.0,-5.42,-75.8:135:54:16:0	0/0:0.0,-5.72,-79.8:32:57:22:0	0/0:0.0,-3.31,-48.3:29:33:14:0	0/0:0.0,-2.11,-31.5:36:21:8:0	1/1:-17.0,-1.2,0.0:479:12:8:5	0/0:0.0,-2.05,-27.0:194:21:5:0	0/0:0.0,-2.33,-28.2:212:23:9:0	0/0:0.0,-1.12,-11.8:114:12:4:0	0/0:0.0,-0.9,-16.4:30:10:5:0	1/1:-31.0,-2.41,0.0:358:24:11:7	1/1:-14.5,-0.9,0.0:424:10:5:4	1/1:-44.5,-3.61,0.0:495:36:14:12	0/0:0.0,-1.2,-19.7:314:12:5:0	1/1:-29.6,-2.11,0.0:338:21:7:6
	478811764	T	A	2280	1	_100001000011101	1	0	0	0	0	1	0	0	0	0	1	1	1	0	1	1/1:-19.6,-1.2,0.0:270:12:5:5	0/0:0.0,-5.12,-71.5:209:51:15:0	0/0:0.0,-5.12,-69.9:36:51:18:0	0/0:0.0,-3.01,-43.0:36:30:11:0	0/0:0.0,-1.81,-26.9:35:18:7:0	1/1:-29.8,-2.36,0.0:619:24:8:8	0/0:0.0,-2.05,-25.6:67:21:7:0	0/0:0.0,-4.19,-50.9:113:42:13:0	0/0:0.0,-1.51,-18.6:73:15:5:0	0/0:0.0,-1.78,-24.1:29:18:8:0	1/1:-48.8,-3.31,0.0:376:33:10:10	1/1:-20.1,-1.2,0.0:523:12:5:5	1/1:-58.4,-4.76,0.0:461:48:16:16	0/0:0.0,-1.18,-31.2:288:12:9:1	1/1:-63.4,-4.52,0.0:482:45:12:12
	478811887	A	T	2611	1	_100001000011101	1	0	0	0	0	1	0	0	0	0	1	1	1	0	1	1/1:-41.0,-2.71,0.0:483:27:8:8	0/0:0.0,-2.41,-36.5:260:24:7:0	0/0:0.0,-2.68,-37.7:2:27:11:0	0/0:0.0,-0.9,-16.0:0:10:4:0	0/0:0.0,-1.48,-21.7:4:15:7:0	1/1:-37.8,-2.68,0.0:452:27:8:8	0/0:0.0,-3.61,-50.2:133:36:11:0	0/0:0.0,-4.52,-62.5:258:45:13:0	0/0:0.0,-1.2,-20.5:299:12:4:0	0/0:0.0,-2.41,-36.5:9:24:9:0	1/1:-63.9,-4.52,0.0:607:45:13:13	1/1:-42.0,-3.01,0.0:316:30:9:8	1/1:-56.4,-4.19,0.0:401:42:13:13	0/0:0.0,-2.38,-32.2:155:24:8:0	1/1:-32.2,-2.38,0.0:568:24:8:8
	478811891	T	C	2592	1	_100001000011101	1	0	0	0	0	1	0	0	0	0	1	1	1	0	1	1/1:-41.0,-2.71,0.0:379:27:7:7	0/0:0.0,-3.61,-50.1:256:36:10:0	0/0:0.0,-2.68,-34.0:2:27:11:0	0/0:0.0,-0.6,-12.3:0:7:3:0	0/0:0.0,-1.78,-21.7:4:18:8:0	1/1:-36.4,-2.68,0.0:437:27:9:8	0/0:0.0,-3.28,-42.8:133:33:10:0	0/0:0.0,-4.76,-57.2:203:48:13:0	0/0:0.0,-1.75,-20.7:164:18:4:0	0/0:0.0,-2.41,-32.4:9:24:9:0	1/1:-65.2,-4.52,0.0:606:45:13:13	1/1:-38.1,-2.83,0.0:376:28:10:8	1/1:-58.8,-4.21,0.0:418:42:13:13	0/0:0.0,-2.41,-31.5:154:24:8:0	1/1:-31.9,-2.11,0.0:574:21:7:7
	478811957	A	G	2649	1	_100001000011101	1	0	0	0	0	1	0	0	0	0	1	1	1	0	1	1/1:-52.9,-3.61,0.0:325:36:10:10	0/0:0.0,-3.91,-56.6:18:39:12:0	0/0:0.0,-3.28,-45.1:118:33:11:0	0/0:0.0,-1.51,-23.8:260:15:5:0	0/0:0.0,-1.48,-21.3:0:15:6:0	1/1:-29.0,-2.08,0.0:673:21:8:8	0/0:0.0,-4.49,-59.6:25:45:12:0	0/0:0.0,-4.46,-59.0:44:45:14:0	0/0:0.0,-2.11,-32.0:30:21:6:0	0/0:0.0,-2.05,-27.0:25:21:8:0	1/1:-73.4,-5.12,0.0:358:51:14:14	1/1:-56.2,-4.19,0.0:301:42:12:12	1/1:-45.2,-3.86,0.0:397:39:12:12	0/0:0.0,-2.66,-30.1:10:27:8:0	1/1:-20.4,-1.48,0.0:404:15:6:6
	478812061	T	C	1654	1	_100001000011101	1	0	0	0	0	1	0	0	0	0	1	1	1	0	1	1/1:-13.1,-0.88,0.0:344:9:4:4	0/0:0.0,-4.21,-60.3:25:42:11:0	0/0:0.0,-2.71,-39.8:118:27:9:0	0/0:0.0,-0.9,-15.6:434:10:3:0	0/0:0.0,-1.51,-24.2:0:15:6:0	1/1:-19.6,-1.2,0.0:209:12:5:5	0/0:0.0,-3.61,-49.5:24:36:11:0	0/0:0.0,-3.91,-56.2:130:39:11:0	0/0:0.0,-2.11,-31.6:44:21:6:0	0/0:0.0,-1.2,-20.5:0:12:5:0	1/1:-46.0,-3.31,0.0:279:33:10:10	1/1:-56.1,-4.21,0.0:239:42:11:11	1/1:-19.4,-1.48,0.0:157:15:6:6	0/0:0.0,-3.31,-46.6:7:33:9:0	1/1:-23.2,-2.03,0.0:198:20:6:6
	478812091	A	G	1728	1	_100001000011101	1	0	0	0	0	1	0	0	0	0	1	1	1	0	1	1/1:-14.1,-0.9,0.0:294:10:4:4	0/0:0.0,-3.91,-55.3:148:39:11:0	0/0:0.0,-2.71,-39.6:115:27:11:0	0/0:0.0,-0.6,-10.9:354:7:3:0	0/0:0.0,-1.81,-28.7:8:18:8:0	1/1:-26.4,-1.81,0.0:126:18:7:7	0/0:0.0,-3.91,-56.0:25:39:9:0	0/0:0.0,-4.82,-68.5:40:48:13:0	0/0:0.0,-2.41,-35.7:44:24:6:0	0/0:0.0,-1.51,-24.6:11:15:7:0	1/1:-31.9,-2.11,0.0:211:21:7:7	1/1:-35.5,-2.96,0.0:230:30:8:8	1/1:-45.5,-3.31,0.0:142:33:9:9	0/0:0.0,-2.71,-38.5:15:27:9:0	1/1:-31.5,-2.41,0.0:444:24:8:8
	478812215	G	A	2965	1	_011110111100010	0	1	1	1	1	0	1	1	1	1	0	0	0	1	0	0/0:0.0,-1.81,-28.3:270:18:7:0	1/1:-49.2,-3.31,0.0:149:33:9:9	1/1:-46.6,-3.31,0.0:6:33:12:12	1/1:-15.1,-0.9,0.0:20:10:4:4	1/1:-31.5,-2.11,0.0:0:21:8:8	0/0:0.0,-4.49,-60.9:79:45:14:0	1/1:-53.8,-3.91,0.0:12:39:12:12	1/1:-48.0,-3.31,0.0:10:33:11:11	1/1:-35.7,-2.41,0.0:13:24:8:8	1/1:-12.3,-0.6,0.0:0:7:3:3	0/0:0.0,-2.68,-37.3:340:27:10:0	0/0:0.0,-6.02,-85.3:70:60:15:0	0/0:0.0,-4.82,-67.9:56:48:16:0	1/1:-32.8,-2.11,0.0:144:21:7:7	0/0:0.0,-3.91,-55.7:58:39:12:0
	478812468	C	T	2965	1	_100001000011101	1	0	0	0	0	1	0	0	0	0	1	1	1	0	1	1/1:-73.8,-5.12,0.0:94:51:15:15	0/0:0.0,-9.03,-119.7:3:90:22:0	0/0:0.0,-3.91,-55.7:78:39:15:0	0/0:0.0,-2.11,-31.5:171:21:7:0	0/0:0.0,-1.51,-24.2:3:15:8:0	1/1:-106.1,-7.8,0.0:6:78:22:22	0/0:0.0,-6.02,-84.9:20:60:18:0	0/0:0.0,-4.21,-60.7:14:42:13:0	0/0:0.0,-3.31,-48.8:7:33:10:0	0/0:0.0,-0.6,-11.9:42:7:3:0	1/1:-42.8,-3.01,0.0:1:30:9:9	1/1:-50.7,-3.61,0.0:4:36:10:10	1/1:-73.4,-5.39,0.0:15:54:17:17	0/0:0.0,-6.62,-89.7:79:66:18:0	1/1:-63.5,-4.52,0.0:111:45:12:12
	478813084	A	G	2965	1	_100001000011101	1	0	0	0	0	1	0	0	0	0	1	1	1	0	1	1/1:-56.0,-3.91,0.0:17:39:11:11	0/0:0.0,-6.3,-86.5:0:63:16:0	0/0:0.0,-5.72,-78.4:0:57:20:0	0/0:0.0,-4.82,-67.4:0:48:17:0	0/0:0.0,-0.6,-11.0:0:7:3:0	1/1:-30.6,-2.11,0.0:194:21:7:7	0/0:0.0,-6.02,-79.6:21:60:18:0	0/0:0.0,-3.91,-56.6:12:39:11:0	0/0:0.0,-2.11,-32.0:8:21:6:0	0/0:0.0,-1.2,-20.5:1:12:5:0	1/1:-52.9,-3.61,0.0:9:36:11:11	1/1:-27.5,-1.81,0.0:48:18:6:6	1/1:-95.9,-7.22,0.0:82:72:21:20	0/0:0.0,-2.71,-41.0:132:27:10:0	1/1:-61.1,-4.21,0.0:46:42:14:14
	478813708	A	C	2476	1	_100001000011101	1	0	0	0	0	1	0	0	0	0	1	1	1	0	1	1/1:-20.5,-1.2,0.0:257:12:5:5	0/0:0.0,-1.51,-24.6:217:15:5:0	0/0:0.0,-2.41,-36.5:1:24:10:0	0/0:0.0,-1.2,-20.5:2:12:5:0	0/0:0.0,-0.9,-16.0:0:10:5:0	1/1:-106.7,-8.1,0.0:228:81:23:23	0/0:0.0,-9.91,-131.6:105:99:24:0	0/0:0.0,-5.12,-65.0:115:51:13:0	0/0:0.0,-3.01,-40.1:149:30:9:0	0/0:0.0,-0.9,-14.5:21:10:4:0	1/1:-31.5,-2.11,0.0:41:21:8:8	1/1:-34.2,-2.41,0.0:50:24:7:7	1/1:-39.8,-2.71,0.0:39:27:9:9	0/0:0.0,-3.01,-43.4:168:30:9:0	1/1:-27.0,-1.81,0.0:84:18:7:7
	478813792	G	A	2644	1	_100001000011101	1	0	0	0	0	1	0	0	0	0	1	1	1	0	1	1/1:-9.4,-0.58,0.0:1430:7:3:3	0/0:0.0,-2.41,-36.1:2:24:7:0	0/0:0.0,-1.18,-17.6:1:12:5:0	0/0:0.0,-0.3,-8.2:0:5:2:0	0/0:0.0,-0.58,-9.4:2:7:3:0	1/1:-84.7,-6.3,0.0:173:63:21:21	0/0:0.0,-7.5,-97.5:8:75:21:0	0/0:0.0,-2.11,-31.9:302:21:8:0	0/0:0.0,-0.6,-12.3:9:7:3:0	0/0:0.0,-1.2,-19.6:15:12:5:0	1/1:-50.4,-3.59,0.0:280:36:11:11	1/1:-32.3,-2.38,0.0:175:24:9:9	1/1:-47.8,-3.31,0.0:79:33:11:11	0/0:0.0,-2.11,-30.6:20:21:8:0	1/1:-51.6,-3.61,0.0:75:36:11:11
	478813973	C	T	2965	1	_100001000011101	1	0	0	0	0	1	0	0	0	0	1	1	1	0	1	1/1:-11.4,-0.6,0.0:99:7:2:2	0/0:0.0,-1.81,-27.9:165:18:7:0	0/0:0.0,-2.68,-38.1:2:27:10:0	0/0:0.0,-0.3,-8.2:0:5:2:0	0/0:0.0,-2.08,-29.9:2:21:8:0	1/1:-36.3,-2.68,0.0:330:27:9:9	0/0:0.0,-2.98,-41.3:154:30:9:0	0/0:0.0,-2.98,-40.9:35:30:10:0	0/0:0.0,-0.6,-11.9:42:7:3:0	0/0:0.0,-1.48,-20.8:11:15:7:0	1/1:-52.9,-3.61,0.0:58:36:11:11	1/1:-59.1,-4.52,0.0:86:45:12:12	1/1:-97.9,-7.5,0.0:102:75:21:21	0/0:0.0,-3.31,-47.1:139:33:10:0	1/1:-91.7,-6.62,0.0:100:66:16:16
	478814044	G	T	2965	1	_100001000011101	1	0	0	0	0	1	0	0	0	0	1	1	1	0	1	1/1:-23.8,-1.51,0.0:74:15:6:6	0/0:0.0,-3.61,-52.1:95:36:11:0	0/0:0.0,-2.08,-29.9:2:21:8:0	0/0:0.0,-0.3,-8.2:0:5:2:0	0/0:0.0,-1.48,-21.7:3:15:6:0	1/1:-22.8,-1.51,0.0:84:15:6:6	0/0:0.0,-4.21,-61.1:85:42:13:0	0/0:0.0,-4.21,-60.3:259:42:12:0	0/0:0.0,-1.51,-24.2:469:15:6:0	0/0:0.0,-1.51,-24.2:29:15:6:0	1/1:-25.8,-1.78,0.0:123:18:7:7	1/1:-59.1,-4.49,0.0:189:45:14:14	1/1:-109.9,-7.83,0.0:121:78:22:22	0/0:0.0,-3.01,-42.8:18:30:11:0	1/1:-77.8,-6.3,0.0:105:63:20:20
	478814102	C	T	2965	1	_100001000011101	1	0	0	0	0	1	0	0	0	0	1	1	1	0	1	1/1:-27.8,-1.81,0.0:367:18:6:6	0/0:0.0,-4.52,-63.5:78:45:13:0	0/0:0.0,-1.51,-23.3:3:15:7:0	0/0:0.0,-0.3,-8.2:0:5:3:0	0/0:0.0,-0.9,-15.1:4:10:4:0	1/1:-32.0,-2.11,0.0:62:21:8:8	0/0:0.0,-5.42,-72.1:86:54:17:0	0/0:0.0,-2.71,-40.2:183:27:9:0	0/0:0.0,-0.9,-16.0:361:10:4:0	0/0:0.0,-1.2,-20.1:33:12:5:0	1/1:-49.2,-3.59,0.0:51:36:11:11	1/1:-44.1,-3.31,0.0:228:33:8:8	1/1:-88.4,-6.9,0.0:108:69:20:20	0/0:0.0,-2.41,-34.7:133:24:9:0	1/1:-79.9,-5.72,0.0:308:57:16:16
	478815120	T	G	2965	1	_100001000011101	1	0	0	0	0	1	0	0	0	0	1	1	1	0	1	1/1:-28.3,-1.81,0.0:22:18:6:6	0/0:0.0,-4.21,-61.5:608:42:14:0	0/0:0.0,-2.11,-31.1:347:21:8:0	0/0:0.0,-0.6,-12.3:325:7:3:0	0/0:0.0,-1.2,-18.8:355:12:5:0	1/1:-38.8,-3.26,0.0:276:33:9:9	0/0:0.0,-5.12,-72.6:203:51:16:0	0/0:0.0,-2.71,-40.2:1575:27:9:0	0/0:0.0,-0.9,-16.0:2300:10:4:0	0/0:0.0,-1.2,-20.1:744:12:5:0	1/1:-110.6,-8.65,0.0:395:87:21:21	1/1:-28.4,-2.11,0.0:606:21:6:6	1/1:-60.7,-4.21,0.0:227:42:13:13	0/0:0.0,-2.41,-36.9:980:24:8:0	1/1:-55.4,-4.21,0.0:490:42:14:14
	478816304	A	C	2404	1	_100001000011101	1	0	0	0	0	1	0	0	0	0	1	1	1	0	1	1/1:-13.6,-0.9,0.0:6:10:3:3	0/0:0.0,-5.12,-73.0:3:51:15:0	0/0:0.0,-3.31,-48.8:0:33:13:0	0/0:0.0,-2.11,-32.8:0:21:9:0	0/0:0.0,-0.9,-16.0:0:10:4:0	1/1:-49.8,-4.16,0.0:27:42:12:12	0/0:0.0,-0.3,-8.2:657:5:2:0	0/0:0.0,-3.31,-47.9:110:33:12:0	0/0:0.0,-1.51,-24.6:0:15:6:0	0/0:0.0,-1.51,-23.3:6:15:6:0	1/1:-44.2,-3.01,0.0:237:30:11:11	1/1:-43.8,-3.01,0.0:127:30:10:10	1/1:-69.1,-3.54,0.0:71:35:19:17	0/0:0.0,-3.61,-51.6:8:36:10:0	1/1:-31.9,-2.11,0.0:146:21:5:5
	478817870	T	C	2457	1	_100001000011101	1	0	0	0	0	1	0	0	0	0	1	1	1	0	1	1/1:-21.9,-1.51,0.0:94:15:5:5	0/0:0.0,-3.01,-44.2:23:30:9:0	0/0:0.0,-5.42,-76.5:0:54:19:0	0/0:0.0,-2.11,-32.8:0:21:8:0	0/0:0.0,-3.01,-43.7:0:30:11:0	1/1:-19.3,-1.2,0.0:94:12:4:4	0/0:0.0,-1.81,-27.4:36:18:7:0	0/0:0.0,-4.13,-48.6:34:41:13:0	0/0:0.0,-2.38,-32.1:22:24:9:0	0/0:0.0,-0.88,-11.2:28:9:4:0	1/1:-84.3,-6.02,0.0:47:60:18:18	1/1:-31.5,-2.11,0.0:66:21:8:8	1/1:-60.2,-4.21,0.0:222:42:13:13	0/0:0.0,-2.71,-35.0:222:27:9:0	1/1:-40.6,-2.71,0.0:55:27:8:8
	478817922	G	A	2174	1	_100001000011101	1	0	0	0	0	1	0	0	0	0	1	1	1	0	1	1/1:-22.9,-1.51,0.0:85:15:6:6	0/0:0.0,-3.61,-52.5:149:36:10:0	0/0:0.0,-4.82,-69.3:0:48:20:0	0/0:0.0,-2.11,-32.8:0:21:9:0	0/0:0.0,-2.41,-36.5:0:24:11:0	1/1:-20.5,-1.2,0.0:65:12:5:5	0/0:0.0,-2.71,-39.2:41:27:10:0	0/0:0.0,-4.79,-64.0:229:48:16:0	0/0:0.0,-1.81,-26.8:16:18:9:0	0/0:0.0,-1.78,-24.9:12:18:7:0	1/1:-65.2,-4.52,0.0:52:45:14:14	1/1:-48.0,-3.31,0.0:52:33:12:12	1/1:-44.7,-3.01,0.0:46:30:11:11	0/0:0.0,-3.01,-44.3:122:30:10:0	1/1:-28.3,-1.81,0.0:65:18:7:7
	478818385	A	C	2167	1	_100001000011101	1	0	0	0	0	1	0	0	0	0	1	1	1	0	1	1/1:-38.7,-2.71,0.0:7:27:10:10	0/0:0.0,-3.61,-52.5:132:36:12:0	0/0:0.0,-3.01,-44.7:0:30:11:0	0/0:0.0,-1.2,-20.1:0:12:5:0	0/0:0.0,-1.51,-24.6:0:15:6:0	1/1:-19.2,-1.2,0.0:17:12:5:5	0/0:0.0,-4.21,-61.5:82:42:11:0	0/0:0.0,-6.62,-92.7:91:66:19:0	0/0:0.0,-3.01,-44.3:7:30:12:0	0/0:0.0,-1.51,-24.2:0:15:7:0	1/1:-65.9,-5.05,0.0:22:51:19:18	1/1:-41.0,-3.01,0.0:26:30:11:11	1/1:-35.8,-3.01,0.0:8:30:9:9	0/0:0.0,-5.09,-69.7:107:51:17:0	1/1:-28.3,-1.81,0.0:1:18:6:6
	478821761	C	A	2027	1	_100001000011101	1	0	0	0	0	1	0	0	0	0	1	1	1	0	1	1/1:-23.3,-1.51,0.0:58:15:5:5	0/0:0.0,-4.82,-66.1:10:48:13:0	0/0:0.0,-3.01,-41.5:1:30:11:0	0/0:0.0,-2.11,-30.1:1:21:8:0	0/0:0.0,-0.6,-11.4:0:7:3:0	1/1:-24.2,-1.51,0.0:35:15:7:7	0/0:0.0,-3.91,-52.4:14:39:14:0	0/0:0.0,-4.21,-60.6:28:42:13:0	0/0:0.0,-1.2,-19.6:27:12:5:0	0/0:0.0,-2.11,-32.8:1:21:8:0	1/1:-49.2,-3.31,0.0:32:33:14:14	1/1:-57.5,-4.46,0.0:153:45:13:13	1/1:-20.4,-1.48,0.0:55:15:6:6	0/0:0.0,-1.51,-24.6:13:15:6:0	1/1:-40.2,-2.71,0.0:85:27:10:10
	478821777	A	G	2547	1	_100001000011101	1	0	0	0	0	1	0	0	0	0	1	1	1	0	1	1/1:-38.3,-2.71,0.0:69:27:6:6	0/0:0.0,-5.42,-74.8:9:54:13:0	0/0:0.0,-2.71,-39.2:0:27:10:0	0/0:0.0,-2.11,-31.0:1:21:8:0	0/0:0.0,-0.3,-8.2:0:5:2:0	1/1:-36.5,-2.41,0.0:22:24:9:9	0/0:0.0,-3.91,-51.9:107:39:14:0	0/0:0.0,-3.89,-53.2:23:39:12:0	0/0:0.0,-1.48,-21.7:19:15:6:0	0/0:0.0,-1.2,-19.2:1:12:6:0	1/1:-49.5,-3.59,0.0:32:36:15:15	1/1:-59.3,-4.21,0.0:67:42:13:13	1/1:-43.9,-3.01,0.0:195:30:9:9	0/0:0.0,-1.2,-18.7:5:12:5:0	1/1:-39.3,-2.71,0.0:86:27:10:10
	478822050	A	T	2574	1	_100001000011101	1	0	0	0	0	1	0	0	0	0	1	1	1	0	1	1/1:-20.1,-1.2,0.0:249:12:4:4	0/0:0.0,-3.31,-48.3:1:33:9:0	0/0:0.0,-4.79,-64.1:100:48:16:0	0/0:0.0,-2.98,-40.4:156:30:10:0	0/0:0.0,-1.51,-23.7:7:15:6:0	1/1:-40.1,-2.71,0.0:90:27:13:13	0/0:0.0,-6.02,-84.5:12:60:18:0	0/0:0.0,-2.38,-32.4:9:24:8:0	0/0:0.0,-0.58,-9.0:11:7:3:0	0/0:0.0,-1.2,-19.7:5:12:5:0	1/1:-27.8,-1.81,0.0:115:18:7:7	1/1:-52.5,-3.61,0.0:309:36:12:12	1/1:-86.0,-6.32,0.0:192:63:19:19	0/0:0.0,-1.81,-28.7:6:18:7:0	1/1:-43.0,-3.01,0.0:114:30:11:11
	478822069	A	G	2566	1	_100001000011101	1	0	0	0	0	1	0	0	0	0	1	1	1	0	1	1/1:-20.5,-1.2,0.0:248:12:4:4	0/0:0.0,-2.41,-36.5:118:24:8:0	0/0:0.0,-3.61,-52.9:103:36:12:0	0/0:0.0,-1.51,-24.6:198:15:5:0	0/0:0.0,-1.81,-28.3:9:18:7:0	1/1:-40.6,-2.71,0.0:107:27:12:12	0/0:0.0,-5.72,-79.0:12:57:18:0	0/0:0.0,-1.81,-28.3:9:18:7:0	0/0:0.0,-0.3,-8.2:11:5:2:0	0/0:0.0,-1.2,-20.1:5:12:5:0	1/1:-28.3,-1.81,0.0:131:18:7:7	1/1:-56.6,-3.91,0.0:295:39:12:12	1/1:-78.3,-5.99,0.0:187:60:18:18	0/0:0.0,-1.81,-28.7:149:18:7:0	1/1:-44.3,-3.01,0.0:267:30:10:10
	478822086	G	A	2383	1	_100001000011101	1	0	0	0	0	1	0	0	0	0	1	1	1	0	1	1/1:-16.4,-0.9,0.0:220:10:3:3	0/0:0.0,-3.91,-57.0:108:39:10:0	0/0:0.0,-3.61,-50.5:97:36:12:0	0/0:0.0,-1.51,-24.6:260:15:5:0	0/0:0.0,-1.81,-25.9:7:18:7:0	1/1:-42.8,-3.01,0.0:135:30:11:11	0/0:0.0,-5.12,-69.3:11:51:17:0	0/0:0.0,-1.81,-26.4:10:18:7:0	0/0:0.0,-0.3,-6.3:17:5:2:0	0/0:0.0,-1.2,-20.1:5:12:5:0	1/1:-28.3,-1.81,0.0:144:18:7:7	1/1:-44.2,-3.01,0.0:310:30:9:9	1/1:-77.5,-5.69,0.0:191:57:18:18	0/0:0.0,-1.81,-26.9:6:18:7:0	1/1:-41.1,-3.01,0.0:345:30:8:8
	478822101	T	C	2202	1	_100001000011101	1	0	0	0	0	1	0	0	0	0	1	1	1	0	1	1/1:-20.5,-1.2,0.0:250:12:4:4	0/0:0.0,-3.91,-55.2:109:39:12:0	0/0:0.0,-3.01,-42.3:91:30:12:0	0/0:0.0,-1.51,-23.7:219:15:5:0	0/0:0.0,-1.2,-18.6:7:12:7:0	1/1:-38.9,-2.71,0.0:135:27:12:11	0/0:0.0,-5.06,-64.5:10:51:19:0	0/0:0.0,-1.2,-18.6:6:12:5:0	0/0:0.0,-0.3,-6.3:17:5:2:0	0/0:0.0,-0.6,-12.3:0:7:3:0	1/1:-36.9,-2.41,0.0:128:24:9:9	1/1:-40.7,-2.71,0.0:455:27:8:8	1/1:-58.2,-4.21,0.0:204:42:14:13	0/0:0.0,-0.9,-15.5:11:10:4:0	1/1:-36.9,-2.41,0.0:345:24:6:6
	478822105	G	A	2165	1	_100001000011101	1	0	0	0	0	1	0	0	0	0	1	1	1	0	1	1/1:-20.5,-1.2,0.0:250:12:4:4	0/0:0.0,-3.91,-56.2:109:39:12:0	0/0:0.0,-3.31,-47.4:91:33:13:0	0/0:0.0,-1.81,-28.3:219:18:6:0	0/0:0.0,-1.2,-19.1:7:12:7:0	1/1:-37.7,-2.71,0.0:119:27:12:11	0/0:0.0,-5.42,-72.6:10:54:19:0	0/0:0.0,-1.48,-20.9:7:15:6:0	0/0:0.0,-0.27,-5.3:17:5:2:0	0/0:0.0,-0.9,-15.6:0:10:4:0	1/1:-36.5,-2.41,0.0:128:24:9:9	1/1:-40.3,-2.71,0.0:269:27:8:8	1/1:-59.2,-4.21,0.0:236:42:13:13	0/0:0.0,-0.9,-16.0:11:10:4:0	1/1:-34.3,-2.41,0.0:318:24:6:6
	478822236	G	A	2218	1	_100001000011101	1	0	0	0	0	1	0	0	0	0	1	1	1	0	1	1/1:-18.8,-1.2,0.0:132:12:4:4	0/0:0.0,-4.21,-60.2:3:42:13:0	0/0:0.0,-5.12,-71.2:79:51:17:0	0/0:0.0,-3.31,-48.4:122:33:11:0	0/0:0.0,-1.51,-22.8:0:15:6:0	1/1:-36.7,-2.68,0.0:42:27:10:10	0/0:0.0,-5.42,-75.6:21:54:16:0	0/0:0.0,-3.89,-48.8:107:39:14:0	0/0:0.0,-2.08,-26.9:9:21:8:0	0/0:0.0,-1.51,-21.9:8:15:6:0	1/1:-38.3,-2.71,0.0:44:27:11:11	1/1:-23.8,-1.51,0.0:269:15:6:6	1/1:-72.8,-5.39,0.0:157:54:17:17	0/0:0.0,-4.21,-59.4:5:42:11:0	1/1:-43.6,-3.31,0.0:161:33:9:9
	478822247	G	A	2100	1	_100001000011101	1	0	0	0	0	1	0	0	0	0	1	1	1	0	1	1/1:-16.4,-0.9,0.0:138:10:3:3	0/0:0.0,-3.61,-51.6:4:36:11:0	0/0:0.0,-4.52,-64.3:90:45:15:0	0/0:0.0,-3.31,-47.9:122:33:11:0	0/0:0.0,-0.9,-16.4:0:10:4:0	1/1:-32.3,-2.38,0.0:46:24:9:9	0/0:0.0,-4.82,-61.9:19:48:17:0	0/0:0.0,-3.86,-48.1:66:39:14:0	0/0:0.0,-2.05,-25.7:9:21:8:0	0/0:0.0,-1.51,-22.4:8:15:6:0	1/1:-40.6,-2.71,0.0:39:27:10:10	1/1:-24.6,-1.51,0.0:212:15:6:6	1/1:-73.2,-5.39,0.0:166:54:17:17	0/0:0.0,-3.91,-56.1:5:39:11:0	1/1:-35.0,-2.68,0.0:163:27:8:8
	478822501	A	G	1884	1	_100001000011101	1	0	0	0	0	1	0	0	0	0	1	1	1	0	1	1/1:-10.4,-0.6,0.0:239:7:3:3	0/0:0.0,-3.01,-42.1:21:30:8:0	0/0:0.0,-2.41,-36.5:6:24:9:0	0/0:0.0,-1.51,-24.6:0:15:6:0	0/0:0.0,-0.6,-11.9:21:7:3:0	1/1:-38.1,-2.68,0.0:93:27:10:10	0/0:0.0,-2.11,-30.0:15:21:8:0	0/0:0.0,-3.91,-55.2:162:39:12:0	0/0:0.0,-2.11,-32.4:81:21:8:0	0/0:0.0,-0.9,-14.6:17:10:4:0	1/1:-51.5,-3.61,0.0:47:36:15:15	1/1:-41.4,-3.01,0.0:195:30:10:10	1/1:-42.5,-3.01,0.0:205:30:11:11	0/0:0.0,-2.11,-32.8:1:21:7:0	1/1:-16.4,-0.9,0.0:195:10:4:4
	478822525	C	G	2056	1	_100001000011101	1	0	0	0	0	1	0	0	0	0	1	1	1	0	1	1/1:-13.1,-0.88,0.0:232:9:4:4	0/0:0.0,-1.18,-29.8:20:12:7:1	0/0:0.0,-2.71,-41.0:8:27:10:0	0/0:0.0,-1.2,-20.5:0:12:5:0	0/0:0.0,-1.2,-20.5:16:12:5:0	1/1:-45.8,-3.56,0.0:59:36:13:13	0/0:0.0,-2.98,-39.4:249:30:11:0	0/0:0.0,-2.96,-38.5:294:30:10:0	0/0:0.0,-1.78,-25.4:91:18:7:0	0/0:0.0,-0.6,-11.9:12:7:3:0	1/1:-65.6,-4.52,0.0:50:45:18:18	1/1:-38.3,-2.71,0.0:202:27:10:10	1/1:-38.8,-2.71,0.0:199:27:10:10	0/0:0.0,-1.81,-28.7:0:18:6:0	1/1:-16.0,-0.9,0.0:220:10:4:4
	478822653	C	T	2965	1	_100001000011101	1	0	0	0	0	1	0	0	0	0	1	1	1	0	1	1/1:-29.1,-2.08,0.0:250:21:6:6	0/0:0.0,-3.91,-56.6:10:39:11:0	0/0:0.0,-3.31,-48.8:76:33:15:0	0/0:0.0,-1.81,-28.7:162:18:8:0	0/0:0.0,-1.2,-20.1:0:12:7:0	1/1:-42.3,-3.01,0.0:104:30:13:13	0/0:0.0,-4.52,-61.5:6:45:13:0	0/0:0.0,-2.41,-36.5:172:24:8:0	0/0:0.0,-1.2,-20.1:0:12:6:0	0/0:0.0,-0.3,-8.2:0:5:2:0	1/1:-54.5,-3.89,0.0:125:39:16:16	1/1:-34.6,-2.41,0.0:202:24:8:8	1/1:-93.8,-6.92,0.0:257:69:19:19	0/0:0.0,-1.2,-20.5:0:12:3:0	1/1:-58.9,-4.21,0.0:245:42:11:11
	478822849	C	T	1773	1	_100001000011101	1	0	0	0	0	1	0	0	0	0	1	1	1	0	1	1/1:-14.3,-1.15,0.0:539:12:4:4	0/0:0.0,-3.31,-48.3:11:33:11:0	0/0:0.0,-2.41,-36.1:3:24:9:0	0/0:0.0,-1.51,-24.6:6:15:6:0	0/0:0.0,-0.6,-11.5:0:7:3:0	1/1:-29.4,-1.18,0.0:48:12:13:12	0/0:0.0,-3.61,-51.0:16:36:11:0	0/0:0.0,-1.75,-20.6:45:18:7:0	0/0:0.0,-0.27,-5.3:0:5:2:0	0/0:0.0,-1.18,-15.3:27:12:5:0	1/1:-32.3,-2.41,0.0:45:24:10:9	1/1:-10.9,-0.6,0.0:236:7:3:3	1/1:-42.8,-3.28,0.0:371:33:13:12	0/0:0.0,-2.08,-29.9:29:21:7:0	1/1:-59.4,-4.82,0.0:247:48:13:13
	478822892	T	A	2366	1	_100001000011101	1	0	0	0	0	1	0	0	0	0	1	1	1	0	1	1/1:-14.1,-1.16,0.0:214:12:3:3	0/0:0.0,-4.82,-66.4:12:48:15:0	0/0:0.0,-2.71,-40.6:6:27:11:0	0/0:0.0,-1.81,-28.3:9:18:8:0	0/0:0.0,-0.6,-12.3:0:7:3:0	1/1:-34.1,-2.11,0.0:56:21:8:8	0/0:0.0,-3.31,-46.4:16:33:10:0	0/0:0.0,-1.78,-24.0:179:18:7:0	0/0:0.0,-0.3,-6.8:0:5:2:0	0/0:0.0,-1.18,-17.2:22:12:5:0	1/1:-44.4,-2.98,0.0:63:30:12:11	1/1:-32.2,-1.81,0.0:195:18:6:6	1/1:-54.3,-3.31,0.0:239:33:11:11	0/0:0.0,-4.16,-54.0:44:42:13:0	1/1:-69.5,-4.52,0.0:243:45:14:14
	478823628	G	T	2217	1	_100001000011101	1	0	0	0	0	1	0	0	0	0	1	1	1	0	1	1/1:-11.9,-0.6,0.0:177:7:3:3	0/0:0.0,-10.5,-131.3:303:99:27:0	0/0:0.0,-3.01,-43.4:64:30:11:0	0/0:0.0,-1.81,-27.0:59:18:7:0	0/0:0.0,-0.9,-16.4:71:10:4:0	1/1:-27.4,-1.81,0.0:93:18:7:7	0/0:0.0,-4.7,-64.9:293:47:16:0	0/0:0.0,-4.19,-57.3:46:42:14:0	0/0:0.0,-2.08,-29.5:39:21:8:0	0/0:0.0,-1.51,-23.7:19:15:6:0	1/1:-39.9,-2.98,0.0:74:30:13:13	1/1:-56.6,-3.78,0.0:359:38:13:12	1/1:-57.4,-3.91,0.0:174:39:12:12	0/0:0.0,-4.82,-64.1:353:48:13:0	1/1:-40.5,-3.01,0.0:414:30:9:9
	478824117	C	T	2912	1	_100001000011101	1	0	0	0	0	1	0	0	0	0	1	1	1	0	1	1/1:-9.4,-0.58,0.0:1107:7:3:3	0/0:0.0,-3.91,-51.7:952:39:9:0	0/0:0.0,-2.98,-41.4:137:30:11:0	0/0:0.0,-1.51,-24.6:97:15:6:0	0/0:0.0,-1.18,-16.8:192:12:5:0	1/1:-39.8,-2.71,0.0:110:27:10:10	0/0:0.0,-5.72,-73.3:572:57:18:0	0/0:0.0,-4.21,-59.4:326:42:12:0	0/0:0.0,-1.51,-24.2:177:15:7:0	0/0:0.0,-1.51,-23.3:433:15:5:0	1/1:-58.4,-4.21,0.0:194:42:16:16	1/1:-48.3,-3.31,0.0:477:33:12:12	1/1:-71.4,-2.87,0.0:641:29:18:18	0/0:0.0,-1.51,-23.8:618:15:6:0	1/1:-75.9,-5.42,0.0:482:54:15:15
	478827204	G	T	2287	1	_100001000011101	1	0	0	0	0	1	0	0	0	0	1	1	1	0	1	1/1:-36.5,-2.41,0.0:76:24:7:7	0/0:0.0,-2.08,-29.9:146:21:8:0	0/0:0.0,-1.81,-26.9:444:18:7:0	0/0:0.0,-0.6,-10.5:33:7:3:0	0/0:0.0,-0.9,-16.4:123:10:4:0	1/1:-27.4,-1.81,0.0:23:18:8:8	0/0:0.0,-3.91,-54.2:116:39:10:0	0/0:0.0,-5.39,-69.6:426:54:14:0	0/0:0.0,-1.81,-28.3:230:18:7:0	0/0:0.0,-1.48,-18.5:205:15:7:0	1/1:-56.6,-3.91,0.0:24:39:20:20	1/1:-39.7,-2.71,0.0:109:27:9:9	1/1:-56.6,-3.91,0.0:311:39:11:11	0/0:0.0,-2.66,-34.4:158:27:9:0	1/1:-24.0,-1.81,0.0:124:18:6:6
	478827924	G	A	1520	1	_100001000011101	1	0	0	0	0	1	0	0	0	0	1	1	1	0	1	1/1:-22.0,-1.51,0.0:371:15:8:6	0/0:0.0,-2.98,-40.4:180:30:8:0	0/0:0.0,-6.02,-82.6:176:60:19:0	0/0:0.0,-2.71,-38.9:99:27:9:0	0/0:0.0,-2.71,-39.6:201:27:10:0	1/1:-23.3,-1.51,0.0:91:15:6:6	0/0:0.0,-0.6,-11.9:270:7:3:0	0/0:0.0,-4.21,-53.0:180:42:13:0	0/0:0.0,-0.3,-6.8:6:5:2:0	0/0:0.0,-2.71,-33.9:24:27:11:0	1/1:-28.4,-2.36,0.0:59:24:13:13	1/1:-30.6,-2.11,0.0:305:21:8:8	1/1:-36.4,-3.26,0.0:249:33:11:11	0/0:0.0,-0.6,-11.4:276:7:3:0	1/1:-23.2,-1.78,0.0:581:18:7:7
	478828605	C	A	2160	1	_100001000011101	1	0	0	0	0	1	0	0	0	0	1	1	1	0	1	1/1:-18.7,-1.2,0.0:358:12:3:3	0/0:0.0,-2.11,-32.4:182:21:7:0	0/0:0.0,-3.31,-47.2:159:33:10:0	0/0:0.0,-2.41,-36.1:135:24:8:0	0/0:0.0,-0.6,-11.1:256:7:2:0	1/1:-15.5,-0.9,0.0:47:10:4:4	0/0:0.0,-2.08,-28.6:168:21:8:0	0/0:0.0,-6.32,-88.4:36:63:16:0	0/0:0.0,-1.81,-28.7:0:18:7:0	0/0:0.0,-1.81,-27.8:1:18:9:0	1/1:-40.9,-2.98,0.0:83:30:11:11	1/1:-90.7,-6.9,0.0:364:69:18:18	1/1:-41.4,-2.98,0.0:269:30:11:10	0/0:0.0,-4.19,-54.4:185:42:14:0	1/1:-20.8,-1.48,0.0:223:15:6:6
	478833556	G	T	2504	1	_100001000011101	1	0	0	0	0	1	0	0	0	0	1	1	1	0	1	1/1:-26.1,-2.05,0.0:364:21:7:7	0/0:0.0,-4.82,-68.5:203:48:15:0	0/0:0.0,-2.41,-34.6:334:24:8:0	0/0:0.0,-0.6,-10.0:190:7:3:0	0/0:0.0,-1.51,-24.6:405:15:5:0	1/1:-36.3,-2.71,0.0:164:27:9:8	0/0:0.0,-3.61,-48.3:129:36:12:0	0/0:0.0,-6.32,-88.2:240:63:16:0	0/0:0.0,-3.01,-43.5:36:30:12:0	0/0:0.0,-0.9,-16.4:55:10:4:0	1/1:-69.8,-5.37,0.0:225:54:15:15	1/1:-36.1,-2.41,0.0:141:24:8:8	1/1:-65.9,-4.44,0.0:177:44:18:17	0/0:0.0,-4.82,-69.7:152:48:15:0	1/1:-28.3,-1.81,0.0:188:18:7:7
	478835542	C	T	2548	1	_100001000011101	1	0	0	0	0	1	0	0	0	0	1	1	1	0	1	1/1:-34.2,-2.41,0.0:191:24:9:9	0/0:0.0,-5.72,-79.8:132:57:16:0	0/0:0.0,-2.41,-36.9:143:24:9:0	0/0:0.0,-0.6,-12.3:132:7:3:0	0/0:0.0,-1.51,-24.6:148:15:6:0	1/1:-54.5,-4.19,0.0:118:42:12:12	0/0:0.0,-4.21,-59.9:216:42:14:0	0/0:0.0,-3.31,-47.5:335:33:9:0	0/0:0.0,-0.9,-16.4:27:10:6:0	0/0:0.0,-0.6,-11.0:4:7:3:0	1/1:-70.5,-5.12,0.0:137:51:15:15	1/1:-26.5,-1.81,0.0:128:18:7:7	1/1:-38.9,-2.71,0.0:139:27:8:8	0/0:0.0,-2.71,-37.8:97:27:8:0	1/1:-42.2,-2.98,0.0:113:30:9:9
	478835712	C	T	2383	1	_100001000011101	1	0	0	0	0	1	0	0	0	0	1	1	1	0	1	1/1:-40.2,-2.71,0.0:367:27:9:9	0/0:0.0,-4.82,-69.3:255:48:13:0	0/0:0.0,-4.52,-63.8:214:45:11:0	0/0:0.0,-3.31,-49.2:228:33:7:0	0/0:0.0,-0.9,-14.6:190:10:4:0	1/1:-54.5,-4.19,0.0:389:42:14:14	0/0:0.0,-6.92,-96.0:297:69:17:0	0/0:0.0,-2.11,-32.4:30:21:8:0	0/0:0.0,-0.3,-7.8:0:5:2:0	0/0:0.0,-1.51,-24.6:26:15:6:0	1/1:-63.0,-4.52,0.0:226:45:15:15	1/1:-36.0,-2.41,0.0:190:24:9:9	1/1:-40.2,-2.71,0.0:391:27:9:9	0/0:0.0,-1.2,-20.1:205:12:5:0	1/1:-16.4,-0.9,0.0:229:10:4:4
	478835723	G	A	2143	1	_100001000011101	1	0	0	0	0	1	0	0	0	0	1	1	1	0	1	1/1:-32.8,-2.11,0.0:358:21:8:8	0/0:0.0,-4.82,-68.8:257:48:14:0	0/0:0.0,-4.21,-60.6:223:42:10:0	0/0:0.0,-3.31,-49.2:228:33:7:0	0/0:0.0,-0.6,-11.4:212:7:3:0	1/1:-47.3,-3.31,0.0:305:33:11:11	0/0:0.0,-6.32,-88.5:227:63:15:0	0/0:0.0,-2.41,-35.0:27:24:8:0	0/0:0.0,-0.3,-6.3:0:5:2:0	0/0:0.0,-1.51,-24.6:31:15:6:0	1/1:-54.8,-3.91,0.0:233:39:13:13	1/1:-31.0,-2.11,0.0:211:21:8:8	1/1:-44.3,-3.01,0.0:436:30:10:10	0/0:0.0,-1.51,-23.3:212:15:6:0	1/1:-16.0,-0.9,0.0:220:10:4:4
	478835885	G	T	1449	1	_100001000011101	1	0	0	0	0	1	0	0	0	0	1	1	1	0	1	1/1:-10.4,-0.6,0.0:307:7:3:3	0/0:0.0,-5.12,-72.1:255:51:15:0	0/0:0.0,-1.81,-27.4:227:18:6:0	0/0:0.0,-1.2,-19.6:218:12:4:0	0/0:0.0,-0.3,-7.8:239:5:2:0	1/1:-28.3,-1.81,0.0:260:18:7:7	0/0:0.0,-1.78,-23.9:664:18:7:0	0/0:0.0,-3.31,-48.8:253:33:12:0	0/0:0.0,-1.2,-20.1:69:12:6:0	0/0:0.0,-1.81,-28.7:252:18:6:0	1/1:-28.2,-2.11,0.0:272:21:8:8	1/1:-28.7,-1.81,0.0:253:18:6:6	1/1:-41.6,-3.28,0.0:414:33:10:10	0/0:0.0,-2.11,-32.8:466:21:7:0	1/1:-19.6,-1.2,0.0:462:12:4:4
	478836086	C	T	2547	1	_100001000011101	1	0	0	0	0	1	0	0	0	0	1	1	1	0	1	1/1:-8.2,-0.3,0.0:198:5:2:2	0/0:0.0,-5.35,-69.6:868:54:14:0	0/0:0.0,-2.98,-40.9:1041:30:7:0	0/0:0.0,-0.58,-9.0:241:7:3:0	0/0:0.0,-2.11,-31.9:1641:21:4:0	1/1:-81.8,-5.99,0.0:338:60:16:16	0/0:0.0,-3.01,-38.6:2277:30:5:0	0/0:0.0,-1.78,-24.5:39:18:9:0	0/0:0.0,-0.3,-6.9:12:5:2:0	0/0:0.0,-1.18,-17.6:35:12:7:0	1/1:-50.6,-3.61,0.0:256:36:12:12	1/1:-16.4,-0.9,0.0:1698:10:2:2	1/1:-71.6,-5.12,0.0:418:51:13:13	0/0:0.0,-2.71,-41.0:707:27:7:0	1/1:-37.8,-3.01,0.0:765:30:6:6
	478849147	T	C	2580	1	_100001000011101	1	0	0	0	0	1	0	0	0	0	1	1	1	0	1	1/1:-28.3,-2.11,0.0:228:21:6:6	0/0:0.0,-5.09,-68.7:338:51:15:0	0/0:0.0,-3.61,-51.5:199:36:11:0	0/0:0.0,-2.11,-31.0:182:21:7:0	0/0:0.0,-1.2,-20.5:239:12:4:0	1/1:-48.9,-3.57,0.0:362:36:13:12	0/0:0.0,-3.59,-47.4:243:36:9:0	0/0:0.0,-1.51,-23.3:34:15:6:0	0/0:0.0,-0.9,-15.5:37:10:4:0	0/0:0.0,-0.3,-7.8:26:5:2:0	1/1:-56.6,-4.21,0.0:221:42:13:13	1/1:-38.3,-3.02,0.0:245:30:9:6	1/1:-36.1,-2.41,0.0:210:24:8:8	0/0:0.0,-5.72,-74.1:231:57:16:0	1/1:-61.8,-4.49,0.0:279:45:13:13
	478855381	T	C	2965	1	_100001000011101	1	0	0	0	0	1	0	0	0	0	1	1	1	0	1	1/1:-204.6,-15.05,0.0:252:99:42:42	0/0:0.0,-2.95,-40.4:100:29:10:0	0/0:0.0,-6.62,-91.2:134:66:17:0	0/0:0.0,-1.2,-18.3:57:12:5:0	0/0:0.0,-5.12,-72.9:167:51:12:0	1/1:-297.4,-21.93,0.0:323:99:64:64	0/0:0.0,-4.19,-58.6:127:42:15:0	0/0:0.0,-5.67,-68.3:226:57:17:0	0/0:0.0,-1.75,-18.7:271:18:6:0	0/0:0.0,-3.61,-49.6:193:36:11:0	1/1:-300.0,-32.81,0.0:205:99:86:86	1/1:-300.0,-25.59,0.0:177:99:74:74	1/1:-300.0,-31.23,0.0:227:99:89:89	0/0:0.0,-2.71,-39.3:135:27:8:0	1/1:-300.0,-40.28,0.0:218:99:110:110
	478856106	C	T	2466	1	_100001000011101	1	0	0	0	0	1	0	0	0	0	1	1	1	0	1	1/1:-33.7,-2.41,0.0:35:24:7:7	0/0:0.0,-4.82,-69.7:32:48:12:0	0/0:0.0,-3.01,-44.3:131:30:10:0	0/0:0.0,-1.2,-20.1:239:12:5:0	0/0:0.0,-1.51,-24.2:24:15:5:0	1/1:-36.1,-2.41,0.0:166:24:9:8	0/0:0.0,-5.39,-70.8:51:54:14:0	0/0:0.0,-2.71,-38.8:444:27:10:0	0/0:0.0,-2.11,-30.6:383:21:8:0	0/0:0.0,-0.3,-8.2:687:5:2:0	1/1:-51.7,-3.61,0.0:37:36:13:13	1/1:-37.2,-2.71,0.0:41:27:9:9	1/1:-56.2,-3.91,0.0:8:39:11:11	0/0:0.0,-5.72,-76.8:137:57:16:0	1/1:-43.8,-3.01,0.0:175:30:9:9
	478856317	G	A	2731	1	_100001000011101	1	0	0	0	0	1	0	0	0	0	1	1	1	0	1	1/1:-15.5,-0.9,0.0:213:10:4:4	0/0:0.0,-4.46,-59.8:220:45:12:0	0/0:0.0,-2.71,-40.1:145:27:10:0	0/0:0.0,-1.2,-20.5:85:12:5:0	0/0:0.0,-1.2,-19.6:215:12:5:0	1/1:-30.1,-2.11,0.0:1801:21:4:4	0/0:0.0,-3.61,-50.3:127:36:13:0	0/0:0.0,-1.48,-19.4:67:15:6:0	0/0:0.0,-0.88,-11.6:83:9:4:0	0/0:0.0,-0.3,-7.8:36:5:2:0	1/1:-27.0,-1.81,0.0:107:18:7:7	1/1:-57.4,-2.36,0.0:225:24:15:14	1/1:-46.1,-3.31,0.0:275:33:11:11	0/0:0.0,-2.11,-30.7:670:21:6:0	1/1:-108.9,-8.43,0.0:299:84:21:20
	478856394	G	A	1989	1	_100001000011101	1	0	0	0	0	1	0	0	0	0	1	1	1	0	1	1/1:-16.4,-0.9,0.0:603:10:3:3	0/0:0.0,-2.41,-35.7:663:24:6:0	0/0:0.0,-2.71,-39.6:550:27:8:0	0/0:0.0,-0.3,-8.2:145:5:2:0	0/0:0.0,-2.11,-31.4:752:21:6:0	1/1:-24.9,-1.78,0.0:2773:18:3:3	0/0:0.0,-2.66,-33.3:295:27:6:0	0/0:0.0,-2.68,-36.4:993:27:6:0	0/0:0.0,-1.18,-17.6:92:12:4:0	0/0:0.0,-1.2,-18.8:2794:12:2:0	1/1:-20.9,-1.48,0.0:65:15:5:5	1/1:-26.9,-1.81,0.0:528:18:7:7	1/1:-57.0,-4.52,0.0:398:45:12:12	0/0:0.0,-3.83,-43.9:977:38:8:0	1/1:-64.8,-4.52,0.0:729:45:12:12
	478858694	T	G	2965	1	_100001000011101	1	0	0	0	0	1	0	0	0	0	1	1	1	0	1	1/1:-58.8,-4.79,0.0:36:48:12:12	0/0:0.0,-2.71,-40.6:10:27:8:0	0/0:0.0,-6.9,-91.5:27:69:22:0	0/0:0.0,-2.98,-40.0:20:30:9:0	0/0:0.0,-3.61,-51.5:31:36:13:0	1/1:-33.7,-2.41,0.0:66:24:9:9	0/0:0.0,-1.51,-24.2:407:15:6:0	0/0:0.0,-4.52,-63.9:209:45:15:0	0/0:0.0,-1.81,-27.4:234:18:7:0	0/0:0.0,-2.41,-36.5:183:24:8:0	1/1:-48.8,-3.31,0.0:50:33:9:9	1/1:-28.3,-1.81,0.0:27:18:6:6	1/1:-103.7,-7.83,0.0:37:78:23:23	0/0:0.0,-0.6,-10.0:101:7:3:0	1/1:-37.2,-2.68,0.0:181:27:10:9
	478859173	G	A	2965	1	_100001000011101	1	0	0	0	0	1	0	0	0	0	1	1	1	0	1	1/1:-31.4,-2.11,0.0:221:21:7:7	0/0:0.0,-4.82,-69.7:2:48:13:0	0/0:0.0,-5.42,-75.6:93:54:19:0	0/0:0.0,-2.71,-38.7:138:27:10:0	0/0:0.0,-2.41,-36.9:39:24:9:0	1/1:-29.1,-2.11,0.0:55:21:7:7	0/0:0.0,-2.71,-40.2:218:27:7:0	0/0:0.0,-4.52,-63.4:165:45:12:0	0/0:0.0,-3.31,-47.4:70:33:9:0	0/0:0.0,-0.9,-16.0:434:10:3:0	1/1:-65.6,-4.82,0.0:36:48:13:13	1/1:-60.9,-4.49,0.0:61:45:14:14	1/1:-56.1,-4.21,0.0:124:42:12:12	0/0:0.0,-2.11,-30.5:47:21:8:0	1/1:-88.4,-6.32,0.0:116:63:19:19
	478859368	T	A	2118	1	_100001000011101	1	0	0	0	0	1	0	0	0	0	1	1	1	0	1	1/1:-36.5,-2.41,0.0:395:24:8:8	0/0:0.0,-3.61,-50.2:21:36:12:0	0/0:0.0,-4.19,-58.6:146:42:13:0	0/0:0.0,-2.71,-41.0:169:27:9:0	0/0:0.0,-1.18,-17.6:93:12:4:0	1/1:-19.6,-1.2,0.0:173:12:6:5	0/0:0.0,-3.31,-47.0:77:33:10:0	0/0:0.0,-2.41,-36.1:111:24:8:0	0/0:0.0,-1.81,-27.9:127:18:6:0	0/0:0.0,-0.3,-8.2:63:5:2:0	1/1:-49.1,-3.59,0.0:316:36:11:11	1/1:-41.9,-3.01,0.0:92:30:10:10	1/1:-32.4,-2.11,0.0:279:21:8:8	0/0:0.0,-7.2,-94.4:67:72:20:0	1/1:-44.3,-3.01,0.0:142:30:10:10
	478863496	T	A	2533	1	_100001000011101	1	0	0	0	0	1	0	0	0	0	1	1	1	0	1	1/1:-47.4,-3.31,0.0:409:33:10:10	0/0:0.0,-2.08,-43.9:191:21:10:1	0/0:0.0,-5.09,-70.1:305:51:15:0	0/0:0.0,-2.98,-41.4:386:30:9:0	0/0:0.0,-1.81,-28.7:170:18:6:0	1/1:-71.5,-5.12,0.0:74:51:16:16	0/0:0.0,-4.52,-65.6:274:45:13:0	0/0:0.0,-3.61,-50.6:65:36:10:0	0/0:0.0,-1.2,-20.5:82:12:4:0	0/0:0.0,-1.81,-26.0:51:18:6:0	1/1:-26.6,-1.81,0.0:635:18:6:6	1/1:-19.2,-1.2,0.0:1027:12:5:5	1/1:-42.5,-3.26,0.0:115:33:9:9	0/0:0.0,-2.11,-31.0:304:21:7:0	1/1:-58.3,-4.21,0.0:158:42:11:11
	478877344	G	A	1609	1	_100001000011101	1	0	0	0	0	1	0	0	0	0	1	1	1	0	1	1/1:-8.5,-0.58,0.0:20:7:3:3	0/0:0.0,-4.52,-64.8:54:45:14:0	0/0:0.0,-3.95,-63.1:312:40:13:0	0/0:0.0,-0.6,-12.3:32:7:3:0	0/0:0.0,-3.05,-50.8:412:30:10:0	1/1:-20.1,-1.2,0.0:729:12:4:4	0/0:0.0,-3.01,-44.3:73:30:10:0	0/0:0.0,-2.41,-32.6:263:24:9:0	0/0:0.0,-1.51,-20.3:300:15:6:0	0/0:0.0,-0.6,-12.3:133:7:3:0	1/1:-36.9,-2.41,0.0:43:24:9:9	1/1:-22.8,-1.51,0.0:29:15:6:6	1/1:-36.9,-2.41,0.0:87:24:9:9	0/0:0.0,-0.9,-16.4:71:10:4:0	1/1:-47.6,-3.59,0.0:68:36:12:12
	478882353	C	T	1868	1	_100001000011101	1	0	0	0	0	1	0	0	0	0	1	1	1	0	1	1/1:-11.4,-0.6,0.0:78:7:4:4	0/0:0.0,-3.01,-43.4:216:30:13:0	0/0:0.0,-4.21,-60.3:101:42:17:0	0/0:0.0,-2.41,-35.7:36:24:9:0	0/0:0.0,-1.51,-24.6:183:15:8:0	1/1:-27.4,-1.81,0.0:110:18:6:6	0/0:0.0,-5.64,-69.6:300:56:18:0	0/0:0.0,-4.73,-60.9:31:47:18:0	0/0:0.0,-0.88,-11.7:3:9:4:0	0/0:0.0,-3.55,-49.2:39:35:14:0	1/1:-36.5,-2.41,0.0:61:24:9:9	1/1:-15.5,-0.9,0.0:39:10:4:4	1/1:-81.2,-5.72,0.0:184:57:16:16	0/0:0.0,-4.21,-58.5:44:42:15:0	1/1:-26.8,-2.08,0.0:214:21:9:9
	478882450	T	C	2070	1	_100001000011101	1	0	0	0	0	1	0	0	0	0	1	1	1	0	1	1/1:-11.4,-0.6,0.0:24:7:3:3	0/0:0.0,-3.61,-53.3:2:36:13:0	0/0:0.0,-3.01,-43.5:10:30:11:0	0/0:0.0,-1.81,-28.3:7:18:7:0	0/0:0.0,-0.9,-15.2:20:10:4:0	1/1:-47.1,-3.31,0.0:69:33:11:11	0/0:0.0,-4.19,-56.0:80:42:13:0	0/0:0.0,-3.61,-52.0:9:36:13:0	0/0:0.0,-0.6,-11.9:0:7:3:0	0/0:0.0,-2.71,-40.1:12:27:10:0	1/1:-20.1,-1.2,0.0:34:12:5:5	1/1:-33.6,-2.38,0.0:13:24:10:10	1/1:-57.9,-4.21,0.0:195:42:14:14	0/0:0.0,-2.38,-32.7:18:24:9:0	1/1:-48.9,-3.61,0.0:14:36:16:16
	478885234	G	A	2862	1	_100001000011101	1	0	0	0	0	1	0	0	0	0	1	1	1	0	1	1/1:-10.4,-0.6,0.0:93:7:4:4	0/0:0.0,-1.81,-28.3:414:18:7:0	0/0:0.0,-3.01,-44.7:128:30:12:0	0/0:0.0,-2.11,-32.4:125:21:9:0	0/0:0.0,-0.6,-12.3:136:7:3:0	1/1:-62.8,-4.52,0.0:240:45:15:15	0/0:0.0,-3.31,-47.3:116:33:12:0	0/0:0.0,-3.61,-49.6:114:36:13:0	0/0:0.0,-2.11,-31.0:109:21:8:0	0/0:0.0,-1.2,-18.6:122:12:5:0	1/1:-60.3,-4.21,0.0:90:42:19:19	1/1:-44.3,-3.31,0.0:119:33:12:12	1/1:-83.9,-6.32,0.0:294:63:19:19	0/0:0.0,-2.41,-34.6:111:24:9:0	1/1:-36.5,-2.41,0.0:71:24:11:11
	478890349	C	T	1821	1	_100001000011101	1	0	0	0	0	1	0	0	0	0	1	1	1	0	1	1/1:-12.3,-0.6,0.0:101:7:3:3	0/0:0.0,-3.01,-45.1:71:30:13:0	0/0:0.0,-3.61,-52.7:83:36:13:0	0/0:0.0,-0.9,-15.8:61:10:4:0	0/0:0.0,-2.41,-36.9:93:24:9:0	1/1:-32.8,-2.11,0.0:387:21:7:7	0/0:0.0,-2.41,-35.6:95:24:9:0	0/0:0.0,-2.71,-39.7:90:27:10:0	0/0:0.0,-0.6,-11.9:107:7:3:0	0/0:0.0,-1.81,-27.8:83:18:7:0	1/1:-15.1,-0.9,0.0:47:10:4:4	1/1:-32.5,-2.66,0.0:83:27:10:10	1/1:-40.5,-2.98,0.0:124:30:10:10	0/0:0.0,-1.51,-23.3:74:15:6:0	1/1:-60.8,-4.52,0.0:96:45:16:16
	478892613	G	C	2868	1	_100001000011101	1	0	0	0	0	1	0	0	0	0	1	1	1	0	1	1/1:-37.3,-2.65,0.0:30:26:12:12	0/0:0.0,-3.28,-44.6:97:33:13:0	0/0:0.0,-3.31,-48.3:258:33:12:0	0/0:0.0,-1.81,-27.8:200:18:8:0	0/0:0.0,-1.2,-20.5:375:12:4:0	1/1:-50.3,-3.61,0.0:98:36:11:11	0/0:0.0,-3.31,-45.1:65:33:14:0	0/0:0.0,-1.51,-24.6:0:15:7:0	0/0:0.0,-0.6,-12.3:0:7:4:0	0/0:0.0,-0.6,-12.3:0:7:3:0	1/1:-60.7,-4.52,0.0:108:45:16:16	1/1:-37.8,-2.71,0.0:38:27:14:14	1/1:-35.0,-2.41,0.0:149:24:10:9	0/0:0.0,-1.78,-24.0:136:18:10:0	1/1:-77.8,-3.22,0.0:162:32:16:15
	478896105	C	T	2437	1	_100001000011101	1	0	0	0	0	1	0	0	0	0	1	1	1	0	1	1/1:-31.5,-2.11,0.0:34:21:10:10	0/0:0.0,-1.51,-24.6:4:15:6:0	0/0:0.0,-3.01,-42.1:157:30:9:0	0/0:0.0,-0.9,-16.0:0:10:4:0	0/0:0.0,-1.81,-26.1:274:18:5:0	1/1:-29.5,-2.08,0.0:29:21:9:9	0/0:0.0,-2.71,-39.1:0:27:10:0	0/0:0.0,-3.31,-48.4:16:33:12:0	0/0:0.0,-0.9,-16.4:25:10:4:0	0/0:0.0,-2.11,-32.0:11:21:8:0	1/1:-81.2,-6.02,0.0:80:60:22:22	1/1:-16.4,-0.9,0.0:21:10:6:6	1/1:-48.8,-3.31,0.0:29:33:13:13	0/0:0.0,-3.01,-44.3:167:30:9:0	1/1:-48.4,-3.31,0.0:186:33:9:9
	478896149	C	T	2182	1	_100001000011101	1	0	0	0	0	1	0	0	0	0	1	1	1	0	1	1/1:-36.9,-2.41,0.0:31:24:10:10	0/0:0.0,-1.51,-23.3:25:15:6:0	0/0:0.0,-1.81,-27.9:161:18:8:0	0/0:0.0,-0.9,-16.4:0:10:4:0	0/0:0.0,-0.6,-11.5:291:7:4:0	1/1:-21.7,-1.48,0.0:44:15:6:6	0/0:0.0,-3.28,-45.5:26:33:14:0	0/0:0.0,-3.91,-54.9:12:39:15:0	0/0:0.0,-0.9,-15.1:18:10:4:0	0/0:0.0,-2.71,-39.8:9:27:11:0	1/1:-64.2,-4.52,0.0:88:45:22:22	1/1:-21.7,-1.48,0.0:30:15:6:6	1/1:-57.0,-3.91,0.0:22:39:14:14	0/0:0.0,-2.71,-41.0:230:27:7:0	1/1:-28.7,-1.81,0.0:303:18:5:5
	478896560	G	A	1930	1	_100001000011101	1	0	0	0	0	1	0	0	0	0	1	1	1	0	1	1/1:-15.7,-1.18,0.0:41:12:5:5	0/0:0.0,-3.89,-53.6:148:39:16:0	0/0:0.0,-2.11,-32.8:92:21:8:0	0/0:0.0,-0.6,-12.3:68:7:3:0	0/0:0.0,-1.2,-20.5:106:12:5:0	1/1:-6.8,-0.3,0.0:895:5:2:2	0/0:0.0,-3.01,-42.0:190:30:12:0	0/0:0.0,-4.52,-64.8:88:45:17:0	0/0:0.0,-2.41,-36.9:3:24:10:0	0/0:0.0,-1.81,-27.9:222:18:7:0	1/1:-35.1,-2.41,0.0:309:24:9:9	1/1:-43.4,-3.28,0.0:93:33:12:12	1/1:-30.1,-2.11,0.0:301:21:8:8	0/0:0.0,-2.71,-37.4:254:27:7:0	1/1:-73.8,-5.72,0.0:212:57:14:14
	478896830	C	T	1810	1	_100001000011101	1	0	0	0	0	1	0	0	0	0	1	1	1	0	1	1/1:-8.2,-0.3,0.0:41:5:2:2	0/0:0.0,-2.41,-35.1:32:24:10:0	0/0:0.0,-2.11,-32.4:30:21:8:0	0/0:0.0,-1.51,-24.2:28:15:6:0	0/0:0.0,-0.3,-8.2:35:5:2:0	1/1:-28.3,-1.81,0.0:31:18:9:9	0/0:0.0,-4.52,-63.4:135:45:16:0	0/0:0.0,-3.31,-44.1:57:33:13:0	0/0:0.0,-1.81,-26.8:47:18:7:0	0/0:0.0,-1.2,-17.3:71:12:6:0	1/1:-28.7,-1.81,0.0:18:18:9:9	1/1:-59.0,-4.49,0.0:131:45:17:17	1/1:-16.0,-0.9,0.0:293:10:4:4	0/0:0.0,-1.2,-18.6:96:12:4:0	1/1:-52.5,-3.61,0.0:33:36:11:11
	478897324	C	T	2020	1	_100001000011101	1	0	0	0	0	1	0	0	0	0	1	1	1	0	1	1/1:-27.0,-1.81,0.0:288:18:7:7	0/0:0.0,-2.71,-41.0:482:27:10:0	0/0:0.0,-2.41,-36.0:384:24:9:0	0/0:0.0,-0.6,-12.3:674:7:3:0	0/0:0.0,-1.51,-23.7:260:15:6:0	1/1:-55.6,-3.91,0.0:191:39:15:14	0/0:0.0,-3.56,-44.9:361:36:13:0	0/0:0.0,-2.71,-39.8:159:27:11:0	0/0:0.0,-0.6,-11.5:489:7:3:0	0/0:0.0,-1.81,-28.3:50:18:8:0	1/1:-39.7,-2.71,0.0:269:27:10:10	1/1:-31.2,-2.11,0.0:120:21:8:8	1/1:-48.1,-3.59,0.0:242:36:16:16	0/0:0.0,-2.41,-36.9:585:24:7:0	1/1:-12.3,-0.6,0.0:417:7:3:3
	478897355	G	T	2547	1	_100001000011101	1	0	0	0	0	1	0	0	0	0	1	1	1	0	1	1/1:-28.7,-1.81,0.0:271:18:7:7	0/0:0.0,-3.31,-49.2:450:33:12:0	0/0:0.0,-2.41,-36.0:317:24:9:0	0/0:0.0,-0.6,-12.3:412:7:3:0	0/0:0.0,-1.51,-23.7:248:15:6:0	1/1:-53.3,-3.91,0.0:236:39:14:14	0/0:0.0,-3.31,-48.0:401:33:12:0	0/0:0.0,-3.31,-47.4:159:33:12:0	0/0:0.0,-0.6,-10.5:489:7:3:0	0/0:0.0,-2.41,-36.9:50:24:9:0	1/1:-56.5,-3.91,0.0:244:39:14:14	1/1:-47.5,-3.31,0.0:96:33:12:12	1/1:-56.6,-3.91,0.0:282:39:14:14	0/0:0.0,-2.71,-39.4:400:27:9:0	1/1:-24.2,-1.51,0.0:612:15:7:7
	478898728	C	T	2152	1	_100001000011101	1	0	0	0	0	1	0	0	0	0	1	1	1	0	1	1/1:-23.8,-1.51,0.0:25:15:7:7	0/0:0.0,-3.91,-56.1:0:39:14:0	0/0:0.0,-2.11,-31.9:0:21:9:0	0/0:0.0,-1.51,-23.7:1:15:7:0	0/0:0.0,-0.3,-8.2:0:5:2:0	1/1:-28.7,-1.81,0.0:8:18:7:7	0/0:0.0,-3.01,-42.1:4:30:13:0	0/0:0.0,-2.71,-36.5:9:27:12:0	0/0:0.0,-0.9,-14.6:6:10:4:0	0/0:0.0,-1.51,-21.9:11:15:8:0	1/1:-59.3,-4.21,0.0:9:42:16:16	1/1:-47.9,-3.31,0.0:15:33:14:14	1/1:-41.0,-2.71,0.0:17:27:10:10	0/0:0.0,-3.61,-50.7:118:36:9:0	1/1:-26.5,-1.81,0.0:20:18:7:7
	478904352	G	A	1711	1	_100001000011101	1	0	0	0	0	1	0	0	0	0	1	1	1	0	1	1/1:-25.8,-1.78,0.0:1199:18:4:4	0/0:0.0,-3.61,-51.9:162:36:13:0	0/0:0.0,-5.42,-72.7:336:54:13:0	0/0:0.0,-1.2,-17.1:266:12:4:0	0/0:0.0,-2.11,-31.9:315:21:9:0	1/1:-50.6,-3.61,0.0:382:36:11:11	0/0:0.0,-3.61,-53.3:527:36:10:0	0/0:0.0,-4.82,-66.9:53:48:14:0	0/0:0.0,-2.41,-35.5:35:24:9:0	0/0:0.0,-1.51,-24.6:50:15:5:0	1/1:-28.3,-1.81,0.0:487:18:6:6	1/1:-27.9,-1.81,0.0:172:18:7:7	1/1:-26.9,-1.81,0.0:204:18:6:6	0/0:0.0,-1.51,-22.7:223:15:6:0	1/1:-23.7,-1.51,0.0:53:15:6:6
	478904446	G	A	1714	1	_100001000011101	1	0	0	0	0	1	0	0	0	0	1	1	1	0	1	1/1:-21.4,-1.51,0.0:816:15:3:3	0/0:0.0,-2.71,-41.0:401:27:9:0	0/0:0.0,-5.42,-75.8:467:54:14:0	0/0:0.0,-2.11,-32.0:714:21:6:0	0/0:0.0,-2.41,-35.6:167:24:8:0	1/1:-31.2,-2.38,0.0:303:24:9:9	0/0:0.0,-3.31,-47.9:287:33:11:0	0/0:0.0,-6.02,-82.6:112:60:18:0	0/0:0.0,-2.41,-35.1:19:24:9:0	0/0:0.0,-2.71,-39.3:163:27:9:0	1/1:-32.8,-2.11,0.0:376:21:8:8	1/1:-51.9,-3.61,0.0:170:36:12:12	1/1:-20.9,-1.51,0.0:268:15:6:6	0/0:0.0,-2.11,-31.6:226:21:7:0	1/1:-25.4,-1.78,0.0:49:18:7:7
	478904684	G	A	1704	1	_100001000011101	1	0	0	0	0	1	0	0	0	0	1	1	1	0	1	1/1:-17.8,-1.2,0.0:2180:12:3:3	0/0:0.0,-3.01,-42.4:4836:30:4:0	0/0:0.0,-4.52,-64.4:1156:45:11:0	0/0:0.0,-0.6,-12.3:2775:7:2:0	0/0:0.0,-2.11,-31.6:367:21:9:0	1/1:-24.6,-1.51,0.0:1741:15:4:4	0/0:0.0,-1.45,-18.8:2727:15:3:0	0/0:0.0,-3.31,-45.6:296:33:12:0	0/0:0.0,-1.81,-27.0:325:18:7:0	0/0:0.0,-1.2,-18.6:195:12:5:0	1/1:-27.9,-1.81,0.0:1929:18:5:5	1/1:-11.9,-0.6,0.0:1803:7:2:2	1/1:-66.5,-5.37,0.0:2213:54:10:10	0/0:0.0,-1.18,-17.2:1054:12:5:0	1/1:-33.6,-2.38,0.0:1976:24:6:6
	478904894	G	A	2126	1	_100001000011101	1	0	0	0	0	1	0	0	0	0	1	1	1	0	1	1/1:-16.4,-0.9,0.0:2129:10:2:2	0/0:0.0,-4.79,-64.7:1445:48:9:0	0/0:0.0,-3.31,-45.6:1127:33:8:0	0/0:0.0,-1.51,-22.8:1078:15:5:0	0/0:0.0,-0.6,-12.3:472:7:3:0	1/1:-53.2,-3.89,0.0:452:39:12:12	0/0:0.0,-5.09,-65.8:699:51:12:0	0/0:0.0,-3.31,-45.1:165:33:12:0	0/0:0.0,-2.11,-29.1:36:21:8:0	0/0:0.0,-0.9,-16.0:331:10:4:0	1/1:-56.0,-3.91,0.0:433:39:14:14	1/1:-18.8,-1.45,0.0:836:15:4:4	1/1:-50.3,-3.61,0.0:2996:36:5:5	0/0:0.0,-2.11,-32.0:820:21:7:0	1/1:-29.9,-2.08,0.0:3011:21:3:3
	478905271	C	T	2686	1	_100001000011101	1	0	0	0	0	1	0	0	0	0	1	1	1	0	1	1/1:-20.5,-1.2,0.0:6:12:6:6	0/0:0.0,-3.61,-52.0:65:36:11:0	0/0:0.0,-4.49,-61.4:39:45:15:0	0/0:0.0,-1.81,-27.4:5:18:7:0	0/0:0.0,-2.08,-29.9:0:21:8:0	1/1:-26.5,-1.81,0.0:5:18:7:7	0/0:0.0,-6.02,-79.9:47:60:18:0	0/0:0.0,-4.52,-64.7:89:45:15:0	0/0:0.0,-1.2,-20.5:72:12:5:0	0/0:0.0,-3.01,-44.2:98:30:10:0	1/1:-60.2,-4.21,0.0:8:42:16:16	1/1:-52.0,-3.61,0.0:8:36:13:13	1/1:-113.1,-8.13,0.0:90:81:20:20	0/0:0.0,-3.01,-38.8:11:30:11:0	1/1:-8.2,-0.3,0.0:0:5:2:2
	478905446	G	A	1782	1	_100001000011101	1	0	0	0	0	1	0	0	0	0	1	1	1	0	1	1/1:-24.6,-1.51,0.0:20:15:7:7	0/0:0.0,-1.76,-49.1:21:18:10:1	0/0:0.0,-4.19,-57.4:508:42:11:0	0/0:0.0,-0.9,-16.4:1328:10:3:0	0/0:0.0,-2.38,-32.8:256:24:8:0	1/1:-29.0,-2.08,0.0:4:21:10:10	0/0:0.0,-2.71,-40.6:31:27:9:0	0/0:0.0,-7.53,-102.4:111:75:22:0	0/0:0.0,-2.71,-41.0:3:27:12:0	0/0:0.0,-3.31,-45.9:85:33:10:0	1/1:-29.0,-2.08,0.0:25:21:8:8	1/1:-24.2,-1.51,0.0:667:15:6:6	1/1:-55.2,-3.91,0.0:47:39:12:11	0/0:0.0,-2.71,-38.7:301:27:9:0	1/1:-28.3,-1.81,0.0:1:18:9:9
	478906969	G	T	2897	1	_100001000011101	1	0	0	0	0	1	0	0	0	0	1	1	1	0	1	1/1:-35.4,-2.68,0.0:44:27:10:10	0/0:0.0,-7.53,-100.7:269:75:19:0	0/0:0.0,-7.16,-98.8:113:72:20:0	0/0:0.0,-3.55,-50.0:4:35:13:0	0/0:0.0,-1.81,-28.3:0:18:7:0	1/1:-28.3,-1.81,0.0:42:18:7:7	0/0:0.0,-5.69,-74.3:339:57:19:0	0/0:0.0,-2.71,-37.5:693:27:9:0	0/0:0.0,-0.9,-15.6:2:10:4:0	0/0:0.0,-1.51,-21.9:815:15:5:0	1/1:-72.2,-5.12,0.0:74:51:22:22	1/1:-33.7,-2.71,0.0:60:27:11:11	1/1:-61.0,-4.49,0.0:794:45:11:11	0/0:0.0,-2.41,-35.7:0:24:11:0	1/1:-71.3,-5.12,0.0:87:51:22:22
	478916303	T	C	2100	1	_100001000011101	1	0	0	0	0	1	0	0	0	0	1	1	1	0	1	1/1:-27.4,-1.81,0.0:5:18:7:7	0/0:0.0,-2.68,-38.1:218:27:9:0	0/0:0.0,-2.71,-40.6:74:27:11:0	0/0:0.0,-0.9,-16.4:71:10:4:0	0/0:0.0,-1.51,-24.2:76:15:7:0	1/1:-56.6,-3.91,0.0:43:39:12:12	0/0:0.0,-3.91,-54.8:128:39:14:0	0/0:0.0,-3.61,-51.9:137:36:11:0	0/0:0.0,-1.2,-20.5:85:12:5:0	0/0:0.0,-1.51,-23.2:152:15:6:0	1/1:-39.8,-2.71,0.0:143:27:10:10	1/1:-35.3,-2.41,0.0:27:24:12:12	1/1:-31.6,-2.11,0.0:33:21:7:7	0/0:0.0,-6.02,-81.7:274:60:17:0	1/1:-31.4,-2.11,0.0:61:21:7:7
	478918460	A	G	2965	1	_100001000011101	1	0	0	0	0	1	0	0	0	0	1	1	1	0	1	1/1:-28.3,-1.81,0.0:98:18:8:8	0/0:0.0,-3.61,-52.1:183:36:15:0	0/0:0.0,-2.68,-37.7:45:27:10:0	0/0:0.0,-2.08,-29.5:45:21:8:0	0/0:0.0,-0.3,-8.2:45:5:2:0	1/1:-16.0,-0.9,0.0:1041:10:4:4	0/0:0.0,-2.38,-33.6:277:24:9:0	0/0:0.0,-3.89,-53.3:376:39:14:0	0/0:0.0,-1.2,-20.1:604:12:6:0	0/0:0.0,-2.11,-32.0:77:21:8:0	1/1:-52.0,-3.61,0.0:30:36:13:13	1/1:-47.5,-3.31,0.0:33:33:14:14	1/1:-101.7,-7.22,0.0:217:72:19:19	0/0:0.0,-5.99,-76.9:363:60:16:0	1/1:-69.1,-5.09,0.0:164:51:13:13
	478918607	G	A	2965	1	_011110111100010	0	1	1	1	1	0	1	1	1	1	0	0	0	1	0	0/0:0.0,-0.9,-16.0:60:10:4:0	1/1:-57.0,-3.91,0.0:48:39:16:16	1/1:-58.2,-4.49,0.0:240:45:15:15	1/1:-25.4,-1.78,0.0:250:18:7:7	1/1:-32.8,-2.41,0.0:231:24:8:8	0/0:0.0,-0.6,-12.3:167:7:3:0	1/1:-24.2,-1.51,0.0:51:15:7:7	1/1:-60.6,-4.21,0.0:96:42:15:15	1/1:-20.5,-1.2,0.0:16:12:5:5	1/1:-40.1,-2.71,0.0:92:27:10:10	0/0:0.0,-3.31,-46.6:142:33:13:0	0/0:0.0,-2.71,-41.0:49:27:12:0	0/0:0.0,-4.21,-60.2:554:42:12:0	1/1:-39.3,-2.71,0.0:121:27:9:9	0/0:0.0,-3.31,-46.4:233:33:10:0
	478922315	T	G	2909	1	_100001000011101	1	0	0	0	0	1	0	0	0	0	1	1	1	0	1	1/1:-29.4,-2.11,0.0:62:21:6:6	0/0:0.0,-3.01,-44.1:142:30:13:0	0/0:0.0,-3.61,-51.1:214:36:13:0	0/0:0.0,-2.11,-31.0:341:21:8:0	0/0:0.0,-1.2,-20.1:52:12:5:0	1/1:-75.1,-5.72,0.0:122:57:16:16	0/0:0.0,-4.49,-59.5:287:45:16:0	0/0:0.0,-2.71,-39.2:26:27:10:0	0/0:0.0,-1.51,-22.8:20:15:6:0	0/0:0.0,-0.9,-16.4:34:10:4:0	1/1:-30.7,-2.11,0.0:185:21:7:7	1/1:-27.4,-1.81,0.0:142:18:7:7	1/1:-86.2,-6.32,0.0:262:63:19:19	0/0:0.0,-2.11,-31.9:364:21:8:0	1/1:-54.3,-3.91,0.0:102:39:11:11
	478922785	C	T	2965	1	_100001000011101	1	0	0	0	0	1	0	0	0	0	1	1	1	0	1	1/1:-47.4,-3.31,0.0:9:33:9:9	0/0:0.0,-0.9,-16.0:21:10:5:0	0/0:0.0,-2.11,-32.8:13:21:8:0	0/0:0.0,-0.9,-16.4:0:10:4:0	0/0:0.0,-0.9,-16.4:29:10:4:0	1/1:-45.1,-3.01,0.0:16:30:9:9	0/0:0.0,-3.31,-43.9:32:33:12:0	0/0:0.0,-6.6,-87.1:1:66:29:0	0/0:0.0,-3.91,-55.4:2:39:18:0	0/0:0.0,-2.38,-31.7:0:24:11:0	1/1:-35.1,-2.41,0.0:47:24:8:8	1/1:-51.9,-3.91,0.0:48:39:13:13	1/1:-95.2,-7.22,0.0:63:72:16:16	0/0:0.0,-3.91,-54.8:221:39:9:0	1/1:-55.6,-4.21,0.0:60:42:14:14
	478924599	A	C	2873	1	_100001000011101	1	0	0	0	0	1	0	0	0	0	1	1	1	0	1	1/1:-32.8,-2.11,0.0:122:21:6:6	0/0:0.0,-2.41,-36.9:31:24:9:0	0/0:0.0,-3.89,-66.6:30:39:20:1	0/0:0.0,-1.2,-20.5:30:12:7:0	0/0:0.0,-2.39,-46.1:30:24:13:1	1/1:-43.8,-3.01,0.0:94:30:9:9	0/0:0.0,-3.01,-42.9:34:30:11:0	0/0:0.0,-2.98,-42.2:226:30:10:0	0/0:0.0,-1.2,-20.5:521:12:4:0	0/0:0.0,-1.48,-21.7:16:15:6:0	1/1:-42.8,-3.01,0.0:709:30:8:8	1/1:-54.6,-3.91,0.0:115:39:13:13	1/1:-52.5,-3.61,0.0:223:36:10:10	0/0:0.0,-3.01,-44.7:296:30:10:0	1/1:-73.0,-5.12,0.0:142:51:14:14
	478925948	T	A	2951	1	_100001000011101	1	0	0	0	0	1	0	0	0	0	1	1	1	0	1	1/1:-28.7,-1.81,0.0:87:18:7:7	0/0:0.0,-2.11,-30.6:30:21:8:0	0/0:0.0,-2.41,-35.1:19:24:10:0	0/0:0.0,-0.9,-15.5:19:10:4:0	0/0:0.0,-1.2,-19.6:19:12:6:0	1/1:-49.2,-3.31,0.0:154:33:8:8	0/0:0.0,-3.28,-45.0:35:33:12:0	0/0:0.0,-3.28,-44.7:24:33:14:0	0/0:0.0,-2.71,-39.8:24:27:12:0	0/0:0.0,-0.27,-4.9:27:5:2:0	1/1:-28.2,-2.08,0.0:83:21:10:8	1/1:-56.2,-3.91,0.0:104:39:14:14	1/1:-91.5,-6.9,0.0:231:69:22:18	0/0:0.0,-6.32,-88.9:50:63:19:0	1/1:-53.3,-3.61,0.0:127:36:8:8
	478929044	C	A	2090	1	_100001000011101	1	0	0	0	0	1	0	0	0	0	1	1	1	0	1	1/1:-20.5,-1.2,0.0:80:12:5:5	0/0:0.0,-3.61,-52.5:12:36:15:0	0/0:0.0,-3.31,-47.9:15:33:12:0	0/0:0.0,-2.41,-35.6:22:24:9:0	0/0:0.0,-0.6,-12.3:0:7:3:0	1/1:-23.3,-1.51,0.0:242:15:5:5	0/0:0.0,-4.21,-61.5:250:42:12:0	0/0:0.0,-5.39,-69.6:19:54:21:0	0/0:0.0,-2.11,-32.0:9:21:8:0	0/0:0.0,-2.98,-37.6:28:30:13:0	1/1:-36.9,-2.41,0.0:121:24:8:8	1/1:-32.8,-2.11,0.0:103:21:6:6	1/1:-40.2,-2.71,0.0:127:27:10:10	0/0:0.0,-0.9,-16.4:171:10:3:0	1/1:-67.4,-4.82,0.0:126:48:14:14
	478930497	A	T	2965	1	_100001000011101	1	0	0	0	0	1	0	0	0	0	1	1	1	0	1	1/1:-20.5,-1.2,0.0:844:12:3:3	0/0:0.0,-4.49,-60.0:68:45:17:0	0/0:0.0,-2.41,-36.9:208:24:9:0	0/0:0.0,-0.6,-12.3:455:7:3:0	0/0:0.0,-1.51,-24.6:84:15:6:0	1/1:-53.3,-3.89,0.0:270:39:11:11	0/0:0.0,-3.31,-48.0:572:33:10:0	0/0:0.0,-4.21,-57.5:27:42:16:0	0/0:0.0,-1.2,-18.7:39:12:6:0	0/0:0.0,-2.71,-38.8:19:27:10:0	1/1:-114.0,-8.4,0.0:369:84:23:23	1/1:-56.6,-3.91,0.0:239:39:12:12	1/1:-115.6,-8.73,0.0:291:87:22:22	0/0:0.0,-2.41,-35.2:254:24:8:0	1/1:-107.2,-8.35,0.0:549:83:18:18
	478930618	T	C	2965	1	_100001000011101	1	0	0	0	0	1	0	0	0	0	1	1	1	0	1	1/1:-44.7,-3.01,0.0:208:30:10:10	0/0:0.0,-3.91,-56.1:2:39:14:0	0/0:0.0,-2.71,-39.2:0:27:11:0	0/0:0.0,-1.2,-18.7:0:12:6:0	0/0:0.0,-1.2,-20.5:0:12:5:0	1/1:-51.5,-3.91,0.0:147:39:12:12	0/0:0.0,-5.12,-72.5:158:51:17:0	0/0:0.0,-3.91,-56.2:3:39:15:0	0/0:0.0,-2.11,-32.0:2:21:9:0	0/0:0.0,-1.51,-24.2:6:15:6:0	1/1:-130.5,-9.63,0.0:262:96:23:23	1/1:-55.1,-3.91,0.0:126:39:13:13	1/1:-84.2,-6.32,0.0:539:63:16:16	0/0:0.0,-3.61,-49.5:100:36:10:0	1/1:-116.7,-8.7,0.0:542:87:17:17
	478930755	C	G	2965	1	_100001000011101	1	0	0	0	0	1	0	0	0	0	1	1	1	0	1	1/1:-35.3,-2.41,0.0:86:24:7:7	0/0:0.0,-4.52,-64.2:2:45:19:0	0/0:0.0,-1.51,-23.7:0:15:6:0	0/0:0.0,-0.9,-15.5:0:10:4:0	0/0:0.0,-0.3,-8.2:0:5:2:0	1/1:-47.4,-3.31,0.0:129:33:10:10	0/0:0.0,-3.01,-42.4:75:30:11:0	0/0:0.0,-2.71,-37.3:8:27:10:0	0/0:0.0,-1.2,-20.5:0:12:5:0	0/0:0.0,-1.2,-16.8:15:12:5:0	1/1:-87.4,-7.39,0.0:135:74:21:21	1/1:-61.0,-4.52,0.0:93:45:14:14	1/1:-52.3,-3.91,0.0:192:39:12:12	0/0:0.0,-2.71,-41.0:215:27:9:0	1/1:-41.4,-3.31,0.0:296:33:9:9
	478930784	A	G	2965	1	_100001000011101	1	0	0	0	0	1	0	0	0	0	1	1	1	0	1	1/1:-47.5,-3.31,0.0:76:33:11:11	0/0:0.0,-4.82,-66.9:8:48:20:0	0/0:0.0,-1.2,-19.7:6:12:5:0	0/0:0.0,-0.3,-7.8:0:5:2:0	0/0:0.0,-0.6,-11.9:10:7:3:0	1/1:-25.5,-1.81,0.0:367:18:6:6	0/0:0.0,-3.89,-51.9:111:39:14:0	0/0:0.0,-1.81,-28.3:0:18:7:0	0/0:0.0,-0.6,-12.3:0:7:3:0	0/0:0.0,-0.9,-16.0:0:10:4:0	1/1:-69.1,-4.44,0.0:154:44:16:15	1/1:-79.7,-5.72,0.0:84:57:17:17	1/1:-68.6,-5.42,0.0:169:54:16:16	0/0:0.0,-3.61,-52.9:100:36:12:0	1/1:-23.3,-1.51,0.0:362:15:4:4
	478932390	C	T	1892	1	_100001000011101	1	0	0	0	0	1	0	0	0	0	1	1	1	0	1	1/1:-19.2,-1.2,0.0:146:12:5:5	0/0:0.0,-3.89,-51.3:113:39:13:0	0/0:0.0,-3.91,-54.7:257:39:13:0	0/0:0.0,-2.11,-30.5:316:21:8:0	0/0:0.0,-1.2,-20.1:45:12:5:0	1/1:-26.8,-1.81,0.0:149:18:6:6	0/0:0.0,-1.81,-28.7:281:18:7:0	0/0:0.0,-2.41,-34.3:35:24:10:0	0/0:0.0,-1.81,-26.1:44:18:8:0	0/0:0.0,-0.3,-8.2:0:5:2:0	1/1:-32.4,-2.11,0.0:118:21:7:7	1/1:-34.7,-2.41,0.0:110:24:8:8	1/1:-47.1,-3.31,0.0:154:33:10:10	0/0:0.0,-2.11,-31.0:245:21:8:0	1/1:-41.0,-2.71,0.0:184:27:8:8
	478932712	C	A	2538	1	_100001000011101	1	0	0	0	0	1	0	0	0	0	1	1	1	0	1	1/1:-31.7,-2.41,0.0:189:24:8:8	0/0:0.0,-2.11,-31.9:592:21:10:0	0/0:0.0,-2.41,-35.6:596:24:9:0	0/0:0.0,-0.9,-15.5:482:10:4:0	0/0:0.0,-1.2,-20.1:584:12:5:0	1/1:-47.5,-3.31,0.0:199:33:10:10	0/0:0.0,-1.2,-20.1:1438:12:5:0	0/0:0.0,-1.81,-24.9:490:18:7:0	0/0:0.0,-0.9,-14.9:998:10:3:0	0/0:0.0,-0.6,-10.0:109:7:4:0	1/1:-33.8,-2.65,0.0:159:26:9:9	1/1:-47.3,-3.61,0.0:438:36:10:10	1/1:-76.9,-5.34,0.0:298:53:23:22	0/0:0.0,-2.71,-37.9:296:27:7:0	1/1:-28.7,-2.11,0.0:565:21:7:7
	478932997	C	T	2965	1	_100001000011101	1	0	0	0	0	1	0	0	0	0	1	1	1	0	1	1/1:-38.8,-2.06,0.0:190:21:12:10	0/0:0.0,-2.11,-32.8:9:21:8:0	0/0:0.0,-2.11,-30.0:136:21:7:0	0/0:0.0,-0.3,-6.8:165:5:2:0	0/0:0.0,-1.2,-19.1:66:12:5:0	1/1:-65.6,-4.82,0.0:84:48:13:13	0/0:0.0,-3.01,-44.7:336:30:12:0	0/0:0.0,-3.31,-48.3:119:33:15:0	0/0:0.0,-0.9,-16.4:97:10:5:0	0/0:0.0,-2.11,-31.9:132:21:10:0	1/1:-36.5,-2.41,0.0:82:24:8:8	1/1:-28.3,-1.81,0.0:264:18:7:7	1/1:-93.8,-6.92,0.0:153:69:21:21	0/0:0.0,-1.78,-24.5:430:18:6:0	1/1:-76.7,-5.72,0.0:217:57:17:16
	478935178	C	A	2965	1	_100001000011101	1	0	0	0	0	1	0	0	0	0	1	1	1	0	1	1/1:-25.4,-1.78,0.0:57:18:7:7	0/0:0.0,-1.51,-24.2:22:15:6:0	0/0:0.0,-1.78,-25.4:230:18:7:0	0/0:0.0,-0.3,-8.2:671:5:2:0	0/0:0.0,-1.18,-17.2:35:12:5:0	1/1:-48.8,-3.31,0.0:56:33:11:11	0/0:0.0,-4.49,-59.1:86:45:12:0	0/0:0.0,-5.69,-73.2:40:57:22:0	0/0:0.0,-2.98,-39.5:38:30:13:0	0/0:0.0,-2.41,-33.7:43:24:9:0	1/1:-45.0,-3.28,0.0:48:33:10:10	1/1:-92.4,-6.92,0.0:76:69:20:20	1/1:-63.4,-4.52,0.0:81:45:13:13	0/0:0.0,-4.79,-61.8:44:48:16:0	1/1:-57.6,-4.21,0.0:45:42:12:12
	478935376	G	C	2655	1	_100001000011101	1	0	0	0	0	1	0	0	0	0	1	1	1	0	1	1/1:-56.2,-3.91,0.0:175:39:12:12	0/0:0.0,-3.31,-49.2:87:33:12:0	0/0:0.0,-8.4,-114.3:133:84:23:0	0/0:0.0,-5.99,-82.4:138:60:16:0	0/0:0.0,-1.81,-27.8:53:18:7:0	1/1:-49.8,-3.61,0.0:154:36:12:12	0/0:0.0,-3.28,-42.2:141:33:10:0	0/0:0.0,-3.89,-52.3:87:39:15:0	0/0:0.0,-1.51,-24.2:54:15:7:0	0/0:0.0,-2.08,-28.1:116:21:8:0	1/1:-16.4,-0.9,0.0:332:10:3:3	1/1:-56.0,-3.91,0.0:78:39:12:12	1/1:-55.9,-4.46,0.0:280:45:11:11	0/0:0.0,-5.39,-73.2:143:54:16:0	1/1:-43.4,-3.01,0.0:199:30:9:9
	478936967	C	A	2612	1	_100001000011101	1	0	0	0	0	1	0	0	0	0	1	1	1	0	1	1/1:-29.1,-2.11,0.0:167:21:7:7	0/0:0.0,-3.89,-52.3:154:39:14:0	0/0:0.0,-4.52,-64.2:340:45:14:0	0/0:0.0,-1.81,-27.7:514:18:6:0	0/0:0.0,-2.11,-32.4:77:21:8:0	1/1:-42.2,-3.28,0.0:285:33:9:9	0/0:0.0,-4.21,-57.2:475:42:12:0	0/0:0.0,-0.9,-16.4:164:10:4:0	0/0:0.0,-0.3,-8.2:61:5:2:0	0/0:0.0,-0.3,-8.2:206:5:2:0	1/1:-37.5,-2.96,0.0:575:30:8:8	1/1:-57.6,-4.21,0.0:351:42:13:13	1/1:-66.5,-4.82,0.0:304:48:14:14	0/0:0.0,-2.11,-31.5:432:21:8:0	1/1:-40.2,-2.71,0.0:357:27:8:8
	478937185	T	C	2892	1	_100001000011101	1	0	0	0	0	1	0	0	0	0	1	1	1	0	1	1/1:-11.4,-0.6,0.0:233:7:3:3	0/0:0.0,-4.19,-54.7:196:42:15:0	0/0:0.0,-3.31,-49.2:495:33:10:0	0/0:0.0,-2.41,-36.9:487:24:7:0	0/0:0.0,-0.6,-12.3:343:7:3:0	1/1:-34.1,-2.71,0.0:145:27:9:9	0/0:0.0,-3.28,-43.7:474:33:12:0	0/0:0.0,-3.31,-41.8:190:33:10:0	0/0:0.0,-0.9,-14.6:32:10:5:0	0/0:0.0,-1.51,-20.8:72:15:5:0	1/1:-42.8,-3.01,0.0:159:30:9:9	1/1:-72.4,-5.42,0.0:105:54:17:17	1/1:-47.1,-3.89,0.0:147:39:11:11	0/0:0.0,-3.31,-42.8:432:33:9:0	1/1:-93.4,-6.92,0.0:112:69:18:18
	478943172	A	C	1960	1	_100001000011101	1	0	0	0	0	1	0	0	0	0	1	1	1	0	1	1/1:-20.5,-1.2,0.0:1007:12:4:4	0/0:0.0,-4.52,-65.6:2588:45:7:0	0/0:0.0,-3.61,-52.9:1904:36:5:0	0/0:0.0,-2.11,-32.8:2416:21:3:0	0/0:0.0,-1.2,-20.1:1393:12:2:0	1/1:-61.5,-4.21,0.0:529:42:10:10	0/0:0.0,-3.91,-56.6:1017:39:10:0	0/0:0.0,-7.47,-99.6:179:75:23:0	0/0:0.0,-2.68,-37.3:131:27:11:0	0/0:0.0,-3.28,-45.9:70:33:12:0	1/1:-41.9,-3.01,0.0:1008:30:6:6	1/1:-17.7,-1.2,0.0:1305:12:4:4	1/1:-48.8,-3.61,0.0:2319:36:6:6	0/0:0.0,-2.11,-32.0:2532:21:4:0	1/1:-17.5,-0.28,0.0:3773:5:2:2
	478948291	A	G	2965	1	_011110111100010	0	1	1	1	1	0	1	1	1	1	0	0	0	1	0	0/0:0.0,-2.68,-37.3:68:27:11:0	1/1:-42.9,-3.01,0.0:92:30:10:10	1/1:-84.7,-6.02,0.0:61:60:17:17	1/1:-56.0,-3.91,0.0:70:39:11:11	1/1:-28.7,-1.81,0.0:50:18:6:6	0/0:0.0,-4.82,-68.4:164:48:13:0	1/1:-43.7,-3.28,0.0:310:33:10:10	1/1:-88.0,-6.32,0.0:227:63:17:17	1/1:-24.6,-1.51,0.0:67:15:6:6	1/1:-63.4,-4.52,0.0:297:45:11:11	0/0:0.0,-3.01,-40.7:396:30:10:0	0/0:0.0,-2.71,-37.3:155:27:9:0	0/0:0.0,-5.72,-77.5:134:57:17:0	1/1:-56.5,-3.91,0.0:153:39:12:12	0/0:0.0,-5.06,-66.1:146:51:13:0
	478948317	C	T	2832	1	_100001000011101	1	0	0	0	0	1	0	0	0	0	1	1	1	0	1	1/1:-32.0,-2.11,0.0:45:21:9:9	0/0:0.0,-1.45,-18.4:112:15:5:0	0/0:0.0,-4.21,-59.3:89:42:14:0	0/0:0.0,-2.41,-36.1:95:24:9:0	0/0:0.0,-1.51,-23.2:82:15:5:0	1/1:-57.0,-4.21,0.0:290:42:13:13	0/0:0.0,-2.68,-37.6:331:27:8:0	0/0:0.0,-6.9,-94.7:332:69:19:0	0/0:0.0,-2.11,-32.4:84:21:10:0	0/0:0.0,-3.28,-46.3:559:33:9:0	1/1:-45.7,-3.31,0.0:314:33:11:11	1/1:-27.9,-1.81,0.0:114:18:7:7	1/1:-61.1,-4.82,0.0:109:48:14:14	0/0:0.0,-5.72,-80.4:108:57:15:0	1/1:-71.7,-5.64,0.0:144:56:13:13
	478948328	T	C	2965	1	_100001000011101	1	0	0	0	0	1	0	0	0	0	1	1	1	0	1	1/1:-27.4,-1.81,0.0:71:18:8:8	0/0:0.0,-1.51,-24.6:158:15:5:0	0/0:0.0,-4.74,-57.7:107:47:14:0	0/0:0.0,-2.63,-30.0:106:26:8:0	0/0:0.0,-1.81,-27.7:109:18:6:0	1/1:-52.7,-3.91,0.0:306:39:13:13	0/0:0.0,-2.11,-32.8:436:21:6:0	0/0:0.0,-6.6,-86.4:242:66:18:0	0/0:0.0,-1.81,-27.4:76:18:9:0	0/0:0.0,-3.28,-43.0:392:33:9:0	1/1:-48.4,-3.31,0.0:305:33:11:11	1/1:-33.8,-2.41,0.0:112:24:8:8	1/1:-69.8,-5.12,0.0:121:51:14:14	0/0:0.0,-6.02,-79.9:81:60:18:0	1/1:-81.2,-5.72,0.0:233:57:13:13
	478949670	C	T	2867	1	_100001000011101	1	0	0	0	0	1	0	0	0	0	1	1	1	0	1	1/1:-24.2,-1.51,0.0:30:15:6:6	0/0:0.0,-1.81,-27.4:76:18:7:0	0/0:0.0,-1.51,-24.6:76:15:5:0	0/0:0.0,-0.3,-8.2:28:5:2:0	0/0:0.0,-0.9,-16.4:123:10:3:0	1/1:-70.6,-5.12,0.0:52:51:15:15	0/0:0.0,-2.71,-39.7:185:27:10:0	0/0:0.0,-4.52,-63.8:65:45:13:0	0/0:0.0,-2.71,-39.2:25:27:11:0	0/0:0.0,-0.3,-8.2:144:5:2:0	1/1:-58.1,-4.49,0.0:263:45:12:12	1/1:-50.4,-3.61,0.0:42:36:12:12	1/1:-62.9,-4.52,0.0:70:45:13:13	0/0:0.0,-5.69,-74.6:159:57:17:0	1/1:-32.4,-2.38,0.0:64:24:8:8
	478950850	C	T	2965	1	_100001000011101	1	0	0	0	0	1	0	0	0	0	1	1	1	0	1	1/1:-11.4,-0.6,0.0:0:7:4:4	0/0:0.0,-1.81,-25.0:113:18:7:0	0/0:0.0,-4.21,-60.7:112:42:15:0	0/0:0.0,-0.9,-16.0:96:10:4:0	0/0:0.0,-3.01,-44.7:119:30:11:0	1/1:-58.8,-4.49,0.0:52:45:14:14	0/0:0.0,-4.46,-56.8:117:45:13:0	0/0:0.0,-4.82,-67.6:105:48:14:0	0/0:0.0,-3.31,-47.9:19:33:9:0	0/0:0.0,-1.2,-19.7:260:12:5:0	1/1:-119.7,-8.73,0.0:137:87:23:23	1/1:-91.0,-6.6,0.0:26:66:18:18	1/1:-73.8,-5.42,0.0:45:54:16:16	0/0:0.0,-3.61,-51.5:174:36:9:0	1/1:-36.5,-2.41,0.0:55:24:8:8
	478951005	G	A	2965	1	_100001000011101	1	0	0	0	0	1	0	0	0	0	1	1	1	0	1	1/1:-13.6,-0.9,0.0:50:10:5:4	0/0:0.0,-4.52,-65.2:170:45:13:0	0/0:0.0,-6.32,-90.2:101:63:19:0	0/0:0.0,-2.71,-41.0:85:27:8:0	0/0:0.0,-3.31,-49.2:115:33:11:0	1/1:-60.3,-4.79,0.0:172:48:15:15	0/0:0.0,-5.69,-77.7:92:57:20:0	0/0:0.0,-2.41,-36.5:466:24:9:0	0/0:0.0,-0.9,-16.4:843:10:4:0	0/0:0.0,-1.2,-20.1:89:12:5:0	1/1:-106.9,-8.13,0.0:74:81:23:23	1/1:-83.9,-6.02,0.0:68:60:19:19	1/1:-122.9,-9.03,0.0:125:90:25:25	0/0:0.0,-0.9,-15.5:258:10:4:0	1/1:-44.0,-3.31,0.0:74:33:9:9
	478951188	C	T	2965	1	_100001000011101	1	0	0	0	0	1	0	0	0	0	1	1	1	0	1	1/1:-15.0,-0.9,0.0:0:10:4:4	0/0:0.0,-5.12,-72.5:99:51:17:0	0/0:0.0,-4.79,-76.3:218:48:20:1	0/0:0.0,-2.71,-37.8:110:27:10:0	0/0:0.0,-1.78,-38.5:298:18:10:1	1/1:-77.1,-5.42,0.0:54:54:17:17	0/0:0.0,-5.69,-75.9:129:57:18:0	0/0:0.0,-2.71,-38.7:86:27:9:0	0/0:0.0,-1.2,-20.5:57:12:4:0	0/0:0.0,-1.2,-18.2:106:12:5:0	1/1:-89.0,-6.87,0.0:114:69:20:19	1/1:-41.0,-2.71,0.0:61:27:10:10	1/1:-92.0,-7.2,0.0:71:72:19:18	0/0:0.0,-2.11,-32.4:86:21:7:0	1/1:-23.8,-1.51,0.0:83:15:5:5
	478959533	A	T	2965	1	_100001000011101	1	0	0	0	0	1	0	0	0	0	1	1	1	0	1	1/1:-39.6,-2.71,0.0:17:27:10:10	0/0:0.0,-5.12,-72.6:84:51:15:0	0/0:0.0,-4.52,-63.4:83:45:12:0	0/0:0.0,-1.81,-28.3:52:18:6:0	0/0:0.0,-2.41,-35.1:109:24:6:0	1/1:-25.4,-1.81,0.0:44:18:6:6	0/0:0.0,-5.42,-76.7:94:54:16:0	0/0:0.0,-2.11,-32.8:48:21:8:0	0/0:0.0,-1.51,-24.6:34:15:6:0	0/0:0.0,-0.3,-8.2:98:5:2:0	1/1:-100.8,-7.77,0.0:13:78:22:22	1/1:-49.3,-3.61,0.0:233:36:11:11	1/1:-41.6,-3.01,0.0:22:30:11:11	0/0:0.0,-4.82,-67.1:122:48:14:0	1/1:-62.5,-4.52,0.0:10:45:13:13
	478966613	T	C	1640	1	_100001000011101	1	0	0	0	0	1	0	0	0	0	1	1	1	0	1	1/1:-11.0,-0.6,0.0:180:7:3:3	0/0:0.0,-2.11,-31.1:266:21:7:0	0/0:0.0,-4.49,-61.8:335:45:12:0	0/0:0.0,-1.48,-20.8:448:15:5:0	0/0:0.0,-2.71,-41.0:424:27:7:0	1/1:-45.6,-3.31,0.0:331:33:13:13	0/0:0.0,-5.39,-73.7:286:54:17:0	0/0:0.0,-4.82,-64.7:214:48:14:0	0/0:0.0,-2.71,-37.4:237:27:8:0	0/0:0.0,-1.81,-27.3:183:18:6:0	1/1:-23.8,-1.51,0.0:169:15:6:6	1/1:-16.4,-0.9,0.0:220:10:4:4	1/1:-24.4,-1.73,0.0:575:17:6:6	0/0:0.0,-3.01,-43.8:124:30:12:0	1/1:-54.8,-3.91,0.0:255:39:10:9
	478966974	G	A	2965	1	_100001000011101	1	0	0	0	0	1	0	0	0	0	1	1	1	0	1	1/1:-20.1,-1.2,0.0:114:12:4:4	0/0:0.0,-3.31,-42.2:385:33:10:0	0/0:0.0,-3.31,-49.2:144:33:11:0	0/0:0.0,-1.2,-20.5:110:12:4:0	0/0:0.0,-1.81,-28.7:164:18:7:0	1/1:-64.4,-4.52,0.0:98:45:13:13	0/0:0.0,-3.01,-44.3:224:30:8:0	0/0:0.0,-6.27,-79.6:67:63:16:0	0/0:0.0,-0.9,-15.1:56:10:4:0	0/0:0.0,-5.06,-64.5:71:51:12:0	1/1:-61.5,-4.49,0.0:108:45:13:13	1/1:-102.1,-7.22,0.0:75:72:20:20	1/1:-84.5,-6.32,0.0:115:63:19:19	0/0:0.0,-2.71,-39.8:48:27:10:0	1/1:-42.3,-3.28,0.0:328:33:9:9
	478967128	G	A	2334	1	_100001000011101	1	0	0	0	0	1	0	0	0	0	1	1	1	0	1	1/1:-12.3,-0.6,0.0:59:7:2:2	0/0:0.0,-1.81,-28.7:515:18:5:0	0/0:0.0,-3.61,-52.9:211:36:10:0	0/0:0.0,-1.51,-24.6:89:15:4:0	0/0:0.0,-1.81,-28.3:293:18:6:0	1/1:-27.9,-1.81,0.0:93:18:7:7	0/0:0.0,-3.31,-46.6:51:33:11:0	0/0:0.0,-2.71,-40.6:137:27:10:0	0/0:0.0,-1.2,-20.5:232:12:5:0	0/0:0.0,-1.2,-20.1:43:12:5:0	1/1:-95.3,-6.92,0.0:63:69:17:17	1/1:-44.3,-3.01,0.0:153:30:10:10	1/1:-50.6,-3.61,0.0:448:36:10:10	0/0:0.0,-2.11,-31.5:22:21:8:0	1/1:-15.0,-0.9,0.0:438:10:4:4
	478970114	C	T	2965	1	_100001000011101	1	0	0	0	0	1	0	0	0	0	1	1	1	0	1	1/1:-61.5,-4.49,0.0:93:45:13:13	0/0:0.0,-4.21,-58.8:112:42:12:0	0/0:0.0,-4.45,-62.3:52:45:15:0	0/0:0.0,-2.71,-41.0:48:27:9:0	0/0:0.0,-1.44,-21.3:60:15:6:0	1/1:-57.4,-3.91,0.0:96:39:13:13	0/0:0.0,-3.31,-47.8:196:33:11:0	0/0:0.0,-3.59,-46.3:252:36:12:0	0/0:0.0,-1.2,-19.7:59:12:5:0	0/0:0.0,-2.08,-26.6:168:21:7:0	1/1:-57.7,-4.19,0.0:113:42:11:11	1/1:-65.6,-4.52,0.0:130:45:13:13	1/1:-61.3,-5.09,0.0:100:51:17:17	0/0:0.0,-1.47,-60.2:12:15:19:2	1/1:-49.0,-3.59,0.0:203:36:11:11
	478970936	T	C	2965	1	_100001000011101	1	0	0	0	0	1	0	0	0	0	1	1	1	0	1	1/1:-12.6,-0.88,0.0:407:9:4:4	0/0:0.0,-3.31,-48.4:460:33:8:0	0/0:0.0,-5.69,-77.7:107:57:14:0	0/0:0.0,-1.48,-21.7:99:15:5:0	0/0:0.0,-3.91,-56.0:111:39:9:0	1/1:-36.4,-2.71,0.0:144:27:10:10	0/0:0.0,-1.81,-26.3:121:18:7:0	0/0:0.0,-2.11,-32.8:659:21:8:0	0/0:0.0,-0.9,-16.4:41:10:4:0	0/0:0.0,-0.9,-16.4:875:10:4:0	1/1:-89.3,-6.32,0.0:124:63:17:17	1/1:-32.4,-2.11,0.0:90:21:7:7	1/1:-50.6,-3.61,0.0:136:36:10:10	0/0:0.0,-3.61,-51.6:48:36:13:0	1/1:-93.5,-6.62,0.0:76:66:19:19
	478971952	A	G	2063	1	_100001000011101	1	0	0	0	0	1	0	0	0	0	1	1	1	0	1	1/1:-23.3,-1.51,0.0:196:15:4:4	0/0:0.0,-4.21,-61.5:983:42:10:0	0/0:0.0,-2.71,-40.6:769:27:9:0	0/0:0.0,-1.51,-24.6:1191:15:5:0	0/0:0.0,-0.9,-16.0:136:10:4:0	1/1:-43.7,-3.01,0.0:509:30:11:11	0/0:0.0,-5.12,-70.7:378:51:17:0	0/0:0.0,-4.82,-68.5:470:48:11:0	0/0:0.0,-1.51,-24.2:509:15:6:0	0/0:0.0,-1.2,-20.1:97:12:5:0	1/1:-59.6,-4.21,0.0:228:42:13:13	1/1:-29.9,-2.08,0.0:277:21:7:7	1/1:-21.7,-1.48,0.0:346:15:6:5	0/0:0.0,-3.91,-56.1:123:39:14:0	1/1:-40.2,-2.71,0.0:373:27:9:9
	479014129	G	T	2225	1	_100001000011101	1	0	0	0	0	1	0	0	0	0	1	1	1	0	1	1/1:-45.1,-3.01,0.0:194:30:10:10	0/0:0.0,-3.01,-42.4:0:30:13:0	0/0:0.0,-5.99,-79.4:20:60:16:0	0/0:0.0,-0.3,-6.3:6:5:3:0	0/0:0.0,-3.31,-49.2:0:33:13:0	1/1:-12.3,-0.6,0.0:0:7:3:3	0/0:0.0,-4.82,-62.3:115:48:14:0	0/0:0.0,-2.11,-28.7:12:21:8:0	0/0:0.0,-1.51,-20.9:16:15:6:0	0/0:0.0,-0.3,-7.8:4:5:2:0	1/1:-34.7,-2.41,0.0:10:24:9:9	1/1:-48.8,-3.31,0.0:3:33:13:13	1/1:-48.4,-3.31,0.0:3:33:15:15	0/0:0.0,-2.11,-32.8:4:21:10:0	1/1:-45.0,-3.31,0.0:288:33:11:11
	479014318	C	G	2820	1	_100001000011101	1	0	0	0	0	1	0	0	0	0	1	1	1	0	1	1/1:-51.9,-3.61,0.0:132:36:11:11	0/0:0.0,-1.2,-20.1:61:12:6:0	0/0:0.0,-2.41,-36.9:181:24:9:0	0/0:0.0,-0.9,-16.4:64:10:4:0	0/0:0.0,-1.2,-20.5:55:12:5:0	1/1:-28.3,-1.81,0.0:85:18:7:7	0/0:0.0,-4.19,-57.4:151:42:14:0	0/0:0.0,-2.98,-40.9:65:30:11:0	0/0:0.0,-2.08,-29.0:64:21:8:0	0/0:0.0,-0.6,-11.9:68:7:3:0	1/1:-67.8,-4.82,0.0:77:48:21:21	1/1:-35.6,-2.41,0.0:91:24:11:10	1/1:-28.3,-1.81,0.0:63:18:7:7	0/0:0.0,-1.81,-28.3:61:18:7:0	1/1:-82.2,-6.02,0.0:381:60:15:15
	479016616	C	T	2607	1	_100001000011101	1	0	0	0	0	1	0	0	0	0	1	1	1	0	1	1/1:-20.5,-1.2,0.0:0:12:5:5	0/0:0.0,-4.82,-66.6:36:48:18:0	0/0:0.0,-3.31,-48.3:41:33:11:0	0/0:0.0,-2.11,-31.9:25:21:8:0	0/0:0.0,-0.3,-8.2:27:5:3:0	1/1:-44.2,-3.01,0.0:12:30:12:12	0/0:0.0,-5.12,-66.2:136:51:16:0	0/0:0.0,-5.69,-76.1:59:57:17:0	0/0:0.0,-1.81,-28.3:6:18:7:0	0/0:0.0,-2.68,-36.8:18:27:10:0	1/1:-60.1,-4.52,0.0:13:45:19:19	1/1:-35.1,-2.41,0.0:21:24:10:10	1/1:-69.7,-4.82,0.0:12:48:20:20	0/0:0.0,-2.08,-27.7:26:21:9:0	1/1:-43.2,-3.01,0.0:55:30:8:8
	479017698	C	A	2550	1	_100001000011101	1	0	0	0	0	1	0	0	0	0	1	1	1	0	1	1/1:-23.7,-1.78,0.0:31:18:9:9	0/0:0.0,-1.2,-19.7:16:12:5:0	0/0:0.0,-3.31,-48.4:197:33:11:0	0/0:0.0,-1.81,-28.7:20:18:8:0	0/0:0.0,-0.6,-11.5:73:7:3:0	1/1:-32.7,-2.41,0.0:28:24:11:11	0/0:0.0,-3.91,-53.9:84:39:13:0	0/0:0.0,-3.31,-47.5:473:33:11:0	0/0:0.0,-1.2,-19.2:20:12:5:0	0/0:0.0,-1.51,-24.2:16:15:6:0	1/1:-20.5,-1.2,0.0:0:12:5:5	1/1:-47.0,-3.31,0.0:97:33:13:13	1/1:-58.8,-4.21,0.0:25:42:15:15	0/0:0.0,-1.81,-26.1:25:18:7:0	1/1:-84.4,-6.27,0.0:125:63:15:15
	479019780	G	A	1742	1	_100001000011101	1	0	0	0	0	1	0	0	0	0	1	1	1	0	1	1/1:-18.3,-1.2,0.0:56:12:6:6	0/0:0.0,-1.2,-18.8:49:12:5:0	0/0:0.0,-3.91,-57.0:162:39:13:0	0/0:0.0,-1.51,-24.6:82:15:6:0	0/0:0.0,-1.81,-28.3:180:18:7:0	1/1:-11.9,-0.6,0.0:539:7:3:3	0/0:0.0,-4.82,-68.0:227:48:16:0	0/0:0.0,-4.21,-53.8:178:42:15:0	0/0:0.0,-0.6,-10.9:59:7:3:0	0/0:0.0,-3.31,-42.9:74:33:12:0	1/1:-27.3,-1.81,0.0:65:18:8:8	1/1:-53.9,-3.91,0.0:206:39:16:16	1/1:-23.3,-1.51,0.0:63:15:6:6	0/0:0.0,-0.9,-14.5:73:10:4:0	1/1:-51.4,-3.89,0.0:171:39:11:11
	479019932	G	A	1369	1	_100001000011101	1	0	0	0	0	1	0	0	0	0	1	1	1	0	1	1/1:-11.9,-0.6,0.0:65:7:3:3	0/0:0.0,-2.11,-28.9:96:21:9:0	0/0:0.0,-5.09,-68.0:416:51:16:0	0/0:0.0,-2.38,-32.8:236:24:9:0	0/0:0.0,-1.81,-27.0:583:18:7:0	1/1:-18.3,-1.2,0.0:72:12:7:6	0/0:0.0,-3.61,-52.1:191:36:12:0	0/0:0.0,-3.31,-43.7:239:33:12:0	0/0:0.0,-0.6,-10.0:82:7:3:0	0/0:0.0,-2.41,-33.7:176:24:9:0	1/1:-22.8,-1.51,0.0:80:15:6:6	1/1:-28.9,-2.36,0.0:48:24:10:10	1/1:-25.0,-1.81,0.0:51:18:8:8	0/0:0.0,-0.9,-16.4:120:10:4:0	1/1:-41.9,-3.53,0.0:264:35:13:13
	479023281	C	A	1881	1	_100001000011101	1	0	0	0	0	1	0	0	0	0	1	1	1	0	1	1/1:-42.3,-3.01,0.0:14:30:11:11	0/0:0.0,-2.11,-32.8:99:21:7:0	0/0:0.0,-2.41,-36.9:25:24:8:0	0/0:0.0,-0.9,-16.4:0:10:4:0	0/0:0.0,-0.9,-16.4:0:10:4:0	1/1:-32.2,-2.38,0.0:12:24:10:10	0/0:0.0,-3.31,-49.2:2:33:13:0	0/0:0.0,-3.31,-48.8:3:33:13:0	0/0:0.0,-1.2,-20.1:0:12:5:0	0/0:0.0,-1.81,-28.7:6:18:8:0	1/1:-35.1,-2.41,0.0:236:24:9:9	1/1:-30.1,-2.11,0.0:132:21:7:7	1/1:-38.1,-2.68,0.0:2:27:10:10	0/0:0.0,-3.31,-48.4:3:33:13:0	1/1:-22.4,-1.51,0.0:1:15:6:6
	479023812	C	T	2018	1	_100001000011101	1	0	0	0	0	1	0	0	0	0	1	1	1	0	1	1/1:-7.4,-0.3,0.0:54:5:2:2	0/0:0.0,-3.31,-48.4:34:33:12:0	0/0:0.0,-3.61,-53.3:105:36:11:0	0/0:0.0,-0.3,-8.2:47:5:2:0	0/0:0.0,-2.41,-36.9:44:24:9:0	1/1:-25.8,-1.78,0.0:215:18:7:7	0/0:0.0,-3.01,-42.4:50:30:13:0	0/0:0.0,-4.79,-61.9:35:48:19:0	0/0:0.0,-2.11,-29.8:40:21:8:0	0/0:0.0,-2.38,-32.1:32:24:11:0	1/1:-62.7,-4.49,0.0:40:45:22:21	1/1:-58.5,-4.21,0.0:180:42:13:13	1/1:-20.1,-1.2,0.0:45:12:5:5	0/0:0.0,-3.01,-44.7:54:30:11:0	1/1:-39.1,-2.71,0.0:243:27:12:12
	479024745	C	T	1735	1	_100001000011101	1	0	0	0	0	1	0	0	0	0	1	1	1	0	1	1/1:-12.3,-0.6,0.0:6:7:3:3	0/0:0.0,-2.38,-33.1:354:24:15:0	0/0:0.0,-2.41,-36.1:104:24:8:0	0/0:0.0,-0.3,-8.2:41:5:2:0	0/0:0.0,-1.2,-20.1:41:12:6:0	1/1:-8.2,-0.3,0.0:13:5:2:2	0/0:0.0,-1.51,-24.6:388:15:9:0	0/0:0.0,-5.42,-76.1:16:54:24:0	0/0:0.0,-3.91,-55.6:15:39:19:0	0/0:0.0,-1.2,-20.5:20:12:5:0	1/1:-47.8,-3.31,0.0:12:33:15:15	1/1:-52.9,-3.61,0.0:280:36:10:10	1/1:-28.3,-1.81,0.0:12:18:7:7	0/0:0.0,-1.2,-20.5:148:12:7:0	1/1:-35.7,-2.41,0.0:19:24:11:10
	479025732	C	A	2281	1	_100001000011101	1	0	0	0	0	1	0	0	0	0	1	1	1	0	1	1/1:-23.7,-1.51,0.0:31:15:6:6	0/0:0.0,-2.41,-36.9:3:24:10:0	0/0:0.0,-5.72,-80.2:171:57:18:0	0/0:0.0,-3.31,-47.4:8:33:12:0	0/0:0.0,-1.2,-20.5:6:12:6:0	1/1:-51.2,-3.61,0.0:28:36:14:14	0/0:0.0,-2.38,-33.2:6:24:11:0	0/0:0.0,-3.01,-43.9:35:30:11:0	0/0:0.0,-0.9,-15.6:31:10:4:0	0/0:0.0,-1.81,-28.3:38:18:7:0	1/1:-40.6,-2.71,0.0:39:27:11:11	1/1:-56.3,-4.21,0.0:113:42:13:13	1/1:-47.1,-3.31,0.0:41:33:13:13	0/0:0.0,-1.51,-22.3:9:15:6:0	1/1:-21.3,-1.48,0.0:22:15:6:6
	479026749	G	C	2612	1	_100001000011101	1	0	0	0	0	1	0	0	0	0	1	1	1	0	1	1/1:-15.1,-0.9,0.0:3:10:4:4	0/0:0.0,-4.21,-61.5:36:42:15:0	0/0:0.0,-2.65,-36.0:49:26:9:0	0/0:0.0,-1.2,-19.6:0:12:5:0	0/0:0.0,-0.54,-8.6:26:6:4:0	1/1:-68.5,-4.82,0.0:264:48:15:15	0/0:0.0,-3.89,-51.7:1:39:16:0	0/0:0.0,-3.61,-49.1:0:36:13:0	0/0:0.0,-1.51,-22.3:2:15:6:0	0/0:0.0,-1.81,-26.8:162:18:7:0	1/1:-54.2,-3.91,0.0:2:39:16:16	1/1:-46.9,-3.31,0.0:8:33:12:12	1/1:-63.9,-4.52,0.0:9:45:17:17	0/0:0.0,-2.41,-36.5:0:24:9:0	1/1:-24.6,-1.51,0.0:150:15:8:8
	479028575	G	A	2718	1	_100001000011101	1	0	0	0	0	1	0	0	0	0	1	1	1	0	1	1/1:-26.7,-2.08,0.0:18:21:8:8	0/0:0.0,-3.91,-56.2:102:39:12:0	0/0:0.0,-2.08,-29.9:213:21:7:0	0/0:0.0,-0.58,-9.4:43:7:3:0	0/0:0.0,-0.9,-16.4:47:10:4:0	1/1:-49.5,-3.86,0.0:151:39:12:12	0/0:0.0,-2.11,-31.0:50:21:9:0	0/0:0.0,-3.61,-49.3:92:36:15:0	0/0:0.0,-1.2,-17.3:16:12:5:0	0/0:0.0,-2.11,-32.0:8:21:10:0	1/1:-54.3,-3.91,0.0:0:39:16:16	1/1:-59.8,-4.21,0.0:0:42:19:19	1/1:-37.5,-2.98,0.0:104:30:12:12	0/0:0.0,-2.71,-39.7:49:27:11:0	1/1:-56.1,-2.84,0.0:16:28:22:21
	479032094	C	A	2278	1	_100001000011101	1	0	0	0	0	1	0	0	0	0	1	1	1	0	1	1/1:-7.8,-0.3,0.0:0:5:2:2	0/0:0.0,-4.19,-56.4:268:42:12:0	0/0:0.0,-3.61,-49.7:68:36:9:0	0/0:0.0,-2.11,-31.9:81:21:5:0	0/0:0.0,-0.9,-14.6:0:10:4:0	1/1:-45.6,-3.31,0.0:193:33:12:12	0/0:0.0,-1.2,-20.5:15:12:5:0	0/0:0.0,-2.11,-29.6:60:21:8:0	0/0:0.0,-0.9,-16.0:3:10:4:0	0/0:0.0,-0.9,-13.6:106:10:4:0	1/1:-31.1,-2.11,0.0:123:21:8:8	1/1:-40.2,-2.71,0.0:2:27:11:11	1/1:-93.2,-7.17,0.0:97:72:27:27	0/0:0.0,-1.51,-24.6:8:15:6:0	1/1:-21.7,-1.73,0.0:760:17:6:6
	479035158	C	T	1512	1	_100001000011101	1	0	0	0	0	1	0	0	0	0	1	1	1	0	1	1/1:-8.2,-0.3,0.0:1384:5:2:2	0/0:0.0,-2.11,-32.4:404:21:8:0	0/0:0.0,-4.52,-65.6:219:45:15:0	0/0:0.0,-3.31,-49.2:242:33:11:0	0/0:0.0,-0.9,-16.4:41:10:4:0	1/1:-22.3,-1.51,0.0:209:15:6:6	0/0:0.0,-5.12,-73.4:107:51:16:0	0/0:0.0,-2.38,-33.2:508:24:9:0	0/0:0.0,-1.18,-17.2:599:12:5:0	0/0:0.0,-0.9,-16.0:394:10:4:0	1/1:-49.1,-3.59,0.0:411:36:14:14	1/1:-6.5,-0.3,0.0:27:5:2:2	1/1:-61.1,-4.52,0.0:70:45:19:19	0/0:0.0,-3.61,-52.4:59:36:13:0	1/1:-15.5,-0.9,0.0:592:10:3:3
	479041406	G	A	2657	1	_100001000011101	1	0	0	0	0	1	0	0	0	0	1	1	1	0	1	1/1:-16.0,-0.9,0.0:68:10:4:4	0/0:0.0,-6.32,-87.7:90:63:24:0	0/0:0.0,-5.12,-70.3:232:51:14:0	0/0:0.0,-1.81,-26.4:298:18:6:0	0/0:0.0,-2.11,-32.0:90:21:8:0	1/1:-56.2,-3.91,0.0:51:39:14:14	0/0:0.0,-4.19,-57.4:90:42:16:0	0/0:0.0,-2.08,-28.6:44:21:8:0	0/0:0.0,-0.88,-12.6:53:9:4:0	0/0:0.0,-0.9,-16.0:35:10:4:0	1/1:-46.3,-3.28,0.0:71:33:12:12	1/1:-69.7,-4.82,0.0:184:48:15:15	1/1:-36.0,-2.41,0.0:65:24:9:9	0/0:0.0,-2.11,-32.4:83:21:8:0	1/1:-53.6,-3.91,0.0:179:39:11:11
	479043634	G	A	2965	1	_100001000011101	1	0	0	0	0	1	0	0	0	0	1	1	1	0	1	1/1:-20.5,-1.2,0.0:57:12:5:5	0/0:0.0,-4.21,-60.2:124:42:16:0	0/0:0.0,-4.82,-68.4:203:48:14:0	0/0:0.0,-1.51,-23.3:298:15:6:0	0/0:0.0,-1.2,-20.5:52:12:8:0	1/1:-39.6,-2.71,0.0:150:27:11:11	0/0:0.0,-4.21,-59.6:50:42:15:0	0/0:0.0,-6.32,-88.1:60:63:24:0	0/0:0.0,-2.71,-40.6:50:27:12:0	0/0:0.0,-3.31,-47.5:72:33:12:0	1/1:-97.3,-7.2,0.0:214:72:24:24	1/1:-51.0,-3.61,0.0:75:36:15:15	1/1:-40.9,-2.98,0.0:117:30:12:12	0/0:0.0,-2.41,-35.5:40:24:10:0	1/1:-71.5,-5.12,0.0:187:51:14:14
	479044555	G	A	2166	1	_100001000011101	1	0	0	0	0	1	0	0	0	0	1	1	1	0	1	1/1:-32.0,-2.11,0.0:1:21:10:10	0/0:0.0,-2.41,-35.1:222:24:9:0	0/0:0.0,-6.02,-83.9:99:60:19:0	0/0:0.0,-3.01,-44.3:103:30:9:0	0/0:0.0,-2.71,-39.6:76:27:10:0	1/1:-22.3,-1.51,0.0:192:15:7:7	0/0:0.0,-2.38,-33.1:208:24:10:0	0/0:0.0,-1.51,-22.7:196:15:6:0	0/0:0.0,-0.6,-10.4:457:7:3:0	0/0:0.0,-0.6,-12.3:0:7:3:0	1/1:-36.9,-2.41,0.0:180:24:8:8	1/1:-48.8,-3.61,0.0:13:36:14:14	1/1:-45.9,-3.28,0.0:1:33:13:13	0/0:0.0,-4.52,-61.9:145:45:16:0	1/1:-42.8,-3.01,0.0:208:30:9:9
	479050158	C	G	1688	1	_100001000011101	1	0	0	0	0	1	0	0	0	0	1	1	1	0	1	1/1:-17.6,-1.18,0.0:13:12:6:6	0/0:0.0,-3.61,-52.9:0:36:16:0	0/0:0.0,-2.71,-40.1:8:27:12:0	0/0:0.0,-0.9,-15.5:0:10:5:0	0/0:0.0,-1.51,-24.6:13:15:7:0	1/1:-48.8,-3.61,0.0:25:36:13:13	0/0:0.0,-3.61,-51.1:5:36:15:0	0/0:0.0,-3.01,-43.8:32:30:11:0	0/0:0.0,-1.2,-20.1:23:12:5:0	0/0:0.0,-1.51,-23.7:39:15:6:0	1/1:-16.4,-0.9,0.0:0:10:4:4	1/1:-50.5,-3.89,0.0:14:39:16:16	1/1:-16.0,-0.9,0.0:18:10:5:5	0/0:0.0,-3.91,-57.4:33:39:11:0	1/1:-31.5,-2.11,0.0:18:21:11:11
	479056664	G	T	2234	1	_100001000011101	1	0	0	0	0	1	0	0	0	0	1	1	1	0	1	1/1:-44.7,-3.01,0.0:65:30:11:11	0/0:0.0,-2.41,-35.6:167:24:9:0	0/0:0.0,-2.71,-41.0:82:27:10:0	0/0:0.0,-1.51,-24.6:77:15:6:0	0/0:0.0,-0.9,-16.4:38:10:4:0	1/1:-51.6,-3.61,0.0:63:36:14:14	0/0:0.0,-5.06,-65.8:187:51:15:0	0/0:0.0,-1.81,-27.4:91:18:7:0	0/0:0.0,-1.2,-19.6:90:12:5:0	0/0:0.0,-0.3,-7.8:93:5:2:0	1/1:-32.4,-2.11,0.0:52:21:10:9	1/1:-23.7,-1.51,0.0:75:15:8:8	1/1:-35.1,-2.41,0.0:61:24:11:11	0/0:0.0,-5.12,-72.6:108:51:14:0	1/1:-47.9,-3.31,0.0:69:33:12:12
	479061854	C	T	1956	1	_100001000011101	1	0	0	0	0	1	0	0	0	0	1	1	1	0	1	1/1:-8.2,-0.3,0.0:20:5:2:2	0/0:0.0,-5.12,-69.6:104:51:14:0	0/0:0.0,-2.71,-39.7:98:27:9:0	0/0:0.0,-2.11,-32.4:81:21:7:0	0/0:0.0,-0.3,-7.3:57:5:2:0	1/1:-20.5,-1.2,0.0:3:12:7:7	0/0:0.0,-4.82,-65.2:156:48:15:0	0/0:0.0,-2.08,-24.4:29:21:6:0	0/0:0.0,-0.3,-7.3:0:5:2:0	0/0:0.0,-1.48,-17.1:23:15:4:0	1/1:-34.1,-2.41,0.0:80:24:7:7	1/1:-25.4,-1.78,0.0:294:18:5:5	1/1:-57.3,-4.21,0.0:26:42:13:13	0/0:0.0,-1.81,-22.1:328:18:7:0	1/1:-61.8,-4.79,0.0:158:48:13:13
	479062943	G	A	2965	1	_011110111100010	0	1	1	1	1	0	1	1	1	1	0	0	0	1	0	0/0:0.0,-3.61,-51.6:41:36:10:0	1/1:-68.9,-4.82,0.0:10:48:13:13	1/1:-57.4,-3.91,0.0:11:39:13:13	1/1:-32.8,-2.11,0.0:16:21:7:7	1/1:-24.6,-1.51,0.0:0:15:6:6	0/0:0.0,-3.56,-45.2:39:36:15:0	1/1:-67.1,-5.34,0.0:130:53:16:15	1/1:-70.9,-5.37,0.0:312:54:13:13	1/1:-34.0,-2.38,0.0:4:24:11:11	1/1:-12.7,-0.88,0.0:1332:9:2:2	0/0:0.0,-3.01,-44.3:63:30:10:0	0/0:0.0,-5.72,-77.3:83:57:16:0	0/0:0.0,-6.3,-84.3:66:63:19:0	1/1:-46.0,-3.31,0.0:12:33:10:10	0/0:0.0,-3.61,-50.6:81:36:11:0
	479063033	T	G	2957	1	_100001000011101	1	0	0	0	0	1	0	0	0	0	1	1	1	0	1	1/1:-37.3,-2.68,0.0:61:27:8:8	0/0:0.0,-4.19,-58.6:40:42:14:0	0/0:0.0,-3.29,-52.4:240:33:11:0	0/0:0.0,-1.51,-24.6:39:15:6:0	0/0:0.0,-0.58,-15.5:199:7:5:0	1/1:-42.9,-3.01,0.0:33:30:14:14	0/0:0.0,-3.91,-55.6:187:39:13:0	0/0:0.0,-4.52,-58.4:276:45:14:0	0/0:0.0,-1.81,-27.9:12:18:7:0	0/0:0.0,-1.81,-22.3:436:18:7:0	1/1:-66.0,-4.79,0.0:50:48:16:16	1/1:-52.9,-3.61,0.0:163:36:12:12	1/1:-63.8,-4.52,0.0:140:45:13:12	0/0:0.0,-3.61,-51.5:187:36:9:0	1/1:-45.0,-3.59,0.0:47:36:8:8
	479063047	A	T	2862	1	_100001000011101	1	0	0	0	0	1	0	0	0	0	1	1	1	0	1	1/1:-32.0,-2.11,0.0:63:21:8:8	0/0:0.0,-4.82,-66.2:108:48:15:0	0/0:0.0,-3.8,-56.8:132:38:12:0	0/0:0.0,-1.81,-28.3:39:18:7:0	0/0:0.0,-0.79,-16.2:232:9:5:0	1/1:-36.9,-2.41,0.0:43:24:11:11	0/0:0.0,-3.61,-52.9:186:36:13:0	0/0:0.0,-4.76,-61.3:350:48:14:0	0/0:0.0,-1.51,-24.2:19:15:6:0	0/0:0.0,-2.36,-28.9:435:24:8:0	1/1:-85.3,-6.02,0.0:52:60:18:18	1/1:-44.3,-3.01,0.0:57:30:11:11	1/1:-62.3,-4.49,0.0:205:45:15:13	0/0:0.0,-3.31,-48.4:41:33:9:0	1/1:-37.6,-3.21,0.0:228:32:7:7
	479063293	T	C	2651	1	_100001000011101	1	0	0	0	0	1	0	0	0	0	1	1	1	0	1	1/1:-28.3,-1.81,0.0:351:18:6:6	0/0:0.0,-6.32,-89.8:102:63:17:0	0/0:0.0,-3.31,-46.0:136:33:11:0	0/0:0.0,-1.81,-25.9:139:18:7:0	0/0:0.0,-0.6,-11.9:86:7:4:0	1/1:-23.9,-1.78,0.0:233:18:7:7	0/0:0.0,-1.62,-57.9:302:16:18:0	0/0:0.0,-4.21,-55.6:305:42:14:0	0/0:0.0,-1.51,-22.3:77:15:6:0	0/0:0.0,-1.81,-27.0:265:18:8:0	1/1:-62.6,-4.76,0.0:124:48:12:12	1/1:-65.6,-4.52,0.0:233:45:15:15	1/1:-56.6,-3.91,0.0:86:39:11:11	0/0:0.0,-0.6,-10.0:252:7:3:0	1/1:-40.2,-2.71,0.0:240:27:7:7
	479063328	T	A	2965	1	_011110111100010	0	1	1	1	1	0	1	1	1	1	0	0	0	1	0	0/0:0.0,-2.11,-31.0:310:21:7:0	1/1:-75.1,-5.42,0.0:117:54:15:15	1/1:-57.4,-3.91,0.0:106:39:13:12	1/1:-36.9,-2.41,0.0:103:24:9:8	1/1:-16.4,-0.9,0.0:67:10:4:4	0/0:0.0,-1.81,-28.3:257:18:8:0	1/1:-70.8,-5.12,0.0:225:51:17:14	1/1:-54.4,-4.19,0.0:258:42:15:14	1/1:-23.9,-1.78,0.0:57:18:7:7	1/1:-28.3,-1.81,0.0:233:18:8:7	0/0:0.0,-3.31,-48.4:139:33:11:0	0/0:0.0,-4.76,-61.9:252:48:16:0	0/0:0.0,-3.89,-54.5:180:39:10:0	1/1:-28.3,-1.81,0.0:165:18:5:5	0/0:0.0,-2.41,-36.5:300:24:9:0
	479063945	T	C	1628	1	_100001000011101	1	0	0	0	0	1	0	0	0	0	1	1	1	0	1	1/1:-25.9,-1.81,0.0:1203:18:5:5	0/0:0.0,-1.81,-28.7:558:18:9:0	0/0:0.0,-2.41,-36.9:708:24:8:0	0/0:0.0,-0.6,-12.3:1003:7:3:0	0/0:0.0,-0.9,-16.4:129:10:5:0	1/1:-51.6,-3.61,0.0:759:36:11:11	0/0:0.0,-4.21,-59.8:557:42:13:0	0/0:0.0,-2.71,-41.0:441:27:10:0	0/0:0.0,-0.9,-16.4:137:10:4:0	0/0:0.0,-1.51,-24.6:509:15:6:0	1/1:-19.7,-1.2,0.0:1158:12:4:4	1/1:-23.9,-1.78,0.0:1072:18:6:6	1/1:-16.4,-0.9,0.0:1288:10:4:4	0/0:0.0,-5.6,-70.9:492:56:15:0	1/1:-37.3,-2.71,0.0:1930:27:5:5
	479065448	C	T	1847	1	_100001000011101	1	0	0	0	0	1	0	0	0	0	1	1	1	0	1	1/1:-25.8,-1.78,0.0:570:18:6:6	0/0:0.0,-5.39,-74.6:233:54:16:0	0/0:0.0,-5.42,-77.9:355:54:13:0	0/0:0.0,-4.82,-69.7:356:48:11:0	0/0:0.0,-0.3,-8.2:17:5:2:0	1/1:-47.1,-3.56,0.0:150:36:16:16	0/0:0.0,-3.61,-42.5:388:36:10:0	0/0:0.0,-2.41,-36.9:1339:24:8:0	0/0:0.0,-0.9,-16.4:91:10:4:0	0/0:0.0,-1.2,-20.5:1242:12:4:0	1/1:-43.9,-3.01,0.0:510:30:11:10	1/1:-32.0,-2.11,0.0:1958:21:6:6	1/1:-32.3,-2.38,0.0:835:24:9:9	0/0:0.0,-2.71,-40.6:392:27:8:0	1/1:-15.6,-0.9,0.0:3013:10:3:3
	479065472	C	T	1708	1	_100001000011101	1	0	0	0	0	1	0	0	0	0	1	1	1	0	1	1/1:-22.5,-1.51,0.0:954:15:5:5	0/0:0.0,-6.6,-87.0:128:66:18:0	0/0:0.0,-6.62,-86.7:190:66:16:0	0/0:0.0,-5.42,-70.7:129:54:13:0	0/0:0.0,-0.3,-7.8:47:5:3:0	1/1:-51.5,-3.89,0.0:140:39:16:16	0/0:0.0,-3.56,-39.9:130:36:11:0	0/0:0.0,-2.41,-36.0:701:24:8:0	0/0:0.0,-0.9,-15.5:91:10:4:0	0/0:0.0,-1.2,-20.5:660:12:4:0	1/1:-40.4,-2.98,0.0:443:30:10:10	1/1:-28.8,-2.11,0.0:878:21:7:7	1/1:-20.8,-1.48,0.0:898:15:6:6	0/0:0.0,-3.01,-42.5:332:30:9:0	1/1:-18.8,-1.2,0.0:1968:12:4:4
	479065594	T	G	2292	1	_100001000011101	1	0	0	0	0	1	0	0	0	0	1	1	1	0	1	1/1:-32.8,-2.11,0.0:288:21:6:6	0/0:0.0,-3.61,-50.7:96:36:9:0	0/0:0.0,-3.91,-55.8:84:39:12:0	0/0:0.0,-2.71,-40.2:78:27:9:0	0/0:0.0,-0.6,-11.9:38:7:3:0	1/1:-48.8,-3.31,0.0:120:33:12:12	0/0:0.0,-4.76,-60.3:54:48:15:0	0/0:0.0,-2.68,-34.9:93:27:9:0	0/0:0.0,-0.9,-15.0:49:10:4:0	0/0:0.0,-1.18,-17.2:90:12:5:0	1/1:-30.1,-2.11,0.0:344:21:8:8	1/1:-32.8,-2.11,0.0:259:21:8:8	1/1:-40.2,-2.71,0.0:275:27:8:8	0/0:0.0,-3.28,-42.3:46:33:10:0	1/1:-56.6,-3.91,0.0:263:39:9:9
	479065606	G	A	2166	1	_100001000011101	1	0	0	0	0	1	0	0	0	0	1	1	1	0	1	1/1:-31.4,-2.11,0.0:290:21:6:6	0/0:0.0,-3.86,-50.4:112:39:10:0	0/0:0.0,-3.31,-47.1:93:33:9:0	0/0:0.0,-2.11,-31.5:89:21:6:0	0/0:0.0,-0.6,-11.9:28:7:3:0	1/1:-41.0,-2.71,0.0:99:27:11:10	0/0:0.0,-4.52,-65.2:37:45:12:0	0/0:0.0,-2.71,-39.7:94:27:9:0	0/0:0.0,-0.9,-16.4:41:10:4:0	0/0:0.0,-1.2,-19.2:90:12:5:0	1/1:-33.1,-2.38,0.0:302:24:9:9	1/1:-31.5,-2.11,0.0:296:21:8:8	1/1:-42.4,-3.01,0.0:278:30:9:9	0/0:0.0,-3.61,-52.9:53:36:11:0	1/1:-49.3,-3.61,0.0:217:36:9:9
	479065709	T	C	1988	1	_100001000011101	1	0	0	0	0	1	0	0	0	0	1	1	1	0	1	1/1:-23.2,-1.51,0.0:284:15:4:4	0/0:0.0,-2.41,-36.1:96:24:9:0	0/0:0.0,-2.05,-27.0:53:21:6:0	0/0:0.0,-1.2,-20.5:54:12:3:0	0/0:0.0,-0.55,-6.5:14:7:3:0	1/1:-24.2,-1.51,0.0:56:15:6:6	0/0:0.0,-3.61,-49.6:27:36:10:0	0/0:0.0,-5.12,-71.1:57:51:13:0	0/0:0.0,-1.2,-20.5:7:12:5:0	0/0:0.0,-3.01,-42.4:42:30:8:0	1/1:-61.5,-4.21,0.0:226:42:14:13	1/1:-39.3,-2.71,0.0:267:27:9:9	1/1:-38.9,-2.71,0.0:271:27:9:9	0/0:0.0,-4.82,-67.9:39:48:15:0	1/1:-23.8,-1.51,0.0:343:15:4:4
	479065760	G	T	2125	1	_100001000011101	1	0	0	0	0	1	0	0	0	0	1	1	1	0	1	1/1:-20.1,-1.2,0.0:177:12:5:5	0/0:0.0,-2.11,-31.9:59:21:8:0	0/0:0.0,-2.38,-29.8:29:24:7:0	0/0:0.0,-1.2,-18.2:16:12:4:0	0/0:0.0,-0.58,-7.5:14:7:3:0	1/1:-34.3,-2.41,0.0:69:24:10:10	0/0:0.0,-3.91,-53.6:24:39:13:0	0/0:0.0,-4.82,-64.8:54:48:13:0	0/0:0.0,-0.9,-15.5:6:10:5:0	0/0:0.0,-2.71,-38.3:58:27:8:0	1/1:-59.7,-4.21,0.0:423:42:14:14	1/1:-62.8,-4.52,0.0:226:45:15:14	1/1:-35.2,-2.41,0.0:214:24:9:9	0/0:0.0,-5.12,-72.5:41:51:17:0	1/1:-12.3,-0.6,0.0:412:7:3:3
	479065900	G	A	2965	1	_100001000011101	1	0	0	0	0	1	0	0	0	0	1	1	1	0	1	1/1:-24.2,-1.51,0.0:198:15:5:5	0/0:0.0,-4.52,-65.6:33:45:12:0	0/0:0.0,-1.51,-24.6:221:15:6:0	0/0:0.0,-0.6,-12.3:346:7:3:0	0/0:0.0,-0.6,-12.3:13:7:3:0	1/1:-47.0,-3.31,0.0:64:33:15:15	0/0:0.0,-3.59,-47.3:129:36:12:0	0/0:0.0,-3.61,-51.7:173:36:11:0	0/0:0.0,-1.2,-19.3:13:12:6:0	0/0:0.0,-1.2,-20.1:334:12:5:0	1/1:-57.0,-3.91,0.0:375:39:11:11	1/1:-76.3,-5.17,0.0:402:52:14:13	1/1:-84.0,-6.57,0.0:220:66:17:17	0/0:0.0,-1.81,-28.7:211:18:6:0	1/1:-38.8,-2.71,0.0:295:27:10:10
	479065915	C	T	2965	1	_100001000011101	1	0	0	0	0	1	0	0	0	0	1	1	1	0	1	1/1:-19.6,-1.2,0.0:208:12:4:4	0/0:0.0,-4.82,-68.9:35:48:13:0	0/0:0.0,-1.81,-28.3:41:18:7:0	0/0:0.0,-0.6,-12.3:27:7:3:0	0/0:0.0,-0.9,-16.0:20:10:4:0	1/1:-44.7,-3.01,0.0:63:30:13:13	0/0:0.0,-3.61,-48.3:157:36:11:0	0/0:0.0,-3.31,-46.1:191:33:10:0	0/0:0.0,-1.2,-19.1:13:12:6:0	0/0:0.0,-0.9,-14.7:93:10:4:0	1/1:-51.9,-3.89,0.0:340:39:12:12	1/1:-68.4,-4.82,0.0:520:48:12:12	1/1:-82.8,-6.57,0.0:263:66:17:17	0/0:0.0,-2.41,-36.0:358:24:8:0	1/1:-41.2,-3.01,0.0:298:30:11:11
	479066050	T	G	2965	1	_100001000011101	1	0	0	0	0	1	0	0	0	0	1	1	1	0	1	1/1:-7.8,-0.3,0.0:1054:5:2:2	0/0:0.0,-3.61,-50.6:44:36:13:0	0/0:0.0,-4.72,-54.6:231:47:12:0	0/0:0.0,-1.18,-17.2:53:12:5:0	0/0:0.0,-1.51,-21.5:28:15:7:0	1/1:-53.3,-0.51,0.0:210:6:15:14	0/0:0.0,-7.2,-95.2:158:72:21:0	0/0:0.0,-3.31,-46.2:84:33:9:0	0/0:0.0,-1.2,-19.6:31:12:6:0	0/0:0.0,-0.6,-11.5:146:7:3:0	1/1:-47.4,-3.31,0.0:319:33:12:10	1/1:-44.7,-3.01,0.0:455:30:11:9	1/1:-62.5,-2.12,0.0:355:21:16:13	0/0:0.0,-1.51,-22.3:74:15:6:0	1/1:-93.9,-3.43,0.0:318:34:20:18
	479066875	A	T	2519	1	_100001000011101	1	0	0	0	0	1	0	0	0	0	1	1	1	0	1	1/1:-12.3,-0.6,0.0:201:7:3:3	0/0:0.0,-3.01,-44.7:638:30:11:0	0/0:0.0,-3.31,-48.4:188:33:10:0	0/0:0.0,-2.41,-36.1:150:24:7:0	0/0:0.0,-0.6,-12.3:129:7:3:0	1/1:-54.1,-4.16,0.0:125:42:15:15	0/0:0.0,-2.6,-28.5:150:26:9:0	0/0:0.0,-2.11,-31.0:122:21:8:0	0/0:0.0,-1.2,-20.1:63:12:5:0	0/0:0.0,-0.6,-10.9:96:7:3:0	1/1:-44.3,-3.01,0.0:218:30:11:11	1/1:-31.9,-2.11,0.0:423:21:7:7	1/1:-56.6,-4.21,0.0:490:42:14:13	0/0:0.0,-1.51,-23.2:1165:15:8:0	1/1:-64.0,-4.52,0.0:299:45:14:14
	479066957	C	T	2965	1	_011110111100010	0	1	1	1	1	0	1	1	1	1	0	0	0	1	0	0/0:0.0,-0.9,-15.5:546:10:4:0	1/1:-66.8,-4.79,0.0:557:48:12:12	1/1:-40.1,-2.71,0.0:132:27:9:9	1/1:-24.6,-1.51,0.0:119:15:5:5	1/1:-15.5,-0.9,0.0:68:10:4:4	0/0:0.0,-4.49,-55.3:149:45:16:0	1/1:-44.6,-3.61,0.0:104:36:10:10	1/1:-82.0,-6.02,0.0:142:60:17:17	1/1:-35.5,-2.41,0.0:17:24:9:9	1/1:-39.7,-2.71,0.0:54:27:8:8	0/0:0.0,-2.41,-36.1:284:24:8:0	0/0:0.0,-2.11,-30.0:515:21:7:0	0/0:0.0,-3.31,-46.8:549:33:8:0	1/1:-28.7,-1.81,0.0:280:18:7:7	0/0:0.0,-6.02,-84.8:326:60:15:0
	479066982	T	G	2635	1	_100001000011101	1	0	0	0	0	1	0	0	0	0	1	1	1	0	1	1/1:-24.6,-1.51,0.0:254:15:5:5	0/0:0.0,-4.52,-62.3:183:45:12:0	0/0:0.0,-2.41,-34.7:174:24:8:0	0/0:0.0,-1.51,-24.2:182:15:5:0	0/0:0.0,-0.6,-10.5:51:7:3:0	1/1:-35.5,-2.71,0.0:108:27:10:10	0/0:0.0,-3.86,-47.9:138:39:11:0	0/0:0.0,-5.42,-77.5:116:54:16:0	0/0:0.0,-2.41,-36.5:48:24:9:0	0/0:0.0,-2.41,-36.9:104:24:7:0	1/1:-43.8,-3.01,0.0:214:30:9:9	1/1:-52.5,-3.91,0.0:250:39:12:12	1/1:-39.4,-2.71,0.0:428:27:10:10	0/0:0.0,-1.81,-27.9:305:18:7:0	1/1:-79.8,-5.72,0.0:295:57:16:16
	479066998	A	G	2764	1	_100001000011101	1	0	0	0	0	1	0	0	0	0	1	1	1	0	1	1/1:-36.9,-2.71,0.0:248:27:7:7	0/0:0.0,-4.52,-63.4:169:45:12:0	0/0:0.0,-2.68,-37.3:155:27:8:0	0/0:0.0,-1.81,-27.9:152:18:5:0	0/0:0.0,-0.58,-9.4:51:7:3:0	1/1:-28.7,-2.11,0.0:93:21:8:8	0/0:0.0,-3.89,-51.8:134:39:12:0	0/0:0.0,-5.42,-77.5:116:54:16:0	0/0:0.0,-2.41,-36.5:48:24:9:0	0/0:0.0,-2.41,-36.9:104:24:7:0	1/1:-44.7,-3.01,0.0:269:30:9:9	1/1:-54.7,-3.91,0.0:261:39:12:12	1/1:-43.3,-3.01,0.0:354:30:11:11	0/0:0.0,-2.11,-32.8:294:21:7:0	1/1:-80.3,-5.72,0.0:270:57:17:17
	479067067	A	G	2965	1	_100001000011101	1	0	0	0	0	1	0	0	0	0	1	1	1	0	1	1/1:-32.4,-2.11,0.0:266:21:7:7	0/0:0.0,-4.52,-62.8:364:45:13:0	0/0:0.0,-1.81,-27.3:152:18:7:0	0/0:0.0,-0.3,-8.2:208:5:2:0	0/0:0.0,-1.2,-19.1:81:12:5:0	1/1:-55.8,-4.19,0.0:71:42:16:16	0/0:0.0,-3.61,-50.6:129:36:13:0	0/0:0.0,-5.69,-76.8:117:57:17:0	0/0:0.0,-2.41,-36.9:43:24:9:0	0/0:0.0,-2.38,-31.7:101:24:8:0	1/1:-61.5,-4.21,0.0:250:42:14:13	1/1:-44.7,-3.01,0.0:351:30:10:10	1/1:-53.9,-3.91,0.0:292:39:12:12	0/0:0.0,-3.31,-48.3:322:33:11:0	1/1:-72.2,-5.12,0.0:254:51:14:14
	479067071	T	G	2960	1	_100001000011101	1	0	0	0	0	1	0	0	0	0	1	1	1	0	1	1/1:-32.8,-2.11,0.0:266:21:7:7	0/0:0.0,-3.91,-57.0:171:39:12:0	0/0:0.0,-2.41,-34.2:145:24:9:0	0/0:0.0,-0.3,-8.2:166:5:2:0	0/0:0.0,-1.81,-26.0:81:18:7:0	1/1:-52.6,-4.16,0.0:73:42:16:16	0/0:0.0,-3.91,-55.3:116:39:13:0	0/0:0.0,-5.42,-77.5:111:54:16:0	0/0:0.0,-2.41,-36.5:39:24:9:0	0/0:0.0,-2.11,-32.8:96:21:7:0	1/1:-65.6,-4.52,0.0:250:45:14:14	1/1:-41.9,-3.01,0.0:354:30:10:10	1/1:-52.2,-3.89,0.0:317:39:12:12	0/0:0.0,-4.21,-61.5:262:42:11:0	1/1:-63.0,-4.52,0.0:255:45:14:14
	479067111	A	T	2965	1	_011110111100010	0	1	1	1	1	0	1	1	1	1	0	0	0	1	0	0/0:0.0,-2.11,-31.5:360:21:7:0	1/1:-60.2,-4.21,0.0:307:42:13:13	1/1:-37.2,-2.68,0.0:241:27:10:10	1/1:-12.3,-0.6,0.0:125:7:3:3	1/1:-24.9,-1.78,0.0:236:18:7:7	0/0:0.0,-3.89,-49.6:89:39:14:0	1/1:-72.9,-5.12,0.0:66:51:14:14	1/1:-50.4,-3.59,0.0:427:36:11:11	1/1:-34.0,-2.38,0.0:147:24:9:9	1/1:-8.2,-0.3,0.0:848:5:2:2	0/0:0.0,-5.12,-68.4:368:51:17:0	0/0:0.0,-3.31,-46.3:304:33:12:0	0/0:0.0,-2.38,-30.8:656:24:9:0	1/1:-64.8,-4.52,0.0:328:45:12:12	0/0:0.0,-4.79,-60.3:334:48:13:0
	479067119	G	T	2965	1	_011110111100010	0	1	1	1	1	0	1	1	1	1	0	0	0	1	0	0/0:0.0,-1.81,-28.7:394:18:7:0	1/1:-56.6,-3.91,0.0:428:39:13:13	1/1:-38.3,-2.71,0.0:240:27:10:10	1/1:-12.3,-0.6,0.0:125:7:3:3	1/1:-26.0,-1.81,0.0:234:18:7:7	0/0:0.0,-3.51,-40.3:171:35:13:0	1/1:-64.7,-4.82,0.0:69:48:13:13	1/1:-52.0,-3.61,0.0:570:36:11:11	1/1:-35.6,-2.41,0.0:290:24:9:9	1/1:-8.2,-0.3,0.0:777:5:2:2	0/0:0.0,-4.82,-68.0:350:48:14:0	0/0:0.0,-4.21,-58.5:287:42:12:0	0/0:0.0,-2.71,-39.6:744:27:10:0	1/1:-65.2,-4.52,0.0:355:45:12:12	0/0:0.0,-4.79,-61.4:311:48:12:0
	479067253	T	G	2965	1	_100001000011101	1	0	0	0	0	1	0	0	0	0	1	1	1	0	1	1/1:-34.2,-2.41,0.0:467:24:9:9	0/0:0.0,-5.42,-77.9:254:54:17:0	0/0:0.0,-2.71,-40.6:499:27:9:0	0/0:0.0,-0.3,-8.2:82:5:2:0	0/0:0.0,-1.51,-24.2:196:15:7:0	1/1:-47.1,-3.31,0.0:279:33:12:12	0/0:0.0,-4.52,-64.8:148:45:15:0	0/0:0.0,-3.91,-56.5:401:39:14:0	0/0:0.0,-1.2,-19.6:384:12:5:0	0/0:0.0,-2.41,-36.9:208:24:9:0	1/1:-56.5,-0.72,0.0:537:8:13:12	1/1:-86.5,-5.4,0.0:369:54:20:19	1/1:-56.7,-4.46,0.0:941:45:15:14	0/0:0.0,-3.31,-47.9:435:33:10:0	1/1:-61.3,-4.76,0.0:497:48:14:14
	479067280	A	G	2965	1	_100001000011101	1	0	0	0	0	1	0	0	0	0	1	1	1	0	1	1/1:-40.1,-2.71,0.0:409:27:9:9	0/0:0.0,-6.32,-89.8:246:63:20:0	0/0:0.0,-2.41,-35.6:216:24:8:0	0/0:0.0,-0.3,-7.3:41:5:2:0	0/0:0.0,-1.51,-24.2:0:15:6:0	1/1:-37.0,-2.96,0.0:334:30:12:12	0/0:0.0,-3.61,-52.9:153:36:13:0	0/0:0.0,-4.21,-57.5:420:42:14:0	0/0:0.0,-1.2,-18.3:197:12:5:0	0/0:0.0,-2.41,-36.0:208:24:9:0	1/1:-51.5,-3.41,0.0:590:34:12:12	1/1:-74.3,-5.42,0.0:440:54:16:16	1/1:-61.3,-5.04,0.0:932:50:15:15	0/0:0.0,-3.86,-48.0:403:39:11:0	1/1:-65.3,-4.82,0.0:583:48:16:16
	479067288	G	A	2965	1	_100001000011101	1	0	0	0	0	1	0	0	0	0	1	1	1	0	1	1/1:-44.7,-3.01,0.0:397:30:10:10	0/0:0.0,-7.53,-102.6:195:75:20:0	0/0:0.0,-2.41,-36.1:216:24:8:0	0/0:0.0,-0.3,-7.8:41:5:2:0	0/0:0.0,-1.51,-24.2:0:15:6:0	1/1:-44.3,-3.01,0.0:349:30:12:12	0/0:0.0,-4.16,-53.8:164:42:14:0	0/0:0.0,-4.52,-62.6:426:45:15:0	0/0:0.0,-1.81,-26.1:210:18:7:0	0/0:0.0,-2.11,-32.8:208:21:8:0	1/1:-52.9,-3.61,0.0:503:36:12:12	1/1:-80.1,-5.72,0.0:487:57:16:16	1/1:-52.3,-3.89,0.0:1001:39:11:11	0/0:0.0,-3.89,-52.5:371:39:12:0	1/1:-50.5,-2.01,0.0:548:20:13:12
	479067314	T	A	2965	1	_100001000011101	1	0	0	0	0	1	0	0	0	0	1	1	1	0	1	1/1:-55.7,-4.52,0.0:455:45:12:12	0/0:0.0,-9.03,-117.0:105:90:23:0	0/0:0.0,-2.38,-30.5:68:24:9:0	0/0:0.0,-0.6,-11.1:41:7:3:0	0/0:0.0,-1.48,-19.4:18:15:6:0	1/1:-42.1,-3.01,0.0:220:30:13:13	0/0:0.0,-3.31,-44.3:177:33:12:0	0/0:0.0,-3.56,-40.7:354:36:13:0	0/0:0.0,-1.45,-14.7:24:15:6:0	0/0:0.0,-1.81,-26.0:71:18:7:0	1/1:-44.3,-3.01,0.0:662:30:9:9	1/1:-73.5,-5.42,0.0:541:54:15:15	1/1:-38.2,-3.18,0.0:941:32:11:10	0/0:0.0,-3.56,-44.0:375:36:13:0	1/1:-72.5,-6.49,0.0:637:65:17:17
	479067398	G	A	2965	1	_100001000011101	1	0	0	0	0	1	0	0	0	0	1	1	1	0	1	1/1:-31.9,-2.11,0.0:585:21:9:8	0/0:0.0,-9.33,-126.3:69:93:26:0	0/0:0.0,-1.81,-25.5:466:18:7:0	0/0:0.0,-0.6,-11.4:41:7:3:0	0/0:0.0,-0.9,-14.1:57:10:4:0	1/1:-47.3,-3.59,0.0:231:36:13:13	0/0:0.0,-3.61,-50.7:48:36:11:0	0/0:0.0,-3.59,-46.7:150:36:11:0	0/0:0.0,-2.38,-30.3:68:24:9:0	0/0:0.0,-0.6,-12.3:200:7:2:0	1/1:-51.6,-3.61,0.0:611:36:10:10	1/1:-58.8,-4.21,0.0:553:42:15:15	1/1:-37.9,-2.71,0.0:446:27:9:9	0/0:0.0,-2.71,-40.2:258:27:10:0	1/1:-88.6,-7.17,0.0:530:72:21:21
	479067449	A	G	2965	1	_100001000011101	1	0	0	0	0	1	0	0	0	0	1	1	1	0	1	1/1:-32.8,-2.11,0.0:425:21:8:8	0/0:0.0,-6.02,-84.9:62:60:18:0	0/0:0.0,-3.01,-43.2:68:30:9:0	0/0:0.0,-1.2,-20.5:41:12:4:0	0/0:0.0,-0.9,-14.5:52:10:5:0	1/1:-56.0,-3.91,0.0:234:39:15:15	0/0:0.0,-3.61,-52.5:145:36:13:0	0/0:0.0,-3.56,-46.1:123:36:11:0	0/0:0.0,-1.48,-20.3:52:15:6:0	0/0:0.0,-1.18,-17.6:87:12:5:0	1/1:-36.0,-2.41,0.0:623:24:9:9	1/1:-78.2,-5.72,0.0:518:57:17:17	1/1:-47.5,-3.31,0.0:497:33:10:10	0/0:0.0,-2.71,-36.4:199:27:10:0	1/1:-74.3,-5.42,0.0:541:54:16:16
	479067461	A	C	2951	1	_100001000011101	1	0	0	0	0	1	0	0	0	0	1	1	1	0	1	1/1:-24.6,-1.51,0.0:425:15:6:6	0/0:0.0,-6.32,-85.0:68:63:17:0	0/0:0.0,-2.41,-34.7:57:24:7:0	0/0:0.0,-0.9,-16.4:30:10:3:0	0/0:0.0,-0.6,-11.4:37:7:4:0	1/1:-47.6,-2.39,0.0:211:24:13:12	0/0:0.0,-3.61,-51.4:51:36:13:0	0/0:0.0,-4.82,-66.3:129:48:14:0	0/0:0.0,-2.41,-35.2:79:24:9:0	0/0:0.0,-1.2,-19.7:87:12:5:0	1/1:-36.9,-2.41,0.0:622:24:9:9	1/1:-82.0,-5.99,0.0:581:60:18:18	1/1:-40.2,-2.71,0.0:426:27:10:10	0/0:0.0,-2.71,-40.2:202:27:9:0	1/1:-75.9,-5.42,0.0:531:54:15:15
	479067491	C	A	2736	1	_100001000011101	1	0	0	0	0	1	0	0	0	0	1	1	1	0	1	1/1:-22.9,-1.51,0.0:388:15:6:6	0/0:0.0,-7.53,-106.6:211:75:19:0	0/0:0.0,-2.41,-35.2:57:24:7:0	0/0:0.0,-0.9,-16.4:41:10:3:0	0/0:0.0,-0.6,-11.9:30:7:4:0	1/1:-47.0,-3.31,0.0:257:33:12:12	0/0:0.0,-5.12,-72.0:55:51:18:0	0/0:0.0,-4.21,-56.4:129:42:12:0	0/0:0.0,-2.11,-31.0:76:21:8:0	0/0:0.0,-0.9,-14.5:88:10:4:0	1/1:-36.9,-2.41,0.0:458:24:9:9	1/1:-72.6,-5.12,0.0:583:51:14:14	1/1:-25.8,-1.78,0.0:540:18:7:7	0/0:0.0,-3.56,-45.2:87:36:11:0	1/1:-80.5,-6.32,0.0:621:63:16:16
	479067505	C	T	2552	1	_100001000011101	1	0	0	0	0	1	0	0	0	0	1	1	1	0	1	1/1:-12.3,-0.6,0.0:574:7:3:3	0/0:0.0,-6.32,-87.1:205:63:18:0	0/0:0.0,-2.11,-31.2:58:21:7:0	0/0:0.0,-0.6,-11.9:41:7:3:0	0/0:0.0,-0.9,-15.6:32:10:4:0	1/1:-48.0,-3.31,0.0:205:33:12:12	0/0:0.0,-5.12,-73.0:55:51:17:0	0/0:0.0,-2.98,-42.2:101:30:11:0	0/0:0.0,-1.81,-28.7:64:18:7:0	0/0:0.0,-0.88,-13.5:88:9:4:0	1/1:-32.8,-2.11,0.0:470:21:8:8	1/1:-63.6,-4.52,0.0:536:45:13:13	1/1:-19.9,-1.48,0.0:477:15:5:5	0/0:0.0,-4.13,-52.0:84:41:11:0	1/1:-90.5,-6.9,0.0:721:69:18:18
	479067526	T	C	2691	1	_100001000011101	1	0	0	0	0	1	0	0	0	0	1	1	1	0	1	1/1:-12.3,-0.6,0.0:574:7:3:3	0/0:0.0,-5.12,-73.8:201:51:16:0	0/0:0.0,-2.71,-41.0:65:27:9:0	0/0:0.0,-0.9,-16.4:41:10:4:0	0/0:0.0,-1.2,-20.5:39:12:5:0	1/1:-42.7,-3.25,0.0:241:32:13:13	0/0:0.0,-5.72,-77.1:64:57:19:0	0/0:0.0,-3.28,-46.3:181:33:12:0	0/0:0.0,-2.41,-36.9:66:24:9:0	0/0:0.0,-0.58,-9.4:77:7:3:0	1/1:-32.8,-2.11,0.0:486:21:8:8	1/1:-96.8,-6.92,0.0:645:69:17:17	1/1:-20.8,-0.83,0.0:598:9:7:6	0/0:0.0,-4.52,-61.2:87:45:13:0	1/1:-75.6,-5.72,0.0:663:57:17:17
	479067551	T	G	2562	1	_100001000011101	1	0	0	0	0	1	0	0	0	0	1	1	1	0	1	1/1:-8.2,-0.3,0.0:240:5:2:2	0/0:0.0,-5.42,-74.3:67:54:17:0	0/0:0.0,-2.41,-35.7:68:24:9:0	0/0:0.0,-0.6,-11.9:41:7:3:0	0/0:0.0,-1.51,-23.8:38:15:6:0	1/1:-43.3,-3.01,0.0:239:30:11:11	0/0:0.0,-5.42,-77.9:62:54:18:0	0/0:0.0,-3.61,-53.3:282:36:13:0	0/0:0.0,-1.81,-28.7:55:18:7:0	0/0:0.0,-1.51,-24.6:82:15:6:0	1/1:-20.1,-1.2,0.0:605:12:4:4	1/1:-93.9,-6.62,0.0:562:66:17:17	1/1:-24.1,-1.78,0.0:455:18:6:6	0/0:0.0,-4.21,-59.3:91:42:12:0	1/1:-78.5,-5.72,0.0:568:57:18:18
	479067562	G	A	2313	1	_100001000011101	1	0	0	0	0	1	0	0	0	0	1	1	1	0	1	1/1:-7.8,-0.3,0.0:375:5:2:2	0/0:0.0,-4.52,-65.2:72:45:15:0	0/0:0.0,-2.41,-35.6:78:24:9:0	0/0:0.0,-0.6,-12.3:71:7:3:0	0/0:0.0,-1.51,-23.3:38:15:6:0	1/1:-41.0,-2.98,0.0:241:30:11:11	0/0:0.0,-5.97,-75.9:69:60:20:0	0/0:0.0,-2.71,-40.2:240:27:10:0	0/0:0.0,-1.81,-27.9:48:18:7:0	0/0:0.0,-0.6,-12.3:48:7:3:0	1/1:-20.5,-1.2,0.0:912:12:4:4	1/1:-86.2,-6.32,0.0:565:63:16:16	1/1:-16.9,-1.2,0.0:455:12:4:4	0/0:0.0,-4.76,-62.7:91:48:12:0	1/1:-70.7,-5.12,0.0:546:51:17:17
	479067615	T	C	2085	1	_100001000011101	1	0	0	0	0	1	0	0	0	0	1	1	1	0	1	1/1:-8.2,-0.3,0.0:303:5:2:2	0/0:0.0,-3.28,-45.5:161:33:12:0	0/0:0.0,-3.01,-43.4:315:30:11:0	0/0:0.0,-0.6,-12.3:95:7:3:0	0/0:0.0,-2.11,-31.1:78:21:8:0	1/1:-30.5,-2.11,0.0:185:21:9:9	0/0:0.0,-7.5,-96.3:205:75:22:0	0/0:0.0,-4.16,-51.7:181:42:10:0	0/0:0.0,-0.9,-15.1:22:10:4:0	0/0:0.0,-1.78,-24.4:299:18:6:0	1/1:-43.5,-3.01,0.0:395:30:9:9	1/1:-68.4,-5.12,0.0:760:51:11:11	1/1:-16.4,-0.9,0.0:744:10:4:4	0/0:0.0,-2.71,-36.9:89:27:10:0	1/1:-53.3,-4.19,0.0:644:42:15:15
	479067682	C	T	2482	1	_100001000011101	1	0	0	0	0	1	0	0	0	0	1	1	1	0	1	1/1:-27.0,-1.81,0.0:461:18:7:7	0/0:0.0,-4.21,-54.1:207:42:10:0	0/0:0.0,-3.89,-53.1:274:39:11:0	0/0:0.0,-1.2,-19.1:274:12:4:0	0/0:0.0,-1.78,-25.8:84:18:7:0	1/1:-28.7,-1.81,0.0:70:18:7:7	0/0:0.0,-9.25,-114.0:325:93:26:0	0/0:0.0,-4.76,-60.4:395:48:12:0	0/0:0.0,-1.2,-20.1:73:12:6:0	0/0:0.0,-2.05,-25.2:451:21:6:0	1/1:-59.8,-4.21,0.0:393:42:12:12	1/1:-23.3,-1.51,0.0:773:15:5:5	1/1:-44.3,-3.01,0.0:578:30:10:10	0/0:0.0,-2.71,-39.0:272:27:8:0	1/1:-77.3,-5.69,0.0:651:57:14:13
	479067946	A	G	2965	1	_100001000011101	1	0	0	0	0	1	0	0	0	0	1	1	1	0	1	1/1:-28.3,-1.81,0.0:385:18:7:7	0/0:0.0,-6.9,-94.7:74:69:19:0	0/0:0.0,-6.3,-86.8:319:63:18:0	0/0:0.0,-3.61,-52.8:329:36:11:0	0/0:0.0,-1.18,-17.6:53:12:7:0	1/1:-24.5,-1.81,0.0:130:18:7:7	0/0:0.0,-6.3,-84.7:308:63:21:0	0/0:0.0,-2.68,-37.7:233:27:9:0	0/0:0.0,-0.88,-13.1:37:9:4:0	0/0:0.0,-1.51,-24.6:318:15:5:0	1/1:-61.1,-4.21,0.0:325:42:14:14	1/1:-43.8,-3.01,0.0:469:30:10:10	1/1:-70.9,-5.67,0.0:393:57:16:16	0/0:0.0,-3.59,-48.5:164:36:10:0	1/1:-106.1,-7.8,0.0:508:78:19:19
	479067970	G	T	2869	1	_100001000011101	1	0	0	0	0	1	0	0	0	0	1	1	1	0	1	1/1:-24.6,-1.51,0.0:495:15:6:6	0/0:0.0,-5.42,-77.0:67:54:15:0	0/0:0.0,-7.53,-106.2:219:75:22:0	0/0:0.0,-4.82,-69.7:194:48:15:0	0/0:0.0,-1.2,-20.1:47:12:7:0	1/1:-28.1,-2.08,0.0:151:21:8:8	0/0:0.0,-6.32,-84.1:225:63:19:0	0/0:0.0,-2.71,-38.7:291:27:9:0	0/0:0.0,-0.9,-14.1:130:10:4:0	0/0:0.0,-1.51,-24.6:310:15:5:0	1/1:-58.2,-5.01,0.0:364:50:16:15	1/1:-36.5,-2.41,0.0:666:24:8:8	1/1:-69.9,-5.12,0.0:396:51:16:16	0/0:0.0,-2.96,-39.3:168:30:9:0	1/1:-81.8,-6.27,0.0:549:63:17:17
	479067980	A	C	2656	1	_100001000011101	1	0	0	0	0	1	0	0	0	0	1	1	1	0	1	1/1:-23.7,-1.51,0.0:496:15:6:6	0/0:0.0,-5.42,-77.0:86:54:15:0	0/0:0.0,-6.62,-93.9:214:66:19:0	0/0:0.0,-3.91,-57.4:185:39:12:0	0/0:0.0,-1.2,-20.5:47:12:7:0	1/1:-23.2,-1.74,0.0:143:18:7:7	0/0:0.0,-8.05,-102.9:246:80:23:0	0/0:0.0,-2.11,-30.6:263:21:7:0	0/0:0.0,-0.3,-6.4:88:5:2:0	0/0:0.0,-1.51,-24.2:310:15:5:0	1/1:-62.5,-4.52,0.0:349:45:13:12	1/1:-37.6,-2.71,0.0:688:27:9:9	1/1:-61.9,-4.82,0.0:390:48:15:15	0/0:0.0,-3.61,-49.7:141:36:10:0	1/1:-68.8,-4.82,0.0:521:48:15:14
	479067994	G	A	2699	1	_100001000011101	1	0	0	0	0	1	0	0	0	0	1	1	1	0	1	1/1:-20.5,-1.2,0.0:295:12:5:5	0/0:0.0,-6.62,-88.2:96:66:18:0	0/0:0.0,-6.32,-88.3:254:63:18:0	0/0:0.0,-3.61,-53.3:225:36:11:0	0/0:0.0,-1.2,-18.6:54:12:7:0	1/1:-23.3,-1.51,0.0:165:15:6:6	0/0:0.0,-9.33,-125.2:233:93:25:0	0/0:0.0,-3.61,-50.0:280:36:9:0	0/0:0.0,-1.2,-17.6:107:12:5:0	0/0:0.0,-1.51,-24.2:309:15:4:0	1/1:-56.1,-3.91,0.0:419:39:11:11	1/1:-36.5,-2.41,0.0:666:24:8:8	1/1:-73.8,-5.42,0.0:403:54:16:16	0/0:0.0,-3.31,-46.6:142:33:10:0	1/1:-71.8,-5.39,0.0:579:54:15:15
	479068003	C	T	2655	1	_100001000011101	1	0	0	0	0	1	0	0	0	0	1	1	1	0	1	1/1:-30.7,-2.11,0.0:381:21:7:7	0/0:0.0,-6.32,-85.2:94:63:17:0	0/0:0.0,-6.3,-86.9:253:63:18:0	0/0:0.0,-3.61,-52.9:219:36:11:0	0/0:0.0,-1.18,-17.6:54:12:7:0	1/1:-22.0,-1.51,0.0:158:15:6:6	0/0:0.0,-8.13,-107.6:175:81:22:0	0/0:0.0,-3.01,-44.3:281:30:8:0	0/0:0.0,-0.9,-16.0:107:10:5:0	0/0:0.0,-1.2,-20.5:310:12:3:0	1/1:-44.0,-3.56,0.0:427:36:10:10	1/1:-37.7,-2.68,0.0:703:27:9:9	1/1:-77.0,-5.72,0.0:409:57:17:17	0/0:0.0,-3.01,-42.8:167:30:9:0	1/1:-66.2,-5.09,0.0:532:51:14:14
	479068420	C	T	2965	1	_100001000011101	1	0	0	0	0	1	0	0	0	0	1	1	1	0	1	1/1:-32.0,-2.11,0.0:261:21:7:7	0/0:0.0,-3.01,-42.8:149:30:10:0	0/0:0.0,-1.81,-27.9:961:18:5:0	0/0:0.0,-0.6,-11.9:767:7:2:0	0/0:0.0,-0.9,-16.0:1026:10:3:0	1/1:-41.4,-2.98,0.0:97:30:12:12	0/0:0.0,-3.61,-51.0:362:36:12:0	0/0:0.0,-4.21,-60.7:458:42:13:0	0/0:0.0,-1.2,-20.5:40:12:6:0	0/0:0.0,-2.11,-32.0:771:21:7:0	1/1:-70.3,-5.12,0.0:280:51:13:13	1/1:-29.9,-2.38,0.0:294:24:8:8	1/1:-104.0,-7.83,0.0:210:78:22:22	0/0:0.0,-5.72,-76.1:412:57:16:0	1/1:-46.2,-3.31,0.0:260:33:10:10
	479068480	G	C	2705	1	_100001000011101	1	0	0	0	0	1	0	0	0	0	1	1	1	0	1	1/1:-22.7,-1.51,0.0:234:15:6:6	0/0:0.0,-4.52,-61.0:224:45:12:0	0/0:0.0,-3.01,-45.1:2204:30:4:0	0/0:0.0,-0.6,-12.3:744:7:2:0	0/0:0.0,-2.11,-32.8:3157:21:2:0	1/1:-39.6,-2.71,0.0:105:27:10:10	0/0:0.0,-5.12,-72.2:440:51:14:0	0/0:0.0,-4.82,-67.4:646:48:11:0	0/0:0.0,-1.2,-18.6:565:12:4:0	0/0:0.0,-3.01,-44.7:611:30:7:0	1/1:-79.1,-5.97,0.0:214:60:16:16	1/1:-43.8,-3.01,0.0:292:30:11:11	1/1:-65.2,-4.52,0.0:226:45:14:14	0/0:0.0,-3.31,-44.5:686:33:10:0	1/1:-32.2,-2.38,0.0:293:24:7:7
	479068507	C	T	2965	1	_011110111100010	0	1	1	1	1	0	1	1	1	1	0	0	0	1	0	0/0:0.0,-1.48,-21.3:258:15:6:0	1/1:-74.2,-5.39,0.0:262:54:12:12	1/1:-46.9,-3.61,0.0:1753:36:6:6	1/1:-10.0,-0.6,0.0:694:7:2:2	1/1:-36.9,-2.71,0.0:2283:27:4:4	0/0:0.0,-3.28,-41.7:138:33:12:0	1/1:-65.2,-5.12,0.0:507:51:14:14	1/1:-70.8,-5.42,0.0:1110:54:10:10	1/1:-14.1,-0.9,0.0:977:10:3:3	1/1:-53.0,-3.91,0.0:902:39:7:7	0/0:0.0,-4.52,-65.2:285:45:12:0	0/0:0.0,-2.71,-38.8:362:27:10:0	0/0:0.0,-4.21,-59.7:284:42:13:0	1/1:-49.7,-4.16,0.0:695:42:10:10	0/0:0.0,-2.41,-29.9:321:24:6:0
	479068545	C	G	2163	1	_100001000011101	1	0	0	0	0	1	0	0	0	0	1	1	1	0	1	1/1:-24.6,-1.51,0.0:234:15:6:6	0/0:0.0,-5.72,-80.1:658:57:11:0	0/0:0.0,-3.91,-54.4:2271:39:6:0	0/0:0.0,-0.9,-14.6:2714:10:2:0	0/0:0.0,-2.71,-39.8:2049:27:4:0	1/1:-32.7,-2.38,0.0:102:24:9:9	0/0:0.0,-3.28,-43.6:672:33:11:0	0/0:0.0,-5.72,-77.4:912:57:10:0	0/0:0.0,-1.2,-19.7:1014:12:4:0	0/0:0.0,-3.01,-41.3:775:30:6:0	1/1:-79.3,-5.72,0.0:208:57:17:17	1/1:-24.6,-1.51,0.0:416:15:6:6	1/1:-43.4,-3.01,0.0:413:30:9:9	0/0:0.0,-4.82,-66.0:816:48:14:0	1/1:-23.8,-1.51,0.0:274:15:4:4
	479068729	G	A	2925	1	_100001000011101	1	0	0	0	0	1	0	0	0	0	1	1	1	0	1	1/1:-32.8,-2.11,0.0:348:21:8:8	0/0:0.0,-3.31,-45.5:2847:33:7:0	0/0:0.0,-2.71,-41.0:3112:27:5:0	0/0:0.0,-1.2,-20.5:2308:12:3:0	0/0:0.0,-1.2,-20.5:4317:12:2:0	1/1:-65.7,-4.82,0.0:70:48:19:19	0/0:0.0,-1.51,-23.3:1171:15:4:0	0/0:0.0,-3.91,-56.0:1745:39:8:0	0/0:0.0,-2.41,-36.9:2928:24:4:0	0/0:0.0,-1.2,-19.1:226:12:4:0	1/1:-32.4,-2.11,0.0:403:21:8:8	1/1:-50.8,-3.89,0.0:240:39:13:13	1/1:-49.2,-3.31,0.0:215:33:9:9	0/0:0.0,-3.91,-57.0:1130:39:10:0	1/1:-73.8,-5.12,0.0:196:51:12:12
	479068858	G	A	1973	1	_100001000011101	1	0	0	0	0	1	0	0	0	0	1	1	1	0	1	1/1:-27.8,-1.81,0.0:313:18:6:6	0/0:0.0,-7.47,-100.4:542:75:18:0	0/0:0.0,-3.01,-43.8:615:30:10:0	0/0:0.0,-1.51,-23.3:555:15:5:0	0/0:0.0,-1.2,-20.5:665:12:5:0	1/1:-43.9,-3.01,0.0:99:30:13:13	0/0:0.0,-6.6,-81.3:209:66:16:0	0/0:0.0,-3.91,-54.2:1782:39:8:0	0/0:0.0,-0.9,-15.5:1414:10:3:0	0/0:0.0,-1.81,-27.3:178:18:5:0	1/1:-12.3,-0.6,0.0:309:7:3:3	1/1:-36.8,-2.68,0.0:286:27:10:10	1/1:-65.6,-4.52,0.0:290:45:15:15	0/0:0.0,-5.42,-73.9:763:54:12:0	1/1:-22.9,-1.51,0.0:314:15:5:5
	479068882	T	G	1969	1	_100001000011101	1	0	0	0	0	1	0	0	0	0	1	1	1	0	1	1/1:-22.7,-1.51,0.0:487:15:5:5	0/0:0.0,-4.79,-80.4:63:48:18:1	0/0:0.0,-3.01,-45.1:522:30:10:0	0/0:0.0,-0.6,-12.3:884:7:3:0	0/0:0.0,-2.11,-32.8:152:21:7:0	1/1:-36.9,-2.71,0.0:77:27:11:11	0/0:0.0,-5.72,-79.1:210:57:16:0	0/0:0.0,-3.01,-42.9:1041:30:8:0	0/0:0.0,-0.9,-16.0:755:10:3:0	0/0:0.0,-1.81,-26.9:27:18:5:0	1/1:-12.3,-0.6,0.0:275:7:3:3	1/1:-40.9,-2.98,0.0:264:30:11:11	1/1:-75.5,-5.42,0.0:275:54:17:17	0/0:0.0,-5.42,-76.3:514:54:13:0	1/1:-20.6,-1.75,0.0:386:18:6:6
	479068969	T	A	2737	1	_100001000011101	1	0	0	0	0	1	0	0	0	0	1	1	1	0	1	1/1:-49.3,-3.61,0.0:323:36:11:11	0/0:0.0,-3.61,-50.7:65:36:11:0	0/0:0.0,-6.62,-94.3:51:66:18:0	0/0:0.0,-2.11,-32.8:20:21:6:0	0/0:0.0,-4.21,-61.5:69:42:12:0	1/1:-40.2,-2.71,0.0:161:27:11:11	0/0:0.0,-6.62,-89.4:50:66:17:0	0/0:0.0,-2.11,-31.0:274:21:6:0	0/0:0.0,-0.3,-6.4:696:5:2:0	0/0:0.0,-1.51,-24.6:55:15:4:0	1/1:-28.7,-1.81,0.0:334:18:6:6	1/1:-75.5,-5.69,0.0:388:57:16:16	1/1:-57.0,-3.91,0.0:413:39:11:11	0/0:0.0,-4.21,-58.1:211:42:13:0	1/1:-35.1,-2.41,0.0:369:24:8:8
	479069026	G	T	2682	1	_100001000011101	1	0	0	0	0	1	0	0	0	0	1	1	1	0	1	1/1:-38.7,-2.71,0.0:353:27:10:10	0/0:0.0,-5.69,-72.0:189:57:19:0	0/0:0.0,-6.32,-87.1:58:63:20:0	0/0:0.0,-1.81,-27.8:30:18:7:0	0/0:0.0,-4.21,-59.3:73:42:13:0	1/1:-39.7,-2.71,0.0:181:27:11:11	0/0:0.0,-6.62,-88.5:49:66:18:0	0/0:0.0,-1.81,-26.9:47:18:6:0	0/0:0.0,-0.9,-15.5:43:10:3:0	0/0:0.0,-0.6,-11.4:28:7:3:0	1/1:-49.2,-3.31,0.0:299:33:10:10	1/1:-65.1,-4.79,0.0:340:48:13:13	1/1:-58.0,-4.21,0.0:338:42:13:13	0/0:0.0,-4.82,-68.5:149:48:12:0	1/1:-29.6,-2.11,0.0:303:21:6:6
	479069081	T	C	2965	1	_011110111100010	0	1	1	1	1	0	1	1	1	1	0	0	0	1	0	0/0:0.0,-2.41,-34.7:490:24:9:0	1/1:-102.7,-7.53,0.0:185:75:24:22	1/1:-34.6,-2.41,0.0:15:24:8:8	1/1:-7.8,-0.3,0.0:33:5:2:2	1/1:-26.8,-1.81,0.0:8:18:6:6	0/0:0.0,-2.11,-30.6:505:21:6:0	1/1:-62.9,-4.52,0.0:15:45:15:15	1/1:-25.4,-1.78,0.0:2:18:5:5	1/1:-7.8,-0.3,0.0:6:5:2:2	1/1:-13.5,-0.88,0.0:0:9:3:3	0/0:0.0,-4.21,-61.1:334:42:11:0	0/0:0.0,-3.31,-43.6:524:33:11:0	0/0:0.0,-2.71,-37.5:405:27:9:0	1/1:-72.0,-5.12,0.0:110:51:16:16	0/0:0.0,-3.28,-38.8:462:33:8:0
	479069093	C	A	2360	1	_100001000011101	1	0	0	0	0	1	0	0	0	0	1	1	1	0	1	1/1:-32.4,-2.11,0.0:379:21:8:8	0/0:0.0,-8.7,-119.2:226:87:25:0	0/0:0.0,-2.38,-32.7:57:24:8:0	0/0:0.0,-0.27,-5.3:80:5:2:0	0/0:0.0,-1.81,-27.4:51:18:6:0	1/1:-31.9,-2.11,0.0:464:21:6:6	0/0:0.0,-3.31,-47.4:58:33:11:0	0/0:0.0,-1.81,-28.3:53:18:5:0	0/0:0.0,-0.3,-7.8:45:5:2:0	0/0:0.0,-0.6,-12.3:31:7:3:0	1/1:-69.7,-4.82,0.0:309:48:13:13	1/1:-33.2,-2.38,0.0:486:24:9:9	1/1:-40.6,-2.71,0.0:344:27:9:8	0/0:0.0,-5.12,-73.4:147:51:16:0	1/1:-40.1,-3.01,0.0:339:30:7:7
	479069404	A	G	2141	1	_100001000011101	1	0	0	0	0	1	0	0	0	0	1	1	1	0	1	1/1:-14.6,-0.9,0.0:191:10:4:4	0/0:0.0,-3.31,-49.2:130:33:10:0	0/0:0.0,-1.51,-21.8:46:15:5:0	0/0:0.0,-0.3,-6.8:41:5:2:0	0/0:0.0,-0.9,-15.0:49:10:3:0	1/1:-42.7,-3.28,0.0:61:33:12:12	0/0:0.0,-3.19,-38.7:33:32:9:0	0/0:0.0,-3.31,-46.9:411:33:10:0	0/0:0.0,-0.6,-12.3:335:7:3:0	0/0:0.0,-2.11,-30.5:268:21:7:0	1/1:-39.7,-2.71,0.0:317:27:8:8	1/1:-36.0,-2.41,0.0:199:24:9:9	1/1:-53.8,-3.91,0.0:162:39:13:13	0/0:0.0,-3.28,-39.3:48:33:10:0	1/1:-39.2,-2.71,0.0:211:27:9:9
	479069490	G	A	2107	1	_100001000011101	1	0	0	0	0	1	0	0	0	0	1	1	1	0	1	1/1:-16.4,-0.9,0.0:372:10:3:3	0/0:0.0,-5.12,-70.6:585:51:14:0	0/0:0.0,-3.01,-44.7:158:30:10:0	0/0:0.0,-2.11,-32.4:33:21:7:0	0/0:0.0,-0.6,-12.3:375:7:3:0	1/1:-24.6,-1.51,0.0:222:15:7:7	0/0:0.0,-2.71,-39.3:631:27:9:0	0/0:0.0,-2.68,-35.9:179:27:9:0	0/0:0.0,-0.6,-11.9:30:7:3:0	0/0:0.0,-1.78,-24.0:253:18:6:0	1/1:-27.9,-1.81,0.0:512:18:7:7	1/1:-57.0,-3.91,0.0:484:39:12:12	1/1:-56.6,-3.91,0.0:148:39:13:13	0/0:0.0,-2.38,-31.3:396:24:9:0	1/1:-40.2,-2.71,0.0:412:27:7:7
	479069576	C	T	2551	1	_100001000011101	1	0	0	0	0	1	0	0	0	0	1	1	1	0	1	1/1:-28.3,-1.81,0.0:334:18:6:6	0/0:0.0,-3.61,-53.3:756:36:10:0	0/0:0.0,-3.61,-51.6:37:36:13:0	0/0:0.0,-2.11,-31.5:35:21:8:0	0/0:0.0,-1.2,-20.1:41:12:5:0	1/1:-41.0,-2.71,0.0:132:27:11:11	0/0:0.0,-5.12,-73.4:353:51:15:0	0/0:0.0,-3.31,-48.4:324:33:10:0	0/0:0.0,-1.81,-28.3:217:18:5:0	0/0:0.0,-0.9,-16.0:405:10:5:0	1/1:-32.8,-2.11,0.0:494:21:6:6	1/1:-48.4,-3.31,0.0:398:33:11:11	1/1:-92.5,-6.62,0.0:146:66:18:18	0/0:0.0,-3.31,-44.6:350:33:9:0	1/1:-24.2,-1.51,0.0:442:15:5:5
	479069730	T	C	1464	1	_100001000011101	1	0	0	0	0	1	0	0	0	0	1	1	1	0	1	1/1:-20.1,-1.2,0.0:154:12:5:5	0/0:0.0,-2.98,-40.8:37:30:11:0	0/0:0.0,-7.53,-104.1:104:75:22:0	0/0:0.0,-3.31,-49.2:33:33:11:0	0/0:0.0,-3.91,-54.9:175:39:11:0	1/1:-23.5,-1.78,0.0:77:18:9:9	0/0:0.0,-4.49,-55.3:111:45:13:0	0/0:0.0,-1.81,-27.4:63:18:6:0	0/0:0.0,-0.9,-16.0:18:10:3:0	0/0:0.0,-0.6,-11.4:45:7:3:0	1/1:-14.2,-0.9,0.0:650:10:3:3	1/1:-32.3,-2.38,0.0:331:24:8:8	1/1:-49.7,-2.96,0.0:245:30:11:11	0/0:0.0,-2.98,-34.5:870:30:9:0	1/1:-18.4,-0.28,0.0:196:5:5:4
	479069826	A	C	1227	1	_100001000011101	1	0	0	0	0	1	0	0	0	0	1	1	1	0	1	1/1:-14.5,-0.9,0.0:326:10:4:4	0/0:0.0,-3.01,-44.7:28:30:9:0	0/0:0.0,-5.72,-81.6:122:57:15:0	0/0:0.0,-2.11,-32.8:50:21:5:0	0/0:0.0,-3.31,-48.8:39:33:10:0	1/1:-20.5,-1.2,0.0:127:12:5:5	0/0:0.0,-6.32,-88.9:91:63:20:0	0/0:0.0,-1.51,-23.8:61:15:6:0	0/0:0.0,-0.3,-8.2:13:5:2:0	0/0:0.0,-0.9,-15.6:79:10:4:0	1/1:-19.1,-1.2,0.0:870:12:3:3	1/1:-21.8,-1.51,0.0:489:15:6:6	1/1:-33.6,-2.41,0.0:270:24:7:7	0/0:0.0,-5.12,-72.0:44:51:17:0	1/1:-25.1,-2.08,0.0:272:21:5:5
	479069831	A	T	1202	1	_100001000011101	1	0	0	0	0	1	0	0	0	0	1	1	1	0	1	1/1:-15.6,-0.9,0.0:302:10:4:4	0/0:0.0,-3.01,-45.1:28:30:9:0	0/0:0.0,-6.02,-86.1:45:60:16:0	0/0:0.0,-2.41,-36.9:50:24:6:0	0/0:0.0,-3.31,-49.2:39:33:10:0	1/1:-20.5,-1.2,0.0:103:12:5:5	0/0:0.0,-6.9,-92.1:95:69:22:0	0/0:0.0,-1.51,-23.2:61:15:6:0	0/0:0.0,-0.3,-8.2:13:5:2:0	0/0:0.0,-0.9,-15.0:79:10:4:0	1/1:-19.1,-1.2,0.0:695:12:3:3	1/1:-22.9,-1.51,0.0:487:15:6:6	1/1:-33.1,-2.41,0.0:276:24:7:7	0/0:0.0,-4.82,-66.2:44:48:17:0	1/1:-20.9,-1.48,0.0:234:15:4:4
	479069848	A	T	923	1	_100001000011101	1	0	0	0	0	1	0	0	0	0	1	1	1	0	1	1/1:-15.0,-0.9,0.0:304:10:4:4	0/0:0.0,-3.01,-44.2:33:30:11:0	0/0:0.0,-6.32,-89.4:36:63:16:0	0/0:0.0,-3.01,-44.7:31:30:7:0	0/0:0.0,-3.01,-44.7:35:30:9:0	1/1:-16.0,-0.9,0.0:95:10:4:4	0/0:0.0,-6.9,-93.4:89:69:24:0	0/0:0.0,-2.68,-35.5:63:27:9:0	0/0:0.0,-0.9,-16.0:30:10:4:0	0/0:0.0,-1.48,-19.5:86:15:5:0	1/1:-20.5,-1.2,0.0:456:12:4:4	1/1:-8.2,-0.3,0.0:770:5:3:2	1/1:-23.8,-1.51,0.0:299:15:4:4	0/0:0.0,-5.12,-71.7:126:51:16:0	1/1:-20.5,-1.2,0.0:342:12:3:3
	479069883	T	C	787	1	_100001000011101	1	0	0	0	0	1	0	0	0	0	1	1	1	0	1	1/1:-13.1,-0.88,0.0:288:9:4:4	0/0:0.0,-6.02,-85.3:31:60:19:0	0/0:0.0,-4.52,-65.2:38:45:14:0	0/0:0.0,-1.81,-28.7:19:18:7:0	0/0:0.0,-1.81,-28.3:25:18:7:0	1/1:-8.2,-0.3,0.0:121:5:2:2	0/0:0.0,-7.5,-96.1:145:75:23:0	0/0:0.0,-4.79,-64.3:56:48:15:0	0/0:0.0,-1.2,-19.6:30:12:5:0	0/0:0.0,-2.68,-36.9:59:27:10:0	1/1:-16.4,-0.9,0.0:507:10:4:4	1/1:-10.0,-0.6,0.0:610:7:3:3	1/1:-15.6,-0.9,0.0:325:10:3:3	0/0:0.0,-4.21,-60.3:238:42:13:0	1/1:-27.0,-2.11,0.0:346:21:7:5
	479070734	C	T	2680	1	_100001000011101	1	0	0	0	0	1	0	0	0	0	1	1	1	0	1	1/1:-18.9,-1.2,0.0:236:12:4:4	0/0:0.0,-4.21,-60.6:141:42:11:0	0/0:0.0,-3.31,-46.6:520:33:9:0	0/0:0.0,-1.2,-18.3:817:12:4:0	0/0:0.0,-1.2,-20.1:245:12:5:0	1/1:-8.2,-0.3,0.0:511:5:2:2	0/0:0.0,-6.92,-95.3:202:69:21:0	0/0:0.0,-3.01,-43.0:232:30:11:0	0/0:0.0,-0.9,-16.4:143:10:4:0	0/0:0.0,-1.81,-26.6:142:18:7:0	1/1:-70.7,-5.12,0.0:381:51:14:14	1/1:-69.7,-5.12,0.0:725:51:12:12	1/1:-43.9,-3.01,0.0:409:30:10:9	0/0:0.0,-2.11,-32.0:150:21:6:0	1/1:-68.5,-4.86,0.0:525:49:16:16
	479070783	G	A	2280	1	_100001000011101	1	0	0	0	0	1	0	0	0	0	1	1	1	0	1	1/1:-16.4,-0.9,0.0:314:10:2:2	0/0:0.0,-4.82,-65.5:254:48:11:0	0/0:0.0,-3.01,-43.2:347:30:10:0	0/0:0.0,-0.9,-16.4:583:10:4:0	0/0:0.0,-1.81,-26.8:179:18:6:0	1/1:-22.3,-1.51,0.0:475:15:6:6	0/0:0.0,-3.91,-55.7:267:39:12:0	0/0:0.0,-4.21,-57.7:486:42:12:0	0/0:0.0,-0.9,-16.4:159:10:4:0	0/0:0.0,-3.01,-41.3:324:30:8:0	1/1:-43.0,-3.01,0.0:454:30:11:11	1/1:-68.9,-5.12,0.0:483:51:18:17	1/1:-43.1,-3.01,0.0:418:30:9:9	0/0:0.0,-2.11,-32.4:120:21:7:0	1/1:-46.4,-4.16,0.0:858:42:9:9
	479070835	T	C	2287	1	_100001000011101	1	0	0	0	0	1	0	0	0	0	1	1	1	0	1	1/1:-8.2,-0.3,0.0:244:5:2:2	0/0:0.0,-3.31,-48.8:263:33:10:0	0/0:0.0,-3.01,-44.3:160:30:10:0	0/0:0.0,-1.2,-19.7:102:12:5:0	0/0:0.0,-1.51,-24.6:218:15:5:0	1/1:-35.7,-2.41,0.0:471:24:8:8	0/0:0.0,-3.89,-50.0:155:39:13:0	0/0:0.0,-5.34,-68.8:230:53:13:0	0/0:0.0,-1.2,-20.1:119:12:4:0	0/0:0.0,-3.23,-40.5:272:32:9:0	1/1:-28.7,-1.81,0.0:585:18:7:7	1/1:-47.9,-3.31,0.0:675:33:12:11	1/1:-41.0,-2.71,0.0:481:27:9:9	0/0:0.0,-2.71,-40.6:472:27:8:0	1/1:-79.1,-5.72,0.0:666:57:14:14
	479070870	C	T	1511	1	_100001000011101	1	0	0	0	0	1	0	0	0	0	1	1	1	0	1	1/1:-8.2,-0.3,0.0:327:5:2:2	0/0:0.0,-3.01,-44.3:359:30:8:0	0/0:0.0,-3.01,-43.9:152:30:10:0	0/0:0.0,-1.81,-27.5:99:18:7:0	0/0:0.0,-0.9,-16.4:226:10:3:0	1/1:-26.1,-0.88,0.0:526:9:7:6	0/0:0.0,-3.31,-47.8:213:33:11:0	0/0:0.0,-4.49,-60.5:346:45:12:0	0/0:0.0,-0.9,-16.4:657:10:3:0	0/0:0.0,-2.98,-40.0:220:30:9:0	1/1:-8.2,-0.3,0.0:1007:5:3:1	1/1:-44.7,-3.01,0.0:608:30:9:9	1/1:-17.9,-1.45,0.0:809:15:5:5	0/0:0.0,-1.81,-28.7:490:18:4:0	1/1:-57.6,-4.21,0.0:582:42:13:13
	479070889	A	G	1425	1	_100001000011101	1	0	0	0	0	1	0	0	0	0	1	1	1	0	1	1/1:-6.3,-0.3,0.0:303:5:2:2	0/0:0.0,-3.01,-45.1:357:30:8:0	0/0:0.0,-2.98,-41.0:145:30:9:0	0/0:0.0,-0.88,-13.5:72:9:4:0	0/0:0.0,-1.51,-23.8:204:15:5:0	1/1:-23.4,-1.51,0.0:544:15:4:4	0/0:0.0,-3.26,-40.2:163:33:10:0	0/0:0.0,-3.53,-44.2:307:35:10:0	0/0:0.0,-0.6,-12.3:201:7:2:0	0/0:0.0,-2.63,-31.9:178:26:8:0	1/1:-14.6,-0.9,0.0:847:10:3:2	1/1:-27.0,-2.11,0.0:557:21:7:7	1/1:-18.3,-1.2,0.0:1248:12:5:5	0/0:0.0,-1.81,-27.9:613:18:4:0	1/1:-64.6,-5.09,0.0:640:51:15:14
	479070893	T	C	1582	1	_100001000011101	1	0	0	0	0	1	0	0	0	0	1	1	1	0	1	1/1:-10.5,-0.6,0.0:420:7:3:3	0/0:0.0,-2.41,-34.6:321:24:8:0	0/0:0.0,-3.01,-44.3:185:30:10:0	0/0:0.0,-0.9,-16.0:126:10:4:0	0/0:0.0,-1.81,-28.3:224:18:6:0	1/1:-20.5,-1.2,0.0:387:12:4:4	0/0:0.0,-3.25,-41.8:311:32:10:0	0/0:0.0,-2.39,-47.1:276:24:10:1	0/0:0.0,-0.6,-12.3:140:7:2:0	0/0:0.0,-1.48,-34.8:177:15:8:1	1/1:-16.4,-0.9,0.0:1124:10:3:2	1/1:-24.0,-1.78,0.0:577:18:6:6	1/1:-20.1,-1.2,0.0:1205:12:5:5	0/0:0.0,-1.81,-28.7:613:18:4:0	1/1:-78.5,-5.72,0.0:671:57:16:15
	479070918	G	A	2965	1	_011110111100010	0	1	1	1	1	0	1	1	1	1	0	0	0	1	0	0/0:0.0,-0.6,-11.9:386:7:3:0	1/1:-41.0,-2.71,0.0:294:27:8:8	1/1:-44.7,-3.01,0.0:119:30:10:10	1/1:-16.0,-0.9,0.0:79:10:4:4	1/1:-28.7,-1.81,0.0:152:18:6:6	0/0:0.0,-1.2,-20.1:729:12:4:0	1/1:-44.5,-3.28,0.0:142:33:11:11	1/1:-61.2,-4.52,0.0:320:45:14:14	1/1:-12.3,-0.6,0.0:134:7:3:3	1/1:-44.8,-3.31,0.0:140:33:11:11	0/0:0.0,-0.9,-16.0:1027:10:4:0	0/0:0.0,-1.51,-21.3:1345:15:5:0	0/0:0.0,-0.9,-15.6:1075:10:5:0	1/1:-17.3,-1.2,0.0:483:12:4:4	0/0:0.0,-5.72,-80.1:780:57:15:0
	479073182	C	T	2265	1	_100001000011101	1	0	0	0	0	1	0	0	0	0	1	1	1	0	1	1/1:-49.2,-3.31,0.0:376:33:10:10	0/0:0.0,-2.98,-40.9:64:30:10:0	0/0:0.0,-7.22,-99.0:123:72:23:0	0/0:0.0,-4.52,-62.9:147:45:15:0	0/0:0.0,-2.41,-36.1:71:24:8:0	1/1:-66.3,-4.82,0.0:243:48:15:15	0/0:0.0,-5.09,-70.1:217:51:18:0	0/0:0.0,-4.52,-60.7:182:45:15:0	0/0:0.0,-1.51,-24.2:74:15:6:0	0/0:0.0,-2.71,-36.5:63:27:9:0	1/1:-32.8,-2.11,0.0:208:21:7:7	1/1:-45.1,-3.01,0.0:398:30:11:11	1/1:-36.9,-2.41,0.0:59:24:9:9	0/0:0.0,-4.21,-58.2:70:42:12:0	1/1:-8.2,-0.3,0.0:547:5:2:2
	479073287	G	T	2551	1	_100001000011101	1	0	0	0	0	1	0	0	0	0	1	1	1	0	1	1/1:-29.5,-2.11,0.0:263:21:7:7	0/0:0.0,-6.32,-88.4:24:63:19:0	0/0:0.0,-6.32,-84.4:198:63:17:0	0/0:0.0,-4.52,-60.2:161:45:12:0	0/0:0.0,-1.51,-24.2:271:15:5:0	1/1:-61.5,-4.21,0.0:308:42:12:12	0/0:0.0,-5.12,-69.2:131:51:13:0	0/0:0.0,-8.13,-109.7:269:81:21:0	0/0:0.0,-2.11,-32.8:54:21:8:0	0/0:0.0,-4.21,-58.3:384:42:13:0	1/1:-45.1,-3.01,0.0:437:30:9:9	1/1:-59.6,-4.49,0.0:230:45:13:13	1/1:-27.9,-1.81,0.0:65:18:11:11	0/0:0.0,-4.52,-62.6:42:45:13:0	1/1:-43.7,-3.01,0.0:171:30:9:9
	479073348	C	T	1593	1	_100001000011101	1	0	0	0	0	1	0	0	0	0	1	1	1	0	1	1/1:-20.5,-1.2,0.0:286:12:6:5	0/0:0.0,-8.43,-118.9:31:84:23:0	0/0:0.0,-5.09,-69.2:196:51:15:0	0/0:0.0,-3.59,-48.7:162:36:11:0	0/0:0.0,-0.9,-16.4:285:10:4:0	1/1:-32.8,-2.11,0.0:260:21:7:6	0/0:0.0,-5.34,-68.4:178:53:16:0	0/0:0.0,-8.7,-118.5:190:87:25:0	0/0:0.0,-2.71,-41.0:43:27:10:0	0/0:0.0,-5.09,-69.3:281:51:15:0	1/1:-20.5,-1.2,0.0:893:12:4:4	1/1:-49.2,-3.31,0.0:417:33:10:10	1/1:-20.5,-1.2,0.0:350:12:5:5	0/0:0.0,-4.52,-62.9:25:45:12:0	1/1:-27.9,-1.81,0.0:184:18:6:5
	479073360	A	T	1736	1	_100001000011101	1	0	0	0	0	1	0	0	0	0	1	1	1	0	1	1/1:-20.1,-1.2,0.0:239:12:5:5	0/0:0.0,-8.13,-114.8:131:81:23:0	0/0:0.0,-5.37,-68.5:186:54:17:0	0/0:0.0,-3.86,-48.8:162:39:12:0	0/0:0.0,-1.2,-19.7:238:12:5:0	1/1:-41.0,-2.71,0.0:282:27:8:7	0/0:0.0,-5.42,-76.2:187:54:17:0	0/0:0.0,-7.83,-109.0:191:78:25:0	0/0:0.0,-2.41,-36.0:43:24:9:0	0/0:0.0,-5.12,-73.0:283:51:16:0	1/1:-16.4,-0.9,0.0:1127:10:4:4	1/1:-60.3,-4.21,0.0:647:42:12:11	1/1:-20.1,-1.2,0.0:351:12:5:5	0/0:0.0,-4.82,-68.3:135:48:13:0	1/1:-27.8,-1.81,0.0:263:18:5:5
	479077336	T	A	2400	1	_100001000011101	1	0	0	0	0	1	0	0	0	0	1	1	1	0	1	1/1:-24.6,-1.51,0.0:721:15:5:5	0/0:0.0,-5.69,-78.3:232:57:22:0	0/0:0.0,-3.61,-52.5:173:36:12:0	0/0:0.0,-3.01,-44.3:175:30:10:0	0/0:0.0,-0.3,-8.2:20:5:2:0	1/1:-55.1,-3.91,0.0:956:39:10:10	0/0:0.0,-2.38,-32.3:0:24:9:0	0/0:0.0,-5.42,-75.9:821:54:11:0	0/0:0.0,-1.51,-24.2:568:15:6:0	0/0:0.0,-1.51,-23.8:587:15:5:0	1/1:-48.1,-4.11,0.0:498:41:11:11	1/1:-51.3,-3.91,0.0:491:39:9:9	1/1:-32.0,-2.11,0.0:905:21:8:8	0/0:0.0,-3.61,-50.5:503:36:13:0	1/1:-41.0,-2.71,0.0:1955:27:7:7
	479079361	T	C	2832	1	_100001000011101	1	0	0	0	0	1	0	0	0	0	1	1	1	0	1	1/1:-20.1,-1.2,0.0:2513:12:2:2	0/0:0.0,-4.79,-65.5:223:48:17:0	0/0:0.0,-3.91,-56.6:412:39:11:0	0/0:0.0,-2.71,-40.2:456:27:8:0	0/0:0.0,-0.6,-12.3:260:7:3:0	1/1:-84.5,-6.32,0.0:891:63:16:16	0/0:0.0,-2.11,-31.9:588:21:8:0	0/0:0.0,-3.61,-47.9:454:36:15:0	0/0:0.0,-1.81,-24.6:593:18:9:0	0/0:0.0,-1.51,-23.3:245:15:6:0	1/1:-55.7,-3.91,0.0:1558:39:6:6	1/1:-59.9,-4.21,0.0:1546:42:10:10	1/1:-35.7,-2.41,0.0:1040:24:10:10	0/0:0.0,-1.51,-24.2:385:15:6:0	1/1:-39.4,-2.71,0.0:1344:27:6:6
	479079738	T	G	2757	1	_100001000011101	1	0	0	0	0	1	0	0	0	0	1	1	1	0	1	1/1:-28.7,-1.81,0.0:373:18:5:5	0/0:0.0,-2.11,-32.4:67:21:8:0	0/0:0.0,-1.18,-17.2:466:12:5:0	0/0:0.0,-0.3,-8.2:835:5:2:0	0/0:0.0,-0.58,-9.0:146:7:3:0	1/1:-86.3,-6.32,0.0:431:63:18:18	0/0:0.0,-2.41,-33.3:62:24:9:0	0/0:0.0,-2.98,-39.5:181:30:11:0	0/0:0.0,-2.38,-31.3:205:24:9:0	0/0:0.0,-0.3,-8.2:60:5:2:0	1/1:-40.6,-2.71,0.0:509:27:9:9	1/1:-43.3,-3.01,0.0:553:30:9:9	1/1:-66.9,-5.09,0.0:161:51:19:18	0/0:0.0,-2.41,-33.2:46:24:10:0	1/1:-21.8,-1.51,0.0:459:15:6:6
	479079750	A	T	2656	1	_100001000011101	1	0	0	0	0	1	0	0	0	0	1	1	1	0	1	1/1:-27.8,-1.81,0.0:321:18:5:5	0/0:0.0,-2.38,-31.2:84:24:9:0	0/0:0.0,-1.51,-21.4:179:15:6:0	0/0:0.0,-0.3,-8.2:118:5:2:0	0/0:0.0,-0.9,-13.2:134:10:4:0	1/1:-75.2,-5.42,0.0:524:54:15:15	0/0:0.0,-1.81,-25.5:69:18:7:0	0/0:0.0,-2.96,-36.6:175:30:12:0	0/0:0.0,-2.36,-28.4:196:24:10:0	0/0:0.0,-0.3,-8.2:60:5:2:0	1/1:-31.9,-2.11,0.0:578:21:7:7	1/1:-52.4,-3.61,0.0:654:36:10:10	1/1:-74.1,-5.39,0.0:173:54:19:19	0/0:0.0,-2.08,-28.6:42:21:9:0	1/1:-16.0,-0.9,0.0:545:10:5:4
	479079757	C	T	2790	1	_100001000011101	1	0	0	0	0	1	0	0	0	0	1	1	1	0	1	1/1:-41.0,-2.71,0.0:291:27:6:6	0/0:0.0,-1.81,-28.3:84:18:7:0	0/0:0.0,-1.51,-23.3:171:15:6:0	0/0:0.0,-0.3,-8.2:119:5:2:0	0/0:0.0,-0.9,-15.1:134:10:4:0	1/1:-68.7,-5.09,0.0:482:51:15:15	0/0:0.0,-1.78,-25.4:57:18:7:0	0/0:0.0,-3.31,-43.2:148:33:12:0	0/0:0.0,-2.71,-35.0:205:27:10:0	0/0:0.0,-0.3,-8.2:24:5:2:0	1/1:-32.8,-2.11,0.0:642:21:7:7	1/1:-53.3,-3.61,0.0:653:36:10:10	1/1:-74.6,-5.39,0.0:172:54:19:19	0/0:0.0,-2.41,-35.1:52:24:10:0	1/1:-20.5,-1.2,0.0:627:12:5:5
	479079823	G	A	2385	1	_100001000011101	1	0	0	0	0	1	0	0	0	0	1	1	1	0	1	1/1:-28.7,-1.81,0.0:339:18:6:6	0/0:0.0,-2.71,-41.0:86:27:10:0	0/0:0.0,-2.11,-30.6:185:21:8:0	0/0:0.0,-0.6,-12.3:172:7:3:0	0/0:0.0,-1.2,-18.3:103:12:5:0	1/1:-62.3,-4.49,0.0:480:45:15:15	0/0:0.0,-2.68,-34.8:86:27:10:0	0/0:0.0,-3.31,-43.3:173:33:12:0	0/0:0.0,-2.41,-31.9:85:24:9:0	0/0:0.0,-0.6,-11.4:92:7:3:0	1/1:-12.3,-0.6,0.0:799:7:3:3	1/1:-44.7,-3.01,0.0:500:30:10:9	1/1:-72.3,-5.42,0.0:150:54:22:22	0/0:0.0,-1.48,-20.9:73:15:7:0	1/1:-30.1,-2.11,0.0:438:21:13:7
	479079861	A	C	2595	1	_100001000011101	1	0	0	0	0	1	0	0	0	0	1	1	1	0	1	1/1:-28.7,-1.81,0.0:292:18:6:6	0/0:0.0,-2.71,-40.1:65:27:10:0	0/0:0.0,-2.71,-39.6:171:27:10:0	0/0:0.0,-0.9,-16.4:155:10:4:0	0/0:0.0,-1.51,-23.2:99:15:6:0	1/1:-79.2,-5.72,0.0:319:57:16:16	0/0:0.0,-3.28,-43.7:86:33:12:0	0/0:0.0,-2.38,-32.7:88:24:10:0	0/0:0.0,-1.48,-20.8:84:15:7:0	0/0:0.0,-0.6,-11.9:96:7:3:0	1/1:-20.1,-1.2,0.0:325:12:6:5	1/1:-32.4,-2.11,0.0:433:21:7:7	1/1:-65.6,-4.52,0.0:162:45:20:19	0/0:0.0,-2.66,-34.0:74:27:11:0	1/1:-45.6,-3.83,0.0:402:38:15:13
	479079892	T	G	2701	1	_100001000011101	1	0	0	0	0	1	0	0	0	0	1	1	1	0	1	1/1:-32.8,-2.11,0.0:275:21:6:6	0/0:0.0,-2.11,-32.8:71:21:9:0	0/0:0.0,-3.61,-53.3:316:36:12:0	0/0:0.0,-1.51,-24.6:146:15:6:0	0/0:0.0,-1.2,-20.5:58:12:6:0	1/1:-75.2,-5.42,0.0:293:54:15:15	0/0:0.0,-3.31,-47.6:76:33:12:0	0/0:0.0,-3.56,-42.1:89:36:13:0	0/0:0.0,-2.66,-30.2:87:27:10:0	0/0:0.0,-0.6,-11.9:96:7:3:0	1/1:-24.2,-1.51,0.0:313:15:6:6	1/1:-29.9,-2.08,0.0:566:21:8:8	1/1:-69.3,-4.82,0.0:165:48:17:17	0/0:0.0,-3.31,-46.1:70:33:13:0	1/1:-50.8,-3.86,0.0:426:39:13:13
	479080000	A	G	2787	1	_100001000011101	1	0	0	0	0	1	0	0	0	0	1	1	1	0	1	1/1:-16.4,-0.9,0.0:266:10:4:4	0/0:0.0,-2.71,-41.0:83:27:10:0	0/0:0.0,-3.01,-44.7:371:30:9:0	0/0:0.0,-1.81,-28.3:298:18:6:0	0/0:0.0,-0.6,-12.3:398:7:3:0	1/1:-27.5,-1.81,0.0:324:18:7:7	0/0:0.0,-2.41,-35.6:69:24:9:0	0/0:0.0,-2.11,-32.4:79:21:8:0	0/0:0.0,-1.51,-24.6:74:15:6:0	0/0:0.0,-0.3,-7.8:102:5:2:0	1/1:-55.1,-3.91,0.0:220:39:11:11	1/1:-63.8,-4.52,0.0:272:45:13:13	1/1:-50.0,-3.59,0.0:217:36:14:14	0/0:0.0,-3.01,-41.5:84:30:12:0	1/1:-77.8,-5.72,0.0:341:57:12:12
	479080015	C	T	2689	1	_011110111100010	0	1	1	1	1	0	1	1	1	1	0	0	0	1	0	0/0:0.0,-0.9,-16.0:307:10:4:0	1/1:-39.6,-2.71,0.0:50:27:10:10	1/1:-44.3,-3.01,0.0:341:30:10:10	1/1:-32.4,-2.11,0.0:255:21:7:7	1/1:-11.9,-0.6,0.0:491:7:3:3	0/0:0.0,-2.41,-33.8:438:24:8:0	1/1:-40.9,-2.98,0.0:59:30:11:11	1/1:-36.3,-2.68,0.0:52:27:10:10	1/1:-21.7,-1.48,0.0:56:15:6:6	1/1:-14.6,-0.9,0.0:46:10:4:4	0/0:0.0,-3.91,-56.6:280:39:11:0	0/0:0.0,-5.72,-70.0:294:57:14:0	0/0:0.0,-3.91,-56.6:265:39:15:0	1/1:-39.3,-2.71,0.0:54:27:11:11	0/0:0.0,-5.42,-73.5:656:54:12:0
	479080043	G	A	2828	1	_100001000011101	1	0	0	0	0	1	0	0	0	0	1	1	1	0	1	1/1:-7.7,-0.3,0.0:453:5:2:2	0/0:0.0,-3.01,-43.3:76:30:11:0	0/0:0.0,-3.31,-48.8:393:33:11:0	0/0:0.0,-2.41,-36.9:318:24:8:0	0/0:0.0,-0.6,-11.9:493:7:3:0	1/1:-36.8,-2.41,0.0:298:24:8:8	0/0:0.0,-3.01,-42.6:70:30:12:0	0/0:0.0,-2.41,-35.1:78:24:9:0	0/0:0.0,-1.2,-20.5:76:12:5:0	0/0:0.0,-0.9,-14.6:82:10:4:0	1/1:-50.5,-3.61,0.0:268:36:12:12	1/1:-79.5,-5.99,0.0:279:60:16:16	1/1:-52.4,-3.61,0.0:259:36:14:14	0/0:0.0,-2.11,-32.4:79:21:9:0	1/1:-67.8,-4.82,0.0:429:48:13:13
	479080314	G	A	2501	1	_100001000011101	1	0	0	0	0	1	0	0	0	0	1	1	1	0	1	1/1:-32.8,-2.11,0.0:193:21:7:7	0/0:0.0,-5.42,-72.5:39:54:22:0	0/0:0.0,-4.19,-53.1:171:42:14:0	0/0:0.0,-3.31,-43.7:192:33:11:0	0/0:0.0,-0.58,-9.4:48:7:3:0	1/1:-43.7,-3.28,0.0:266:33:12:12	0/0:0.0,-2.41,-32.9:44:24:9:0	0/0:0.0,-3.28,-44.1:47:33:12:0	0/0:0.0,-0.3,-7.3:49:5:2:0	0/0:0.0,-2.68,-36.8:46:27:10:0	1/1:-34.7,-2.41,0.0:228:24:9:9	1/1:-59.0,-5.06,0.0:252:51:15:14	1/1:-27.0,-1.81,0.0:111:18:7:7	0/0:0.0,-1.18,-17.6:72:12:5:0	1/1:-64.9,-5.12,0.0:432:51:13:12
	479080340	C	A	2450	1	_100001000011101	1	0	0	0	0	1	0	0	0	0	1	1	1	0	1	1/1:-36.9,-2.41,0.0:194:24:8:8	0/0:0.0,-4.79,-62.6:41:48:20:0	0/0:0.0,-3.31,-46.1:159:33:11:0	0/0:0.0,-2.41,-35.7:179:24:8:0	0/0:0.0,-0.6,-10.4:48:7:3:0	1/1:-43.2,-3.01,0.0:266:30:11:11	0/0:0.0,-2.11,-32.0:44:21:8:0	0/0:0.0,-3.31,-46.1:47:33:12:0	0/0:0.0,-0.3,-8.2:49:5:2:0	0/0:0.0,-2.71,-37.9:46:27:10:0	1/1:-36.0,-2.41,0.0:208:24:9:9	1/1:-61.5,-4.21,0.0:378:42:11:11	1/1:-31.5,-2.11,0.0:90:21:8:8	0/0:0.0,-0.88,-13.5:78:9:4:0	1/1:-47.9,-3.31,0.0:212:33:11:10
	479080388	T	G	2169	1	_011110111100010	0	1	1	1	1	0	1	1	1	1	0	0	0	1	0	0/0:0.0,-2.11,-31.9:211:21:8:0	1/1:-46.7,-3.89,0.0:17:39:14:14	1/1:-31.0,-2.11,0.0:82:21:7:7	1/1:-18.7,-1.2,0.0:75:12:4:4	1/1:-12.3,-0.6,0.0:15:7:3:3	0/0:0.0,-3.59,-60.9:199:36:15:1	1/1:-34.7,-2.41,0.0:22:24:10:10	1/1:-38.6,-2.98,0.0:11:30:11:11	1/1:-5.3,-0.27,0.0:23:5:2:2	1/1:-33.3,-2.41,0.0:8:24:9:9	0/0:0.0,-1.51,-24.2:782:15:5:0	0/0:0.0,-2.41,-36.5:342:24:7:0	0/0:0.0,-3.01,-42.8:96:30:12:0	1/1:-8.2,-0.3,0.0:0:5:2:2	0/0:0.0,-3.86,-49.9:202:39:13:0
	479080599	T	G	2056	1	_100001000011101	1	0	0	0	0	1	0	0	0	0	1	1	1	0	1	1/1:-41.0,-2.71,0.0:292:27:7:7	0/0:0.0,-3.01,-44.7:88:30:12:0	0/0:0.0,-1.2,-19.3:223:12:5:0	0/0:0.0,-0.3,-7.8:307:5:2:0	0/0:0.0,-0.6,-11.5:142:7:3:0	1/1:-32.4,-2.11,0.0:323:21:8:8	0/0:0.0,-2.11,-30.1:111:21:9:0	0/0:0.0,-1.81,-27.3:95:18:7:0	0/0:0.0,-0.6,-12.3:141:7:3:0	0/0:0.0,-0.9,-15.0:59:10:4:0	1/1:-18.7,-1.2,0.0:255:12:4:4	1/1:-23.3,-1.51,0.0:783:15:6:6	1/1:-57.0,-3.91,0.0:111:39:16:16	0/0:0.0,-2.71,-39.7:81:27:10:0	1/1:-45.1,-3.01,0.0:355:30:9:9
	479080680	T	G	1873	1	_100001000011101	1	0	0	0	0	1	0	0	0	0	1	1	1	0	1	1/1:-44.2,-3.53,0.0:192:35:12:12	0/0:0.0,-2.71,-39.2:93:27:11:0	0/0:0.0,-2.11,-32.8:206:21:8:0	0/0:0.0,-1.51,-24.6:191:15:6:0	0/0:0.0,-0.3,-8.2:203:5:2:0	1/1:-26.5,-1.81,0.0:216:18:6:6	0/0:0.0,-2.71,-40.2:117:27:11:0	0/0:0.0,-3.31,-45.9:90:33:13:0	0/0:0.0,-1.81,-26.7:111:18:7:0	0/0:0.0,-1.2,-19.2:70:12:6:0	1/1:-20.1,-1.2,0.0:195:12:5:5	1/1:-31.0,-2.11,0.0:512:21:6:6	1/1:-40.6,-2.71,0.0:132:27:10:10	0/0:0.0,-2.68,-34.8:115:27:12:0	1/1:-36.9,-2.41,0.0:336:24:8:8
	479080690	A	C	2683	1	_011110111100010	0	1	1	1	1	0	1	1	1	1	0	0	0	1	0	0/0:0.0,-3.31,-47.6:211:33:11:0	1/1:-40.5,-2.98,0.0:54:30:12:12	1/1:-31.5,-2.11,0.0:167:21:8:8	1/1:-23.3,-1.51,0.0:153:15:6:6	1/1:-8.2,-0.3,0.0:162:5:2:2	0/0:0.0,-2.11,-30.1:237:21:7:0	1/1:-47.9,-3.31,0.0:74:33:12:12	1/1:-43.0,-3.01,0.0:51:30:12:12	1/1:-23.3,-1.51,0.0:52:15:6:6	1/1:-19.7,-1.2,0.0:49:12:6:6	0/0:0.0,-0.9,-15.5:195:10:4:0	0/0:0.0,-2.41,-36.9:680:24:7:0	0/0:0.0,-3.01,-44.3:151:30:11:0	1/1:-42.9,-3.01,0.0:95:30:13:13	0/0:0.0,-3.28,-45.0:357:33:11:0
	479080783	T	C	2352	1	_100001000011101	1	0	0	0	0	1	0	0	0	0	1	1	1	0	1	1/1:-34.4,-2.66,0.0:161:27:7:7	0/0:0.0,-3.31,-47.9:47:33:12:0	0/0:0.0,-1.2,-17.7:170:12:4:0	0/0:0.0,-0.6,-10.4:190:7:2:0	0/0:0.0,-0.3,-7.3:6:5:2:0	1/1:-19.7,-1.2,0.0:261:12:5:5	0/0:0.0,-2.68,-34.7:52:27:12:0	0/0:0.0,-5.37,-67.6:96:54:19:0	0/0:0.0,-2.98,-39.1:21:30:11:0	0/0:0.0,-2.08,-28.5:219:21:8:0	1/1:-34.3,-2.41,0.0:99:24:7:7	1/1:-36.9,-2.41,0.0:684:24:6:6	1/1:-46.9,-3.31,0.0:71:33:13:13	0/0:0.0,-1.48,-20.9:45:15:7:0	1/1:-75.0,-5.39,0.0:607:54:12:12
	479081007	A	G	1722	1	_100001000011101	1	0	0	0	0	1	0	0	0	0	1	1	1	0	1	1/1:-12.3,-0.6,0.0:980:7:3:3	0/0:0.0,-3.01,-41.8:42:30:12:0	0/0:0.0,-1.2,-19.1:352:12:5:0	0/0:0.0,-0.6,-10.9:487:7:3:0	0/0:0.0,-0.3,-8.2:41:5:2:0	1/1:-29.9,-2.08,0.0:206:21:8:8	0/0:0.0,-2.41,-35.0:342:24:10:0	0/0:0.0,-4.21,-61.1:146:42:17:0	0/0:0.0,-2.11,-32.8:163:21:8:0	0/0:0.0,-1.81,-28.3:132:18:9:0	1/1:-37.4,-2.71,0.0:753:27:9:9	1/1:-32.4,-2.11,0.0:580:21:7:7	1/1:-45.6,-3.31,0.0:347:33:12:12	0/0:0.0,-2.11,-31.5:22:21:8:0	1/1:-26.5,-1.81,0.0:819:18:6:6
	479081048	C	G	2070	1	_100001000011101	1	0	0	0	0	1	0	0	0	0	1	1	1	0	1	1/1:-22.5,-1.51,0.0:635:15:6:6	0/0:0.0,-2.71,-38.7:42:27:14:0	0/0:0.0,-1.81,-27.9:272:18:6:0	0/0:0.0,-0.6,-12.3:456:7:3:0	0/0:0.0,-0.3,-7.8:41:5:3:0	1/1:-42.7,-3.31,0.0:299:33:11:11	0/0:0.0,-3.81,-41.7:116:38:18:0	0/0:0.0,-3.01,-44.7:219:30:11:0	0/0:0.0,-1.2,-20.5:0:12:5:0	0/0:0.0,-1.51,-24.2:189:15:6:0	1/1:-48.1,-3.59,0.0:684:36:9:9	1/1:-39.6,-2.71,0.0:494:27:10:10	1/1:-33.1,-2.38,0.0:360:24:11:11	0/0:0.0,-2.38,-31.7:24:24:9:0	1/1:-33.0,-2.41,0.0:485:24:7:7
	479081066	C	T	2107	1	_100001000011101	1	0	0	0	0	1	0	0	0	0	1	1	1	0	1	1/1:-21.7,-1.74,0.0:637:18:5:5	0/0:0.0,-3.31,-47.6:51:33:15:0	0/0:0.0,-2.11,-29.0:136:21:6:0	0/0:0.0,-1.2,-16.7:136:12:4:0	0/0:0.0,-0.3,-8.2:41:5:2:0	1/1:-36.3,-2.71,0.0:361:27:9:9	0/0:0.0,-3.86,-48.1:39:39:17:0	0/0:0.0,-2.71,-39.2:110:27:10:0	0/0:0.0,-0.9,-16.0:0:10:4:0	0/0:0.0,-1.51,-23.2:189:15:6:0	1/1:-47.0,-3.31,0.0:658:33:8:8	1/1:-44.6,-3.28,0.0:358:33:12:12	1/1:-44.0,-3.28,0.0:390:33:15:14	0/0:0.0,-2.11,-29.3:22:21:8:0	1/1:-29.1,-2.08,0.0:405:21:8:7
	479081091	T	G	2043	1	_100001000011101	1	0	0	0	0	1	0	0	0	0	1	1	1	0	1	1/1:-24.0,-1.78,0.0:270:18:7:6	0/0:0.0,-3.31,-46.5:57:33:12:0	0/0:0.0,-2.71,-39.7:192:27:9:0	0/0:0.0,-1.51,-23.7:114:15:6:0	0/0:0.0,-0.6,-11.9:57:7:3:0	1/1:-41.9,-3.28,0.0:220:33:11:11	0/0:0.0,-3.61,-52.4:42:36:14:0	0/0:0.0,-2.41,-35.0:131:24:9:0	0/0:0.0,-0.3,-8.2:0:5:2:0	0/0:0.0,-1.81,-26.8:206:18:7:0	1/1:-35.5,-2.41,0.0:238:24:9:9	1/1:-28.5,-2.08,0.0:284:21:8:8	1/1:-54.7,-3.91,0.0:150:39:15:15	0/0:0.0,-2.08,-29.1:31:21:8:0	1/1:-31.7,-2.38,0.0:424:24:8:8
	479081134	G	T	2965	1	_100001000011101	1	0	0	0	0	1	0	0	0	0	1	1	1	0	1	1/1:-38.9,-2.96,0.0:269:30:10:9	0/0:0.0,-4.82,-68.1:52:48:17:0	0/0:0.0,-4.82,-64.4:239:48:14:0	0/0:0.0,-3.01,-43.0:206:30:9:0	0/0:0.0,-0.9,-15.5:59:10:5:0	1/1:-39.7,-2.71,0.0:224:27:10:10	0/0:0.0,-3.61,-46.8:42:36:14:0	0/0:0.0,-2.68,-35.4:66:27:12:0	0/0:0.0,-0.27,-5.3:91:5:2:0	0/0:0.0,-2.11,-30.1:59:21:10:0	1/1:-48.3,-3.31,0.0:237:33:12:12	1/1:-72.5,-5.12,0.0:256:51:16:16	1/1:-66.8,-4.82,0.0:176:48:17:17	0/0:0.0,-2.68,-32.6:45:27:11:0	1/1:-52.4,-3.61,0.0:290:36:10:10
	479081143	A	T	2933	1	_100001000011101	1	0	0	0	0	1	0	0	0	0	1	1	1	0	1	1/1:-44.7,-3.31,0.0:263:33:10:10	0/0:0.0,-4.79,-65.6:54:48:18:0	0/0:0.0,-4.82,-66.8:272:48:14:0	0/0:0.0,-3.01,-44.3:206:30:9:0	0/0:0.0,-0.9,-15.6:49:10:5:0	1/1:-40.2,-2.71,0.0:223:27:10:10	0/0:0.0,-3.61,-51.7:42:36:14:0	0/0:0.0,-2.71,-38.2:77:27:12:0	0/0:0.0,-0.3,-6.3:137:5:2:0	0/0:0.0,-2.11,-31.9:65:21:10:0	1/1:-41.3,-2.98,0.0:205:30:11:11	1/1:-69.2,-5.12,0.0:259:51:16:16	1/1:-60.7,-4.21,0.0:157:42:15:15	0/0:0.0,-2.38,-33.6:45:24:10:0	1/1:-49.3,-3.61,0.0:270:36:10:10
	479081149	G	A	2806	1	_100001000011101	1	0	0	0	0	1	0	0	0	0	1	1	1	0	1	1/1:-40.5,-2.98,0.0:267:30:9:9	0/0:0.0,-4.82,-66.5:60:48:19:0	0/0:0.0,-4.82,-64.4:278:48:14:0	0/0:0.0,-3.01,-43.9:206:30:9:0	0/0:0.0,-0.9,-12.7:63:10:5:0	1/1:-39.8,-2.71,0.0:225:27:9:9	0/0:0.0,-3.61,-52.1:37:36:14:0	0/0:0.0,-2.68,-36.7:77:27:10:0	0/0:0.0,-0.27,-5.3:137:5:2:0	0/0:0.0,-2.11,-31.4:65:21:8:0	1/1:-41.8,-2.98,0.0:241:30:11:11	1/1:-63.5,-3.59,0.0:261:36:16:14	1/1:-60.7,-4.21,0.0:178:42:15:15	0/0:0.0,-2.11,-31.5:41:21:9:0	1/1:-46.4,-3.31,0.0:240:33:8:8
	479081248	T	A	2858	1	_100001000011101	1	0	0	0	0	1	0	0	0	0	1	1	1	0	1	1/1:-16.0,-0.9,0.0:1014:10:4:4	0/0:0.0,-3.31,-48.3:61:33:14:0	0/0:0.0,-4.82,-67.3:640:48:14:0	0/0:0.0,-2.11,-32.8:537:21:6:0	0/0:0.0,-1.81,-27.1:416:18:8:0	1/1:-32.4,-2.11,0.0:208:21:7:7	0/0:0.0,-3.01,-45.1:217:30:11:0	0/0:0.0,-2.66,-34.8:87:27:10:0	0/0:0.0,-0.85,-10.6:102:9:4:0	0/0:0.0,-1.51,-24.2:79:15:6:0	1/1:-92.4,-6.92,0.0:190:69:18:18	1/1:-61.5,-4.21,0.0:244:42:12:12	1/1:-60.3,-4.21,0.0:46:42:15:15	0/0:0.0,-2.41,-36.5:71:24:10:0	1/1:-35.3,-2.41,0.0:459:24:7:7
	479081433	C	G	2642	1	_100001000011101	1	0	0	0	0	1	0	0	0	0	1	1	1	0	1	1/1:-9.4,-0.58,0.0:320:7:3:3	0/0:0.0,-1.2,-20.5:66:12:5:0	0/0:0.0,-3.31,-47.9:539:33:9:0	0/0:0.0,-0.6,-11.4:328:7:3:0	0/0:0.0,-1.51,-24.2:281:15:6:0	1/1:-34.7,-2.41,0.0:226:24:7:7	0/0:0.0,-1.81,-27.8:61:18:7:0	0/0:0.0,-3.01,-38.6:245:30:12:0	0/0:0.0,-1.2,-14.4:420:12:6:0	0/0:0.0,-1.51,-24.2:41:15:6:0	1/1:-84.8,-6.02,0.0:288:60:19:19	1/1:-39.2,-2.71,0.0:421:27:9:9	1/1:-42.0,-3.01,0.0:24:30:12:12	0/0:0.0,-1.81,-27.9:134:18:7:0	1/1:-66.1,-4.82,0.0:242:48:12:12
	479081559	G	A	2965	1	_100001000011101	1	0	0	0	0	1	0	0	0	0	1	1	1	0	1	1/1:-32.8,-2.11,0.0:389:21:6:6	0/0:0.0,-1.2,-20.5:128:12:5:0	0/0:0.0,-2.41,-34.6:655:24:8:0	0/0:0.0,-1.51,-22.3:471:15:5:0	0/0:0.0,-0.6,-12.3:151:7:3:0	1/1:-35.3,-2.41,0.0:388:24:8:8	0/0:0.0,-0.9,-16.4:125:10:4:0	0/0:0.0,-1.81,-28.3:358:18:6:0	0/0:0.0,-0.6,-11.9:914:7:2:0	0/0:0.0,-0.9,-16.4:136:10:4:0	1/1:-89.4,-6.92,0.0:447:69:20:20	1/1:-62.2,-5.12,0.0:415:51:14:14	1/1:-29.6,-2.11,0.0:190:21:9:8	0/0:0.0,-2.11,-31.6:135:21:10:0	1/1:-63.7,-4.79,0.0:468:48:13:13
	479081574	A	G	2739	1	_100001000011101	1	0	0	0	0	1	0	0	0	0	1	1	1	0	1	1/1:-30.9,-2.11,0.0:392:21:6:6	0/0:0.0,-1.18,-17.2:137:12:5:0	0/0:0.0,-2.11,-32.4:836:21:7:0	0/0:0.0,-1.2,-20.5:442:12:4:0	0/0:0.0,-0.6,-11.9:179:7:3:0	1/1:-29.7,-2.36,0.0:390:24:8:8	0/0:0.0,-1.81,-28.3:115:18:7:0	0/0:0.0,-2.11,-31.9:387:21:7:0	0/0:0.0,-0.6,-11.4:914:7:2:0	0/0:0.0,-1.2,-20.5:177:12:5:0	1/1:-82.4,-6.32,0.0:367:63:18:18	1/1:-67.9,-4.82,0.0:414:48:14:14	1/1:-27.1,-2.08,0.0:193:21:8:8	0/0:0.0,-2.11,-31.1:120:21:8:0	1/1:-47.9,-3.59,0.0:407:36:12:12
	479081716	G	A	1294	1	_100001000011101	1	0	0	0	0	1	0	0	0	0	1	1	1	0	1	1/1:-10.4,-0.6,0.0:644:7:4:3	0/0:0.0,-1.51,-23.7:124:15:6:0	0/0:0.0,-2.11,-32.8:305:21:7:0	0/0:0.0,-0.9,-16.4:375:10:3:0	0/0:0.0,-0.9,-16.4:113:10:4:0	1/1:-15.9,-1.2,0.0:645:12:5:5	0/0:0.0,-1.51,-23.3:79:15:8:0	0/0:0.0,-1.51,-24.6:121:15:6:0	0/0:0.0,-0.3,-8.2:69:5:2:0	0/0:0.0,-0.9,-16.4:148:10:4:0	1/1:-31.0,-2.11,0.0:582:21:8:8	1/1:-22.7,-1.51,0.0:597:15:6:6	1/1:-32.7,-2.38,0.0:359:24:9:9	0/0:0.0,-0.9,-16.4:79:10:4:0	1/1:-28.4,-2.41,0.0:799:24:5:5
[truncated: 629 more rows]
