# Supplementary material for: Comparative sequencing and SNP marker validation for oat stem rust resistance gene Pg6 in a diverse collection of Avena accessions
Source: Theor Appl Genet. 2022 Feb 3;135(4):1307–18. doi: 10.1007/s00122-022-04032-z (PMC9033690; doi:10.1007/s00122-022-04032-z)
Supplement: Supplementary file 5 — Supplementary file5 (XLSX 125 kb) [file 122_2022_4032_MOESM5_ESM.xlsx]

## Sheet: Sheet1
Table S5 SNP design strings for SNPS showing perfect association with Pg6 phenotypes across 11 acessions in 15 Mbp target region.
Chr. AA2 bp	Ref	Alt	N-Other-SNPs	Ref seq (101bp) w/o SNPs	Design string (refseq with SNPs)a
478461614	T	A	6	GCAGGACATATAACACATTGTTATTGTACTCAAATTGCACTGGACAGTCGTGTAACCCACAGCCTTGTTTAACACCCCTTTCACACATGCAGTTCCTTGG	GCAGGACATATAACACATTGTTATT{G/T}TACTCAAATTGCACTGGACAGT{CGT/TGA}[T/A]GTAA{C/T}CCAC{A/AG}GC[C/T]TTGT[T/G]TAACACCCCTTTCACACATGCAGTTCCTTGGC
478461627	C	T	6	CACATTGTTATTGTACTCAAATTGCACTGGACAGTCGTGTAACCCACAGCCTTGTTTAACACCCCTTTCACACATGCAGTTCCTTGGCCGGTTGAGACGT	CACATTGTTATT{G/T}TACTCAAATTGCACTGGACAGT{CGT/TGA}T/A]GTAA{C/T}CCAC{A/AG}GC[C/T]TTGT[T/G]TAACACCCCTTTCACACATGCAGTTCCTTGGCCGGTTGAGACGTA
478461632	T	G	7	TGTTATTGTACTCAAATTGCACTGGACAGTCGTGTAACCCACAGCCTTGTTTAACACCCCTTTCACACATGCAGTTCCTTGGCCGGTTGAGACGTACAAT	TGTTATT{G/T}TACTCAAATTGCACTGGACAGT{CGT/TGA}T/A]GTAA{C/T}CCAC{A/AG}GC[C/T]TTGT[T/G]TAACACCCCTTTCACACATGCAGTTCCTTGGCCGGTTGAGACGTACAAT{C/T}
478463790	T	A	1	GCACAGTAAACTTGTAAGGTAAGCAGTGAGATTTTGCAAGTGGTTTGGAGTTGAAGATGCTAAAGAATTCCAAAGAGAATTTGGATAAATTTGATTTTTG	GCACAGTAAACTTGTAAGGTAAGCAGTGAGATTTTGCAAGTGGTTTGGAG[T/A]TGAAGATGCTAAAGAATTCCAAAGAGAATTTGGATAAATTTGATTTTTGG{T/C}
478464589	T	C	1	GGTAACTCATGTACTATGTTGCTCTTCCTACTCATCAGTTTGGCTAACATTTTGTTTTTCACACTTGTCAAATGAATTCATGATAACAGAGAGTATTTTT	GGTAACTCATGTACTATGTTGCTCTTCCT{A/G}CTCATCAGTTTGGCTAACAT[T/C]TTGTTTTTCACACTTGTCAAATGAATTCATGATAACAGAGAGTATTTTTT
478470147	C	T	0	CTGTGTGCCAGTGCCTTCTTCACCAAATAAAGCGACCTTTTCTCCAATGACATACTCATTAAATGGGGAAAATTCCTTGATAGCATTCAAGTTATACTCT	CTGTGTGCCAGTGCCTTCTTCACCAAATAAAGCGACCTTTTCTCCAATGA[C/T]ATACTCATTAAATGGGGAAAATTCCTTGATAGCATTCAAGTTATACTCTG
478473910	T	A	8	ATAGTGCAACTTCTCTTAAATTTTAACTCTTTTAAAAGGAAATGATCTACTAAATGATATCTCTATTCATAACAGCAACCAAGCAATCATACCGTACCTT	ATAGTGCAACTT{CTCT/C}TAA{ATTTT/A}AA{C/CATGA}TCT{TT/AC}TAAAAGGA{A/C}ATGATCTAC[T/A]AAA{T/A}GATATCTCTATTCATAACAGCA{ACCA/TCCG}AGCAATC{AT/GC}ACCGTACCTTG
478474448	C	G	0	TTAGCTCGGGGAGGGGTTCCAAACGGCCTACTGAATCGATCAGAGACAGTCAGATGAGGGAGAAACCTCGCTTGCTGGCGGCGCGAGACCCCGCACGTAG	TTAGCTCGGGGAGGGGTTCCAAACGGCCTACTGAATCGATCAGAGACAGT[C/G]AGATGAGGGAGAAACCTCGCTTGCTGGCGGCGCGAGACCCCGCACGTAGC
478474536	T	C	0	CCCCGCACGTAGCAGCCGCCCGCTACCACCACCTGCCCGGCTCCGCGCCATTGCGTCGTCCGGTCGGGCTCCGCCGCTCCGGGGCGGCGCGACGGCTCAT	CCCCGCACGTAGCAGCCGCCCGCTACCACCACCTGCCCGGCTCCGCGCCA[T/C]TGCGTCGTCCGGTCGGGCTCCGCCGCTCCGGGGCGGCGCGACGGCTCATC
478476296	C	T	0	AGCTTTGTATCGTTTGAGTTTAGAAAAAATATAAGCCTTAATCCATGGGACGGAGGTAATAGTACTTTCTTAGACTAGCCACAATGGAATTATCATAACT	AGCTTTGTATCGTTTGAGTTTAGAAAAAATATAAGCCTTAATCCATGGGA[C/T]GGAGGTAATAGTACTTTCTTAGACTAGCCACAATGGAATTATCATAACTA
478477137	G	A	0	GAAGCTGAAGGCAATTTTGACAGTGGTTCCCTCTCTAATCTTCGCCTAGCGGCGAACTGCTAGCTCTCTGTTACTTTGTTTTTTTATCTCCACCACCTCC	GAAGCTGAAGGCAATTTTGACAGTGGTTCCCTCTCTAATCTTCGCCTAGC[G/A]GCGAACTGCTAGCTCTCTGTTACTTTGTTTTTTTATCTCCACCACCTCCT
478477844	G	A	0	TAGATATGATGCAAATATGTGGGAGTATATCACAAAATTACAAAGTTTATGTGTGTATTTTACATGCATCACCAACCCAACCCAAATCCAATTCACGGCC	TAGATATGATGCAAATATGTGGGAGTATATCACAAAATTACAAAGTTTAT[G/A]TGTGTATTTTACATGCATCACCAACCCAACCCAAATCCAATTCACGGCCG
478478464	C	A	1	ATGGTAGAATCACGATTCTGACAAGGTCTAGATCGTTCTCCAGCTAAGGTCCATCATACGGCTCGGCGAAGCGGCCTCTCTCTCTCTCTCTCTCTCTCTC	ATGGTAGAATCACGATTCTGACAAGGTCTAGATCGTTCTCCAGCTAAGGT[C/A]CATCATACGGCTCGGCGAAGCGG{CCTCTCTCTCTCTCTCTCTCTCTCTCTCT/C,CCT,CCTCT,CCTCTCT,CCTCTCTCT,CCTCTCTCTCTCTCTCT}
478480216	A	G	0	GCTTTAGTTCTCTGAACTCATCTCTCATCCGCTTGATAAAACCCGGGGGCACATGGGTTCTGCTAAACTTGACCTTGAATTCCTCCCAGGTCATCATCTG	GCTTTAGTTCTCTGAACTCATCTCTCATCCGCTTGATAAAACCCGGGGGC[A/G]CATGGGTTCTGCTAAACTTGACCTTGAATTCCTCCCAGGTCATCATCTGT
478480270	C	A	1	GGGTTCTGCTAAACTTGACCTTGAATTCCTCCCAGGTCATCATCTGTCCTCCGGTCATTGCACGAACATTGTTCCACCATGCTCTGGCATCTCCGGCTAG	GGGTTCTGCTAAACTTGACCTTGAATTCCTCCCAGGTCATCATCTGTCCT[C/A]CGGTCATTGCACGAACATTGTTCCACCAT{G/T}CTCTGGCATCTCCGGCTAGA
478480361	C	T	0	TCCGGCTAGATAGTGGGTGGCGAACAAAACTTTCTCGTTAGCTTCCACTCCTGCGACTTCTACGTTAGTTTCCATGGTTTGCAGCCAATCGTCTGCATCT	TCCGGCTAGATAGTGGGTGGCGAACAAAACTTTCTCGTTAGCTTCCACTC[C/T]TGCGACTTCTACGTTAGTTTCCATGGTTTGCAGCCAATCGTCTGCATCTA
478481290	C	T	0	ACAATTATCCAATTCCTGCTGACGATCATACATCATGAAGCTAAGGTGGTCCAATTGGGTCTTCAGCTCGGGGTGGTATGGGGCTTCCAGTGGCTGTCCA	ACAATTATCCAATTCCTGCTGACGATCATACATCATGAAGCTAAGGTGGT[C/T]CAATTGGGTCTTCAGCTCGGGGTGGTATGGGGCTTCCAGTGGCTGTCCAT
478495245	A	G	1	GCATATCTCCAACACTTCTCCTCCTTCATCATTGAGCTGAGCTCCGAAGAACTCGGGGTGCGGACGCTCCAGAAGTTTCGAAAGCTGGTCCAGATCCCGC	GCATATCTCCAACACTTCTCCTCCTTCATCATTGA{G/A}CTGAGCTCCGAAGA[A/G]CTCGGGGTGCGGACGCTCCAGAAGTTTCGAAAGCTGGTCCAGATCCCGCT
478495850	G	A	0	TCCATCTTCGGGGTCACAGGCAATGCTGACGATGGAAGATGATCCTAGTTGTCGTAACCTTCCTAGGGTCCATCCTCCTAGTATTCCTCTTCATAGTCTA	TCCATCTTCGGGGTCACAGGCAATGCTGACGATGGAAGATGATCCTAGTT[G/A]TCGTAACCTTCCTAGGGTCCATCCTCCTAGTATTCCTCTTCATAGTCTAG
478499362	G	A	1	GCAAAAGTGACCATTCACATAAGTTGTTTGTTTTGATTTATTTGTCTTTGGGAAAAGTGTCGGGATTGTTTAGATGATGTTTATTTCTCCTAAGAATCAT	GCAAAA{G/A}TGACCATTCACATAAGTTGTTTGTTTTGATTTATTTGTCTTTG[G/A]GAAAAGTGTCGGGATTGTTTAGATGATGTTTATTTCTCCTAAGAATCATT
478504930	G	A	0	ATGTCCCATTGCCCCTGAAAAATGCCGATGGATCAGTCCCATCCACGTTAGCCGGCGGTGATTTGCCTGAGGAGCAGAGGTCGAATTTGATTTCTTTGTT	ATGTCCCATTGCCCCTGAAAAATGCCGATGGATCAGTCCCATCCACGTTA[G/A]CCGGCGGTGATTTGCCTGAGGAGCAGAGGTCGAATTTGATTTCTTTGTTG
478505968	G	T	1	GCTTTTTTTAGAGGGAATCAGGCTTGTCTTAAAGCTTGGTGGAAGATTTTGTTATGCCAGGGTAATTTTTTTCTCCTACCGACAACTTGCCCAATAAGTG	G{C/CT}TTTTTTTAGAGGGAATCAGGCTTGTCTTAAAGCTTGGTGGAAGATTTT[G/T]TTATGCCAGGGTAATTTTTTTCTCCTACCGACAACTTGCCCAATAAGTGA
478539091	T	C	1	TAGCACACAGCACCACACTTATAATTGTATAAAAATGTTTGTGCGCAATTTTGGTACAGAGTTTTAAAATAAAGTTCCTACTCCATATACAGTTATCTAG	TAGCACACA{G/T}CACCACACTTATAATTGTATAAAAATGTTTGTGCGCAATT[T/C]TGGTACAGAGTTTTAAAATAAAGTTCCTACTCCATATACAGTTATCTAGA
478539781	C	T	2	ACATGTTTTTGATATCACTAATGTAGTTATGACAATATACAATTATTAAACATTCATGATATAGAGGTGATGACTAAGATAATATTCTATAATAGTTTTG	ACATGTTTTTGATATCACT{A/G}AT{GT/G}AGTTATGACAATATACAATTATTAAA[C/T]ATTCATGATATAGAGGTGATGACTAAGATAATATTCTATAATAGTTTTGG
478540650	C	T	3	GCATGTTTGCCTGCCCTCTCCGCTGCCACGCCTGCCTTGGCAGGCTGACGCGGTCTCAGGACAGGCTGCCGTGCACCGCTGATGGCTGCTACGCCTTCCT	GCATGTTTGCCTGCCCTCTCCGCTGCCACGCCTGCCTTGGCAGGCTGACG[C/T]GG{T/C}CTCAGGACAGGCTG{CCGT/TCAC,TCGT}T/C}GCACCGCTGATGGCTGCTACGCCTTCCTT
478550010	T	C	7	ACCACCCCAGGTCACCGATGTTTTTGGCGCCCTCTACGTCTTCGTCCAACTTCGTCGTCAGTGGCATCGCCTCGTCCCCTACTACACCACCTGCTCCTCT	ACCACCC{CA/TT}GGTCACCG{A/C}TGTTTTT{G/C}GCGCCCTCTAC{G/A}TCTTCGTC{C/T}AAC[T/C]TCGTC{GTC/ATT}AGTGGCATCGCCTCGTCCCC{T/C}ACTACACCACCTGCTCCTCTA
478550292	C	T	4	CCTCGTCTTCATCAGCTTCTACAACATCTTCTTCGGCATTGACCCCTCTACGACTGCCTCGACCGCGTCACCGACAAGTTTTTCTTTGCATACTCGGTTC	CCTCGTCTTCATCA{G/T}CTTCTACAACATCTTCTTCGGCATTGAC{C/T}C{C/A,T}TCTA[C/T]GACTGCCTCGACCGCGTCACCGACAAGTTTTTCTTTGCATA{C/A}TCGGTTCT
478550469	C	T	4	GACTTGGACTGCATCGACTTCGGCATCGACATCCTCAACGACTGCCTCGACGCGTCTCCATCATCCTCGTCGGGCACTATGCGCATGTGGCTTCACGTGC	GACT{T/C}GGACTGCATCGACTTCGGCATCGACATCCTCAACGACTGCCTCG{A/G}[C/T]GCGTCTCCATCATCCTCG{T/G}CGGGCACTATGCGCATGTGGCTTCACGTGCG{G/T}
478550799	T	C	4	TTTGTGAAAAAGCCGCCGCCAATAATTCACATGCCTTCAATAATTCCTTTTCCGAGGCAGTTTAAACAAATATACTACTCTGATAATGCGAGAGGCATGT	TTTGTGAAAAAGCCGCCGCCAATAATTCACATGCCTT{C/T}AATAATTCCTTT[T/C]C{C/T}GAGGCAGTT{T/TA}AAACAAATATACTACTCTGATAATGCGAGAGGCATG{T/C}A
478550989	C	T	4	TACCTCTAATAATTTATTTTTGGAGGTGGTTTGAAAAACCAAGTTGGGTCCTAAGAAGTTAGTCACAATAGGCTTGGCAACCCAAATGGTTATTTTCTTG	{TA/CA,CG}CCTCTAATAATTTATTTTTG{G/A}AGGTGGTTTGAAAAACCAAGTTGGGTC[C/T]TAAGAAG{T/TTA}TAGTCACAATAGGCTTGG{C/T}AACCCAAATGGTTATTTTCTTGA
478564306	C	T	2	TTGATGTTATTTGAAGTATCATGAATGCATCTAAAGTAACTAATTTCCCTCTAGTAAAGCTTGAACTTACAACGAAATGTAAAAAAATTCGTAGCATTCT	TTGATGTTATTTGAAGTATCATG{A/C}ATGCATCTAAAGTAACTAATTTCCCT[C/T]TAGTAAAGCTTGAACTTACAACGAAATGTAAAAAAATTC{G/A}TAGCATTCTT
478566074	C	T	4	CCAGAATGGTCTATGGCAGTAGATCTGTCTATCCTTGTATACGGGTGGTCCGGATACTGCCCGAATTCCGGAAATCGAGTTTCCATAGAAAAAAATCTTT	CCAGAATGGTCTATGGCAGTAGATCT{G/A}TCTATCCTT{G/T}TATACGGGTGG{T/C}C[C/T]GGATACTGC{CCGAATT/C}CCGGAAATCGAGTTTCCATAGAAAAAAATCTTTA
478567140	C	T	4	GCAACGTGGCGCCTCGGTCGCCTGCGGGCCTCGATAAACTTCGACGACATCAACTTGCTCGAGAAGGCGGAGTATGTCGCGCCCGCTCCATGCCTCGTGA	GCAACGTGGCGCCTCGGTCGCCTG{C/T}GGG{C/G}CTCGATAAA{C/T}TTCGACGACAT[C/T]AACTTGCTCGAGAAGGCGGAGTATGTCGCGCCCGCTCCATGCCTC{G/A}TGAC
478567525	A	G	11	TCTAAGTGTGTGTTTTAAAAAAAAATATTTCTGGTGCTGCAAAATGGCGCACATATGAGTGGGCGCGTTCTGCCAAGGCAAAGGCTGCGGTGGGCAATAA	{T/C}CTA{A/AGT}GTGTGT{G/T}TTTTAA{AAA/TTT}AAA{ATA/TTG}/A}ATTTC{TG/T}G{TG/CG,CT}CTG{C/T}AAAATGGCGC[A/G]CATAT{G/GC}AGTGGGC[G/A]CGTTCTGCCAAGGCAAAGGCTGCGGTGGGCAATAAC
478567539	G	A	8	TTAAAAAAAAATATTTCTGGTGCTGCAAAATGGCGCACATATGAGTGGGCGCGTTCTGCCAAGGCAAAGGCTGCGGTGGGCAATAACGGCAAGGAAGTTG	TTAA{AAA/TTT}AAA{ATA/TTG}/A}ATTTC{TG/T}G{TG/CG,CT}CTG{C/T}AAAATGGCGC[A/G]CATAT{G/GC}AGTGGGC[G/A]CGTTCTGCCAAGGCAAAGGCTGCGGTGGGCAATAACGGCAAGGAAGTTGA
478570035	T	G	4	GCTCCATGAATAAATCTTTTGCCCGTGTCAGGCATGTCATAAGTCTGTCGTATGATTGTGTGAGCCTCAGATCTGTCTCTGAGGACAGTCCCCCTTTTAT	GCTCCATGAATAAAT{CTT/ATC}TTG{CCCG/TCCA}TGTCAGGCATGTCATAAGTCTGTCG[T/G]ATGATTGTGTGAGCCTCAGATCTGTCTCTGAGGACA{GTCC/TTCT}C/T}CCCTTTTATT
478575106	C	T	4	CACGACGACATTCATGGTCGCATCCACTGTAGTCGGAGCTCCACTTGGGGCGTCGACCGGCTCATCTGAGATTATGACGACCTCGTATCCCTTCATCTTC	CACGACGACATTCA{T/C}GGTCGCATCCACTGTAGTCGGAGCTCCACTTGGGG[C/T]GTCGA{C/A}CGGCTCATCTGAGATTATGA{C/T}GACCTCG{TAT/ACG}CCCTTCATCTTCT
478576512	C	T	5	GCTCGGCGGAGTACATCGGGAGTGACACCTCGCCATCCGGAGTTGACTCGCTGACATAAAACTAATGCTTCTTCCACTCGCTTGCCGCCTTCTTCGGAAG	GCTCGGCGGAGTACATCGGGAGTGACACCTC{G/A}CCATCCGGAGT{T/C}GACTCG[C/T]TGAC{A/G}TAAAAC{T/C}AATGCTTCTTCCACTCGCTTGCCGCCTTCTTCGG{A/C}AGC
478584213	G	A	3	CGACCATGCTCGCGTTGTTGACAAGAAGGGGCGTGTAGATGAGGGAGCCGGCGAGGTCCACCCCCAGGCTAGAACGCGTAGGGTGCGTCCCTGGAGATGC	CGACCATGCTC{G/A}CGTTGTTGACAAGAAGGGGCGTGTAGATGAGGGAGCCG[G/A]CGAGGTCCACCCC{C/T}AGGCTAGAACGCGTAGGGTGCGTCCCTG{G/A}AGATGCC
478585253	T	C	1	GCCACAAGAACATCCAACGTCCAGCCTTGAAACTGGCGAGTTCAATGCAGTGTTGTGTACCTTGGAAAAACCACCCAGCTTGCCCCCATCCAACAATATT	GCCACAAGAACATCCAACGTCCAGCCTTGAAACTGGCGAGTTCAATGCAG[T/C]GTTGTGTACCTTG[G/A]AAAAACCACCCAGCTTGCCCCCATCCAACAATATTG
478585267	G	A	1	CAACGTCCAGCCTTGAAACTGGCGAGTTCAATGCAGTGTTGTGTACCTTGGAAAAACCACCCAGCTTGCCCCCATCCAACAATATTGCACCTTCATAGTC	CAACGTCCAGCCTTGAAACTGGCGAGTTCAATGCAG[T/C]GTTGTGTACCTTG[G/A]AAAAACCACCCAGCTTGCCCCCATCCAACAATATTGCACCTTCATAGTCC
478585354	C	T	1	CACCTTCATAGTCCTCCCCTGTTCCTTCTCCTGGAATGGCTGCTGATTCTCCATTGACATGAGCTTTCCTAAACATGACATCTTGCTGTTCCAAGTTGGC	CACCTTCATAGTCCTCCCCTGTTCCTTCTCCTGGAATGGCTGCTGATTCT[C/T]CATTGACATGAGCTTT[C/T]CTAAACATGACATCTTGCTGTTCCAAGTTGGCT
478585371	C	T	1	CCTGTTCCTTCTCCTGGAATGGCTGCTGATTCTCCATTGACATGAGCTTTCCTAAACATGACATCTTGCTGTTCCAAGTTGGCTGGTGGCCCGTTTCTAA	CCTGTTCCTTCTCCTGGAATGGCTGCTGATTCT[C/T]CATTGACATGAGCTTT[C/T]CTAAACATGACATCTTGCTGTTCCAAGTTGGCTGGTGGCCCGTTTCTAAA
478585474	G	A	0	TTGCATGTTCAGGACGATACTGCAAAAGAAACATCATAGATATTAGTTCAGTTATTATCACAACACAATAGACGAAAAGACAAGGCAAGTTATAAACATA	TTGCATGTTCAGGACGATACTGCAAAAGAAACATCATAGATATTAGTTCA[G/A]TTATTATCACAACACAATAGACGAAAAGACAAGGCAAGTTATAAACATAT
478585688	T	A	1	AAGATGCCAAGCCCATACTATTGAGATTTGCAGCCAGGCATAGCCCACCTTTAATGCGTGCAGACTGCAGCAAATAGAACACCTACTAGCTCACAGGAGT	AAGATGCCAAGCCCATACTATTGAGATTTGCAGCCAGGCATAGCCCACCT[T/A]TAATGCGTGCAGACTGCAGCAAATAGAACACCTACTAG{C/G}TCACAGGAGTA
478585752	A	G	1	CTGCAGCAAATAGAACACCTACTAGCTCACAGGAGTAGGGGCCAAGCTATAGAAGAGAGGCAGCACGTCCAGTGCTTCACATCACAAATGCTTTATTTAA	CTGCAGCAAATAGAACACCTACTAG{C/G}TCACAGGAGTAGGGGCCAAGCTAT[A/G]GAAGAGAGGCAGCACGTCCAGTGCTTCACATCACAAATGCTTTATTTAAA
478585903	G	A	0	GTTCATACCGAAGCTTGCAAGTCTAGCTCGCATTAAGAATTTGGCTTGTAGTGAAAATCGAGTGAAGTTCCACATATATTCACTCAAGCAAAGTAAGCAT	GTTCATACCGAAGCTTGCAAGTCTAGCTCGCATTAAGAATTTGGCTTGTA[G/A]TGAAAATCGAGTGAAGTTCCACATATATTCACTCAAGCAAAGTAAGCATA
478585973	T	C	0	CACATATATTCACTCAAGCAAAGTAAGCATATATTCGCCTCGTTTACATGTTATGCCTCTGATTAACCCTTCATTTGGTAGGGTTAACACATTTTGTGTG	CACATATATTCACTCAAGCAAAGTAAGCATATATTCGCCTCGTTTACATG[T/C]TATGCCTCTGATTAACCCTTCATTTGGTAGGGTTAACACATTTTGTGTGT
478586033	G	A	1	GATTAACCCTTCATTTGGTAGGGTTAACACATTTTGTGTGTGTGGACTGTGAAGCCCATTTTTTTTGCACAATTTTATCTGAGTGGAAGACACCACACGT	GATTAACCCTTCATTTGGTAGGGTTAACACATTTTGTGTGTGTGGACTGT[G/A]AAGCCC{AT/A}TTTTTTTGCACAATTTTATCTGAGTGGAAGACACCACACGTA
478586165	C	T	1	GCTGGGTGCGGCAAAATGTAGACAAGACAAGGATTCATTACAGGTGATGTCGAAGTTCATCTATGTACATCTGATTCATTTTGTTCCTTAGAAATTTAAG	GCTGGGTGCGGCAAAATGTAGACAAGACAAGGAT{T/TA}CATTACAGGTGATGT[C/T]GAAGTTCATCTATGTACATCTGATTCATTTTGTTCCTTAGAAATTTAAGA
478586257	T	C	0	AATTTAAGACTGAAAACTGAAACTTCATACAGTTCTGTTTCCAATCCTCTTAGTTTGTGTATATTATCAATTGTGGTACATGAAAATCCAGGTATGTGTA	AATTTAAGACTGAAAACTGAAACTTCATACAGTTCTGTTTCCAATCCTCT[T/C]AGTTTGTGTATATTATCAATTGTGGTACATGAAAATCCAGGTATGTGTAC
478586414	T	C	1	ACAACAAAGTCTATGTATAAAGAGGGAAGCACGCAATGTCACAAGATTTCTGTAAGAGGATAAATAGAGAAGGATGAGTTCTGACATGAGCAATAGTAGA	ACAACAAAGTCTATGTATAAAGAGGGAAGCACGCAATGTCACAAGATT{TCT/CCC}[T/C]GTAAGAGGATAAATAGAGAAGGATGAGTTCTGACATGAGCAATAGTAGAG
478586648	T	G	1	CATGAGCAGAGCGGTATCATTGTGTATACAGCTTATGGGCAGTGAGGAGTTGTATCATTGGATGACTGAGAAATGGTCAAATGGAAAAGAATGGGATCAT	CATGAGCAGAGCGGTATCATTGTGTATACAGCTTATGGGCAGTGAGGAGT[T/G]GTATCATTGGATGACTGAGAAATGGTCAAAT[G/A]GAAAAGAATGGGATCATG
478586680	G	A	1	TTATGGGCAGTGAGGAGTTGTATCATTGGATGACTGAGAAATGGTCAAATGGAAAAGAATGGGATCATGCCTGAGCAGAGTGGTGTCGTTGGATATAGAG	TTATGGGCAGTGAGGAGT[T/G]GTATCATTGGATGACTGAGAAATGGTCAAAT[G/A]GAAAAGAATGGGATCATGCCTGAGCAGAGTGGTGTCGTTGGATATAGAGC
478587227	A	G	0	ACAAATATAGAATATACAAAGCAAAGGTGTAGTAACAAACAAACCTTTGAAGGATGGATGTCCATAGATAAGACGCCTGGTCTGTTCGTCATGTTAAGTG	ACAAATATAGAATATACAAAGCAAAGGTGTAGTAACAAACAAACCTTTGA[A/G]GGATGGATGTCCATAGATAAGACGCCTGGTCTGTTCGTCATGTTAAGTGG
478587290	T	C	0	ATAGATAAGACGCCTGGTCTGTTCGTCATGTTAAGTGGGTGGCTGGAGATTTGAGTATCAACAGCTGTGGTAGTTGGTGTAACCTGGTAGAAATGAAAGA	ATAGATAAGACGCCTGGTCTGTTCGTCATGTTAAGTGGGTGGCTGGAGAT[T/C]TGAGTATCAACAGCTGTGGTAGTTGGTGTAACCTGGTAGAAATGAAAGAA
478587747	A	G	1	TTTGTGGGCAGCGTACATTTCTTTATAGGCTATCAAGCAATTATCCTTCGAGATTTTACATTTATATCGAGGTGCATCCTCCATCAACCTCTGCAACTCT	TTTGTGGGCAGCGTACATTTCTTTATAGGCTATCAAGCAATTATCCTTCG[A/G]GATTTTACATTTATATCGAG[G/A]TGCATCCTCCATCAACCTCTGCAACTCTT
478587768	G	A	1	TTTATAGGCTATCAAGCAATTATCCTTCGAGATTTTACATTTATATCGAGGTGCATCCTCCATCAACCTCTGCAACTCTTGTTTTGTGAACAGCTGAAAG	TTTATAGGCTATCAAGCAATTATCCTTCG[A/G]GATTTTACATTTATATCGAG[G/A]TGCATCCTCCATCAACCTCTGCAACTCTTGTTTTGTGAACAGCTGAAAGA
478587939	T	C	0	CTGTCTGGCATCTGGAATTTCATCTTCAGGTTCACATATCATCTTGAGTGTGGTCGCAAGTTTCAGTAAATCCCAATCACAAGTCCTAATGCCAGATATT	CTGTCTGGCATCTGGAATTTCATCTTCAGGTTCACATATCATCTTGAGTG[T/C]GGTCGCAAGTTTCAGTAAATCCCAATCACAAGTCCTAATGCCAGATATTT
478588117	A	T	0	ACCATCTGAATAATACGTGTAGTAACCTGGATACAATGAGCAATGTTACGACAATAATACAGAAAAAAACATGTGAAGCCAAAATTCCAGAAACAATATT	ACCATCTGAATAATACGTGTAGTAACCTGGATACAATGAGCAATGTTACG[A/T]CAATAATACAGAAAAAAACATGTGAAGCCAAAATTCCAGAAACAATATTG
478588294	G	A	0	GTCACACATATGGGGAAGGAAGTGATGGGCTCACCATCATATGTGGATTGGTGTCAAATTTATGGCTATTCAGGAAAAATATCATTCCTTCACTCATCGG	GTCACACATATGGGGAAGGAAGTGATGGGCTCACCATCATATGTGGATTG[G/A]TGTCAAATTTATGGCTATTCAGGAAAAATATCATTCCTTCACTCATCGGG
478588599	G	A	1	AATGATATTTTTGTACTCCTCCTTTCCAACAGCTAGTGTTTGATCATCGCGAACATTCTTCAGGATCATCGAACTAAGGTCTGGACTCAGGTAATTGTTA	AATGATATTTTTGTACTCCTCCTTTCCAACAGCTAGTGTTTGATCATCGC[G/A]AACATTCTTCAGGATCATCGAACTAAGGTCTGGACTCAGGTAA[T/G]TGTTAG
478588643	T	G	1	CATCGCGAACATTCTTCAGGATCATCGAACTAAGGTCTGGACTCAGGTAATTGTTAGTAATGGCAGGGCCTTTGCCCTCAAAAGTTACAAAGTCACCCAA	CATCGC[G/A]AACATTCTTCAGGATCATCGAACTAAGGTCTGGACTCAGGTAA[T/G]TGTTAGTAATGGCAGGGCCTTTGCCCTCAAAAGTTACAAAGTCACCCAAC
478588979	T	A	1	CCTTAAATCATCCCTAGCTAGCACTAACTAGTCAGAACTTGGCATAGGCCTATACCCCCTAGTATCACCAAACATGTGCCCATCTATTACTTGGATATCT	CCTTAAATCATCCCTAGCTAGCACTAACTAGTCAGAACTTGGCATAGGCC[T/A]ATACCCCCTA{G/A}TATCACCAAACATGTGCCCATCTATTACTTGGATATCTC
478589458	G	T	0	TGCAATAATAATCAAAAAAGTACCTGCCAGGCATCTGATTTTCTGAGCTTGACAGCATCATATTGGAAAATTCCAAAGCCAGAGGGCGTATAGCCAGAGG	TGCAATAATAATCAAAAAAGTACCTGCCAGGCATCTGATTTTCTGAGCTT[G/T]ACAGCATCATATTGGAAAATTCCAAAGCCAGAGGGCGTATAGCCAGAGGG
478589639	T	C	0	CATAATTACTTACAAAGAAAGACTTAAGTTGACCAATCGAATGTGTGAAGTGTGAAGTCAGTTCGTGGCTCAGAGGCCAAAGGCTAGCCATCTCGCCACC	CATAATTACTTACAAAGAAAGACTTAAGTTGACCAATCGAATGTGTGAAG[T/C]GTGAAGTCAGTTCGTGGCTCAGAGGCCAAAGGCTAGCCATCTCGCCACCG
478591090	T	C	1	AATATTTGTCGTCAGCTAGGGATCACCTAGGAGGCAGGCCGCCACCGTGATCTAAGGGAAAACCTCGATGATCGACGGGGTTCCATAGTAGGACCAAAGT	AATATTTGTCGTCAGCTAGGGATC{A/G}CCTAGGAGGCAGGCCGCCACCGTGA[T/C]CTAAGGGAAAACCTCGATGATCGACGGGGTTCCATAGTAGGACCAAAGTG
478633400	C	T	1	CCAGGTCTTCCGAGGGCAAGCCCAGGAAGTCCAAGTTGAGCAAGTACTCACGGTCTAGCGAGGTGCCCAAGATGACCGCGCCGTCAACCTACAAACTATG	CCAGGTCTTCCGAGGGCAAGCCCAGGAAGTCCAAGTTGAGCAAGTACTCA[C/T]GGTCTAGCGAGGTG{C/A}CCAAGATGACCGCGCCGTCAACCTACAAACTATGA
478634339	G	C	3	AGGTGTTTTTTACATGTTTTATGGTACTAACCTATTAACAAGTTGCCACAGTGCCAGTTGCCTGTTTTCTACTGTTTTTGGTTTCAGAAAAGTTAGTAAA	AGGT{GT/G}TTTTTACATGTTTTATGGTACTAACCTATTAACAAGTTGCCACA[G/C]T{GC/G}CAGTTGCCTGTTTTCTACTGTTTTT{G/T}GTTTCAGAAAAGTTAGTAAAG
478634461	G	A	2	GACAAACGTCAAAGTCAATAACTTTCCGTGGGGAACAAGAAGTCCAGAGGGGAGCTGGAGAGGCGTGCCAGGGCAGCCACACCCCCCTAGGCGTGGGTGG	GACAAACGTCAAAGTCAATAACTTTCCGTGGGGAA{C/A}AAGAAGTCCAGAGG[G/A]GAGCTGGAGAGGCGTGCCAGGGCAGCCAC{AC/A}CCCCCTAGGCGTGGGTGGG
478636072	C	A	1	CAGATACAATCGAAGCACCAGTAGTGTCCACTACACTCCTAACACCCGTGCAATATCCACACATTCATATCATACCTTGTTCGCTGTGTGGTGGCTCATT	CAGATACAATCGAAG{C/A}ACCAGTAGTGTCCACTACACTCCTAACACCCGTG[C/A]AATATCCACACATTCATATCATACCTTGTTCGCTGTGTGGTGGCTCATTC
478641418	G	A	4	AATAATAATTGATAATTTTAGAATAAGAGAATACAATGGTTTATATAGGAGAGGGAGGAGAGGAGGTGCAGCGCACCGGCCTAAACCCTAACTTAATATG	AATAATAATTGATAATTTTA{G/C}AATAA{G/A}AGAATACAATGGTTTATAT{AG/A}GA[G/A]AGGGAGGAGAGGAGGTGCAGCGCACCGGCCTAAACCCTAACTT{A/G}ATATGC
478641484	A	G	2	TGCAGCGCACCGGCCTAAACCCTAACTTAATATGCAAGTAAATATAATCTAACACTACCATCCATCAAACCCGGAAAAAAGCTAGAGGATAACCCCCAAA	TGCAGCGCACCGGCCTAAACCCTAACTT{A/G}ATATGCAAGTAAATATAATCT[A/G]ACACTA{C/T}CATCCATCAAACCCGGAAAAAAGCTAGAGGATAACCCCCAAAT
478642378	C	G	1	AAGGAACCACGCGCCGCCGGCGCCTGCTCGTCCCCAGCGCTAACAACGGACAAGAAAACCTTGCTAGCTGGGGTCACAAAGACGGGAGAAGGCGGTAGCA	AAGGAACCACGCGCCGCCGGCGCCTGCTCGTCCCCAGCGCTAACAACGGA[C/G]AAGAAAACCTTGCTAGCTGGGGTCACAAAGACGGGAGAAGGCGGTAGC[A/G]A
478642427	A	G	1	ACAAGAAAACCTTGCTAGCTGGGGTCACAAAGACGGGAGAAGGCGGTAGCAATATCTGGGGCCAATGGAAGGGAAATTGGACAGAACCGGCTGGAGGAAG	A[C/G]AAGAAAACCTTGCTAGCTGGGGTCACAAAGACGGGAGAAGGCGGTAGC[A/G]ATATCTGGGGCCAATGGAAGGGAAATTGGACAGAACCGGCTGGAGGAAGA
478657635	T	C	0	AGGTAGCACCAAGACGAGACGAACCCCCTCTCCTTTTCTTTGCTTTGCTATGGGCTACTGCGAATAGCGACGAAGGAAGGCTCTTCTCTCCTCCCCTTCT	AGGTAGCACCAAGACGAGACGAACCCCCTCTCCTTTTCTTTGCTTTGCTA[T/C]GGGCTACTGCGAATAGCGACGAAGGAAGGCTCTTCTCTCCTCCCCTTCTC
478659250	G	A	2	ATACGTCTGCTCTCCCAAAGCTTTTTCATATGCAGCATACATTAATTAGTGAAGCGCACTAACCCGATAATTCTGTCCTACTCCCTCTGTTTCAAAATAT	ATACGTCTGCTCTCCCAAAGCTTTTTCATATGCAGCATACATTAATTAGT[G/A]{AAG/A}{C/G}GCACTAACCCGATAATTCTGTCCTACTCCCTCTGTTTCAAAATATA
478660090	T	C	3	GTGCGCCACGCATATCACGCTACTGATAATATTTATCCATGGCCCATGAGTAGGTGCGCTACGAATAGAAGGGAAGTCAGTGACGCATATCCATTCCATG	GTGCGCCACGCATATCACGCTACTGATAATATTTATCCATGGCCCATGAG[T/C]AGGTGCGCTA{C/T}GAATAGAAG[G/A]GAAGTCAGTGACGCATAT{C/G}CATTCCATGT
478660111	G	A	3	ACTGATAATATTTATCCATGGCCCATGAGTAGGTGCGCTACGAATAGAAGGGAAGTCAGTGACGCATATCCATTCCATGTGCCACGAATATTACAAGCAG	ACTGATAATATTTATCCATGGCCCATGAG[T/C]AGGTGCGCTA{C/T}GAATAGAAG[G/A]GAAGTCAGTGACGCATAT{C/G}CATTCCATGTGCCACGAATATTACAAGCAGC
478660277	T	C	3	CCATTTCATGCGCCACAGACTTTATCAGCAACGCACGTGTACATGGTGCGTCACTGACAAGGTGTGCCACTGACATCGATAATGGTGTGCCACTGACTAC	CCATTTCATGCGCCACAGACTTTA{T/C}CAGCAACGCACGTGTACATGGTGCG[T/C]CACTGACAAGGTGTGCCA{C/T}TGACATCGATAATGGTG[T/C]GCCACTGACTACT
478660314	T	C	2	TGTACATGGTGCGTCACTGACAAGGTGTGCCACTGACATCGATAATGGTGTGCCACTGACTACTTGAGTGTATTTTTTTTATTTATACGACAGTATATAT	TGTACATGGTGCG[T/C]CACTGACAAGGTGTGCCA{C/T}TGACATCGATAATGGTG[T/C]GCCACTGACTACTTGAGTGTATTTTTTTTATTTATACGACAGTATATATA
478660955	T	C	3	CTGGTCTCCTCCCGCCACTCGCAAGGACGGGACGCTCTTCCCGCCATTCGTCAAGGCGGAAATATTGCTCCGCCACACACGCACCTTTTCCATCTCCCGC	CTGGTCTCCTCCCGCCACTCGCAAGGACGGGACGCTCTTCCCGCCATTCG[T/C]CAAGGCGGAAATATT[G/A]CTCC{G/C}CCACACACGCACCTTTTCCA[T/C]CTCCCGCC
478660971	G	A	3	ACTCGCAAGGACGGGACGCTCTTCCCGCCATTCGTCAAGGCGGAAATATTGCTCCGCCACACACGCACCTTTTCCATCTCCCGCCAGGGCATATTTGATA	ACTCGCAAGGACGGGACGCTCTTCCCGCCATTCG[T/C]CAAGGCGGAAATATT[G/A]CTCC{G/C}CCACACACGCACCTTTTCCA[T/C]CTCCCGCCAGGGCATATTTGATAA
478660997	T	C	4	GCCATTCGTCAAGGCGGAAATATTGCTCCGCCACACACGCACCTTTTCCATCTCCCGCCAGGGCATATTTGATAAATGCCGTTAAAGGAGGATAGTTTTG	GCCATTCG[T/C]CAAGGCGGAAATATT[G/A]CTCC{G/C}CCACACACGCACCTTTTCCA[T/C]CTCCCGCCAGGGCATATTTGATAAATGCCGTTAAAGGAGGATAGTTTTGA{C/T}
478661052	G	T	4	CGCCAGGGCATATTTGATAAATGCCGTTAAAGGAGGATAGTTTTGACGATGGTGATTTTCAGAAGGTTATATTTGTAAAAAAATCCATCTTTGGCACTGC	CGCCAGGGCATATTTGATAAATGCCGTTAAAGGAGGATAGTTTTGA{C/T}GAT[G/T]GTGATTTTCAGAAGGTTATAT{TTG/CTA}{T/TA}AAAAAA{ATCC/TATT}ATCTTTGGCACTGCA
478661446	G	A	2	CGGTTCAAATTCGATCAGTTTTCGGTATAGATTGGTATAATATGAATACAGGGCATAGTTCTGCATGAATTTAGCATAGTTTGGCATGGAATTAAACATA	C{G/C}GTTCAAATTCGATCAGTTTTCGGTATAGATTGGTATAATATGAATACA[G/A]GGCATAGTTCTGCAT{G/A}AATTTAGCATAGTTTGGCATGGAATTAAACATAG
478661603	T	C	1	GGCATCTATGTGTTGCCCATGTGTATCCGTAGGTGCTCAACCAGATCATTTTGCAGCTATTGATGCACTACCGAATCTCGAATCTCCTAACGCATGGCGA	GGCATCTATGTGTTGCCCATGTGTATCCGTAGGTGCTCAACCAGATCATT[T/C]TGCAGCTATTGATGCACTACCGAATCTCG[A/G]ATCTCCTAACGCATGGCGAT
478661633	A	G	2	AGGTGCTCAACCAGATCATTTTGCAGCTATTGATGCACTACCGAATCTCGAATCTCCTAACGCATGGCGATAAAGACATCCTAGGTTGGCGGCACCCGGT	AGGTGCTCAACCAGATCATT[T/C]TGCAGCTATTGATGCACTACCGAATCTCG[A/G]ATCTCCTAACGCATGGCGATAAA[G/A]ACATCCTAGGTTGGCGGCACCCGGTG
478661657	G	A	2	AGCTATTGATGCACTACCGAATCTCGAATCTCCTAACGCATGGCGATAAAGACATCCTAGGTTGGCGGCACCCGGTGATCAGGCTCTGCAAGAGGTCCAT	AGCTATTGATGCACTACCGAATCTCG[A/G]ATCTCCTAACGCATGGCGATAAA[G/A]ACATCCTAGGTTGGCGGCACCCGGTGATCAGGCTCTG{C/T}AAGAGGTCCATG
478661890	T	C	3	AAACCGGACAACTGTAAACCTCTGTTGGAGAACACCAAATGTCCGCTCCATGTCCTTCCTGCAAGCTTCTTGTTCCTTGGCAAACTGAGTATGCTTGAAC	AAACCGGACAACTGTAAACCTCTGTTGGAGAACACCAAAT{G/A}TCCGCTCCA[T/C]GTCCTTCCTGCAAGCTTCTTGTT[C/T]CTTGG{C/A}AAACTGAGTATGCTTGAACA
478661914	C	T	4	TTGGAGAACACCAAATGTCCGCTCCATGTCCTTCCTGCAAGCTTCTTGTTCCTTGGCAAACTGAGTATGCTTGAACAGTATTGGATTTGAGATAGTCTTT	TTGGAGAACACCAAAT{G/A}TCCGCTCCA[T/C]GTCCTTCCTGCAAGCTTCTTGTT[C/T]CTTGG{C/A}AAACTGAGTATGCTTGAACAGTATTGGATTT{G/A}AGATAGTCTTTA
478662351	G	A	1	TGTGAAAATCCAAGCAGTGTCTTTAGCAGTGGATGTTCTCAAGTACTTGAGGACACCAATTGATGGCTGAGCAAAATTCAATGCTACCTCTAGCCTCTGC	TGTGAAAATCCAAGCAGTGTCTTTAGCAGTGGATGTTCTCAAGTACTTGA[G/A]GACACCAATTGATGGCTGAGCAAAATT{C/A}AATGCTACCTCTAGCCTCTGCC
478663342	C	A	1	ATTCCCAATAAATTCCTCCTCGATCTGCAATAGCCAGTAGGTAAGATTCGCTTTGTTCTCCTTCCTTATCCACGGGCTTGATTTGAGAGAGAGACAAAAA	ATTCCCAATAAATTCCTCCTCGATCTGCAATAGCCAGTAGGTAAGATTCG[C/A]TTTGTTCTCCTTCCTTATCCACGGG[C/A]TTGATTTGAGAGAGAGACAAAAAG
478663368	C	A	1	GCAATAGCCAGTAGGTAAGATTCGCTTTGTTCTCCTTCCTTATCCACGGGCTTGATTTGAGAGAGAGACAAAAAGGTGGAACAAGGGACCAAATATATGG	GCAATAGCCAGTAGGTAAGATTCG[C/A]TTTGTTCTCCTTCCTTATCCACGGG[C/A]TTGATTTGAGAGAGAGACAAAAAGGTGGAACAAGGGACCAAATATATGGA
478663494	A	G	2	GCTAAGAGGGCAGGGGACGACGCCCGGTGGGGTTGGGGGACAAGGAGCCAACAGTGGCACTTTGTAGCTAGGAACCAACAAGGTCAATTCGGCCGCAAGT	GCTAAGAGGGCAGGGGACGACGCCCGG{T/TGGGGCGGGGGGCGG}GGGGTTGGGGGACAAGGAGCCA[A/G]CAGTGGCACTTTGTAGCTAGGAACCAACAAGGTCAATT[C/T]GGCCGCAAGTG
478663533	C	T	1	ACAAGGAGCCAACAGTGGCACTTTGTAGCTAGGAACCAACAAGGTCAATTCGGCCGCAAGTGGCAGCGAAGAACCAATTGAGCTTCATCCCTGCTCGAGG	ACAAGGAGCCA[A/G]CAGTGGCACTTTGTAGCTAGGAACCAACAAGGTCAATT[C/T]GGCCGCAAGTGGCAGCGAAGAACCAATTGAGCTTCATCCCTGCTCGAGGT
478664079	T	C	3	ACTAGACACTATCAGAATAAAACAAAAAAAATCTGTAAAAGATACTCTTTTCTATCCAAATTAATTAACTCGGATTTGTCAAGATACGGACGCATCTAGA	ACTAGACACTATCAGAATAAAA{C/CA}AAAAAAAATCTGTAAAAGATACTCTTT[T/C]CTATCCAAATTAATTAACT{C/T}GGATTTGTCAAGATACGGACG{C/T}ATCTAGAC
478664500	C	T	7	GAGAGAATATTCTCTTTTGAGGAACCACCTCATTCTATTTTATTTCTCAACTGAACACTAGAACGGCTCTTAAACGTGGAACTATTCTATTTCATTTCAC	GAG{A/G}GAATATTCTCTTTTGAGGAA{C/T}CACCTCATTCTATTTTATTTCTCAA[C/T]TGAACACTAGAACGGCTCT[T/C]AAAC{G/A}TG{G/A}AACTATTC[T/C]ATTTCATT{T/C}CACT
478664520	T	C	6	GGAACCACCTCATTCTATTTTATTTCTCAACTGAACACTAGAACGGCTCTTAAACGTGGAACTATTCTATTTCATTTCACTTCGTGACACCAACCAAACA	GGAA{C/T}CACCTCATTCTATTTTATTTCTCAA[C/T]TGAACACTAGAACGGCTCT[T/C]AAAC{G/A}TG{G/A}AACTATTC[T/C]ATTTCATT{T/C}CACTTCGTGACACCAACCAAACAC
478664537	T	C	6	TTTTATTTCTCAACTGAACACTAGAACGGCTCTTAAACGTGGAACTATTCTATTTCATTTCACTTCGTGACACCAACCAAACACACCCTAAATGAACCTA	TTTTATTTCTCAA[C/T]TGAACACTAGAACGGCTCT[T/C]AAAC{G/A}TG{G/A}AACTATTC[T/C]ATTTCATT{T/C}CACTTCGTGACACCAACCAAACACA{C/T}CCTAAATGAACCTAG
478664899	A	C	1	TTAGAGATAAATATGCAGGCGTACTACCGATGTCTAAGAGTAGGTATATGAATGACTCGTGAACCGTGATATGGTCCATACCAATAACCGATACATCATG	TTAGAGATAAATATGCAGGCGTACTACCGATGTCTAAGAGTAGGTATATG[A/C]ATGACT[C/G]GTGAACCGTGATATGGTCCATACCAATAACCGATACATCATGG
478664906	C	G	1	TAAATATGCAGGCGTACTACCGATGTCTAAGAGTAGGTATATGAATGACTCGTGAACCGTGATATGGTCCATACCAATAACCGATACATCATGGGGAATG	TAAATATGCAGGCGTACTACCGATGTCTAAGAGTAGGTATATG[A/C]ATGACT[C/G]GTGAACCGTGATATGGTCCATACCAATAACCGATACATCATGGGGAATGT
478665998	T	G	4	GGCGAAGGGGACTGAACGAAAAGGGAAAAGGGGCTGAGCAAGCTAAATTTTGTATAAGAGGGCCGATCAAGCTAATCTTTACTAATTATGCCCTCTAATC	GGCGAAGGGGA{C/T}TGAA{CGAAAAGG/C}GAAAAGGGG{C/T}TGAGCAAGCTAAATTT[T/G]GTATAAGAGGGCCGATCAAGCTAATCTTTACTAATTATGCCCTCTAATCA[C/T]
478666049	C	T	1	GTATAAGAGGGCCGATCAAGCTAATCTTTACTAATTATGCCCTCTAATCACCTCTAAAACTAGTATTACCTCTATCCCAAGGCTTAAGGCCTATATTTTT	GTATAAGAGGGCCGATCAAGCTAATCTTTACTAATTATGCCCTCTAATCA[C/T]CTCTAAAACTAGTATTACCTCT{A/ATC}TCCCAAGGCTTAAGGCCTATATTTTTT
478666265	C	G	1	TGTAACATGACACGTCTGCATGCCTACCGCGTCATCTATCCTGCCACTTTCCTTTCTGGGTACTATACTCTTTTCTCGTACTTCATACACGTATCCCCTG	TGTAACATGACACGTCTGCATGCCTACCGCGTCATCTATCCTGCCAC{T/TTTG}TT[C/G]CTTTCTGGGTACTATACTCTTTTCTCGTACTTCATACACGTATCCCCTGT
478668065	A	G	4	TTAGATAGATATTTTTTAGAGATTTGCCCCCCGAACATTCCAATATTACCAGCGTCAGGAACCCGTCCGATTGCACGTGCGTGAGTGCGTGACCACCCAC	TTAGAT{AGATA/GGATA,GGGAT}TTTTTTAGAGATTTGCCCCCCGAACATTCCAATATTACC[A/G]GCGTCA[G/A]GAACCC[G/C]TCCGATTGCACGTGC[G/A]TGAGTGCGTGACCACCCACT
478668072	G	A	4	GATATTTTTTAGAGATTTGCCCCCCGAACATTCCAATATTACCAGCGTCAGGAACCCGTCCGATTGCACGTGCGTGAGTGCGTGACCACCCACTTGTTCT	GATATTTTTTAGAGATTTGCCCCCCGAACATTCCAATATTACC[A/G]GCGTCA[G/A]GAACCC[G/C]TCCGATTGCACGTGC[G/A]TGAGTGCGTGACCACCCACTTGTTCT[G/A]
478668079	G	C	4	TTTAGAGATTTGCCCCCCGAACATTCCAATATTACCAGCGTCAGGAACCCGTCCGATTGCACGTGCGTGAGTGCGTGACCACCCACTTGTTCTGCCCGCC	TTTAGAGATTTGCCCCCCGAACATTCCAATATTACC[A/G]GCGTCA[G/A]GAACCC[G/C]TCCGATTGCACGTGC[G/A]TGAGTGCGTGACCACCCACTTGTTCT[G/A]CCCGCCA
478668095	G	A	5	CCGAACATTCCAATATTACCAGCGTCAGGAACCCGTCCGATTGCACGTGCGTGAGTGCGTGACCACCCACTTGTTCTGCCCGCCATGCTCGAAGTAGAAC	CCGAACATTCCAATATTACC[A/G]GCGTCA[G/A]GAACCC[G/C]TCCGATTGCACGTGC[G/A]TGAGTGCGTGACCACCCACTTGTTCT[G/A]CCCGCCATGCTCGAAGTAGAACC[G/A]
478668122	G	A	5	GGAACCCGTCCGATTGCACGTGCGTGAGTGCGTGACCACCCACTTGTTCTGCCCGCCATGCTCGAAGTAGAACCGCGAGAGCAGGCTCGACGCCACCGAG	[G/A]GAACCC[G/C]TCCGATTGCACGTGC[G/A]TGAGTGCGTGACCACCCACTTGTTCT[G/A]CCCGCCATGCTCGAAGTAGAACC[G/A]CGAGAGCAG[G/C]CTCGACGCCACCGAGC
478668146	G	A	3	TGAGTGCGTGACCACCCACTTGTTCTGCCCGCCATGCTCGAAGTAGAACCGCGAGAGCAGGCTCGACGCCACCGAGCCCACAAGCACCCAGTCCACGCAT	TGAGTGCGTGACCACCCACTTGTTCT[G/A]CCCGCCATGCTCGAAGTAGAACC[G/A]CGAGAGCAG[G/C]CTCGACGCCACCGAGCCCACAAGCACCCAGTCCACGC{AT/A}G
478668156	G	C	3	ACCACCCACTTGTTCTGCCCGCCATGCTCGAAGTAGAACCGCGAGAGCAGGCTCGACGCCACCGAGCCCACAAGCACCCAGTCCACGCATGAGTAAGCAA	ACCACCCACTTGTTCT[G/A]CCCGCCATGCTCGAAGTAGAACC[G/A]CGAGAGCAG[G/C]CTCGACGCCACCGAGCCCACAAGCACCCAGTCCACGC{AT/A}GAGTAAGCAAC
478670712	C	T	0	TTTATCAACATGAAATATGCAAAGCATGCAAAAGGTATCAGAGCTGGGTTCGATCTTGAACTCACTTGTGGGATGCTCTCAAGAGCTCTTTTTGTCAACT	TTTATCAACATGAAATATGCAAAGCATGCAAAAGGTATCAGAGCTGGGTT[C/T]GATCTTGAACTCACTTGTGGGATGCTCTCAAGAGCTCTTTTTGTCAACTC
478671265	C	A	0	AACATCACATGGGAATATGAGTGAAGCATATGTAATGTCACAAGTGTCATCCATACCATGCATATCCTCACAATTCATCATGTCCACTAGTGGGATCATG	AACATCACATGGGAATATGAGTGAAGCATATGTAATGTCACAAGTGTCAT[C/A]CATACCATGCATATCCTCACAATTCATCATGTCCACTAGTGGGATCATGG
478671609	G	T	0	AAATCGAAATGGTTCCACTTGACCTATCAACTACCACTCTCAACTCACTCGGTGCTCATGCCCTCAAAGTTGGAGCACTCAATCTCACATAAGGTGGAGT	AAATCGAAATGGTTCCACTTGACCTATCAACTACCACTCTCAACTCACTC[G/T]GTGCTCATGCCCTCAAAGTTGGAGCACTCAATCTCACATAAGGTGGAGTC
478673450	G	A	1	ACAGTTCTCACTCAAGTGGGCTAAGTGGCTCTCATACTCACATGGGATTGGTACCACATCATCACTCAAGCATATAGGGATATGCTCGGTTTCCTCAACT	ACAGTTCTCACTCAAGTGGGCTAAGTGGCTCTCATACTCACATGGGATTG[G/A]TACCACATCATCACTCAAGCATATAGGGATATGCTC{G/T}GTTTCCTCAACTC
478673584	G	T	1	GCTCACCATTCGTGACCTTGTCACCTTCAAAGTTGGATGCCATAAGATGGGCACCATCGCTCGCCTCCATGGTCGAAGGGAAAATCCCATGCTCGGCCGT	GCTCACCATTCGTGACCTTGTCACCTTCAAAGTTGGATGCCATAAGATGG[G/T]CACCATCGCT[C/T]GCCTCCATGGTCGAAGGGAAAATCCCATGCTCGGCCGTT
478673595	C	T	1	GTGACCTTGTCACCTTCAAAGTTGGATGCCATAAGATGGGCACCATCGCTCGCCTCCATGGTCGAAGGGAAAATCCCATGCTCGGCCGTTTTGTGGCCAT	GTGACCTTGTCACCTTCAAAGTTGGATGCCATAAGATGG[G/T]CACCATCGCT[C/T]GCCTCCATGGTCGAAGGGAAAATCCCATGCTCGGCCGTTTTGTGGCCATC
478677273	T	A	0	TACTAGTACTATTGTAAACGTTTATTGGCCTATAATTAAAATTGGGAATATTTCGAAAATTAGGGAGGAATTATTAGCACTTAATTCATGATTTAGTCCG	TACTAGTACTATTGTAAACGTTTATTGGCCTATAATTAAAATTGGGAATA[T/A]TTCGAAAATTAGGGAGGAATTATTAGCACTTAATTCATGATTTAGTCCGA
478677713	T	C	0	CTACAAAAGATTCTGGTTTCGCTACATTGTAAAAATAATAATGGTTCGAATACAAAACACAAAAGGAAAAAAAAGGTGGACTTGCCAGAGACCTGTAGCA	CTACAAAAGATTCTGGTTTCGCTACATTGTAAAAATAATAATGGTTCGAA[T/C]ACAAAACACAAAAGGAAAAAAAAGGTGGACTTGCCAGAGACCTGTAGCAA
478679114	A	C	0	CATTTTTCTCGCCCAATCTGCTGGCACCTTGGCCGCAGCCCTACTACCGTAAGACCTAATAAACCGATATGGAGGGAGTAGCATGGCCTCTTAATTAGTT	CATTTTTCTCGCCCAATCTGCTGGCACCTTGGCCGCAGCCCTACTACCGT[A/C]AGACCTAATAAACCGATATGGAGGGAGTAGCATGGCCTCTTAATTAGTTT
478679358	G	C	0	CTCAGATTGTGCTGGCGGCCGGGTTATAGTTAGCAATAACCAGAAATGTAGCAGATGCAACGGGGATCGGAATCCACCTTTCCCGATTTGGTGCCTATGT	CTCAGATTGTGCTGGCGGCCGGGTTATAGTTAGCAATAACCAGAAATGTA[G/C]CAGATGCAACGGGGATCGGAATCCACCTTTCCCGATTTGGTGCCTATGTA
478679457	G	A	2	TAGTAGAGGGTTTGTCTCGTATCCCGTATTAGGAGTGGGATTGCTTACACGCGGGGATTATTGACGGCTCGCCTAGCGCTCACATGCTGTGCTTGATCTG	TAGTAGAGGGTTTGTCTCGTATCCCGTATTAGGAGTGGGATTGCTTACAC[G/A]CGGG[G/A]ATTATTGACGGCTCGCCTA[G/A]CGCTCACATGCTGTGCTTGATCTGC
478679462	G	A	2	GAGGGTTTGTCTCGTATCCCGTATTAGGAGTGGGATTGCTTACACGCGGGGATTATTGACGGCTCGCCTAGCGCTCACATGCTGTGCTTGATCTGCGTCC	GAGGGTTTGTCTCGTATCCCGTATTAGGAGTGGGATTGCTTACAC[G/A]CGGG[G/A]ATTATTGACGGCTCGCCTA[G/A]CGCTCACATGCTGTGCTTGATCTGCGTCCA
478679482	G	A	2	GTATTAGGAGTGGGATTGCTTACACGCGGGGATTATTGACGGCTCGCCTAGCGCTCACATGCTGTGCTTGATCTGCGTCCATGTGTGGAATGCGAGCATG	GTATTAGGAGTGGGATTGCTTACAC[G/A]CGGG[G/A]ATTATTGACGGCTCGCCTA[G/A]CGCTCACATGCTGTGCTTGATCTGCGTCCATGTGTGGAATGCGAGCATGT
478679598	G	A	0	AAAGAAAACCATACTGTCCTTCTCCCCAAGAGGCGCTTACCTGAAGAAGGGAAGCTGGTCAATCATTTGCATGCTTACATAAGTAGAAAGCACAACAGAT	AAAGAAAACCATACTGTCCTTCTCCCCAAGAGGCGCTTACCTGAAGAAGG[G/A]AAGCTGGTCAATCATTTGCATGCTTACATAAGTAGAAAGCACAACAGATG
478679889	A	G	4	AACCATGACAATGTCCAAGGAGCGGCAAAAGACAAAGAGATAGAGAGAGAACATAGAGTGGCAATTCAACACGGAGCTTGGAAGCACATGCTCCTACATA	AAC{C/T}ATGAC{A/AAT}ATGTCCAAGGAGCGGCAAAAGACAAAGAGA{T/TAGAG}A{G/GAGAT}AGAGAGA[A/G]CATAGAGTGGCAATTCAACACGGAGCTTGGAAGCACATGCTCCTACATAA
478679949	C	T	0	GCAATTCAACACGGAGCTTGGAAGCACATGCTCCTACATAAACAAAAAGACAATCAAATGTCAAAAAATCTGGAAAAAATCAGACGGGTAGCCACTAAGG	GCAATTCAACACGGAGCTTGGAAGCACATGCTCCTACATAAACAAAAAGA[C/T]AATCAAATGTCAAAAAATCTGGAAAAAATCAGACGGGTAGCCACTAAGGG
478680031	A	C	1	GACGGGTAGCCACTAAGGGGAAATTTTTTGTTTGCCATGGTATACAAAAAATCGGTCCTCCAAAATCCGCTTTTTACTATGCCAATTGAACACCACATAT	GACGGGTAGCCACTAAGGGGAAATTTTTTGTTTGCCATGGTATACAAAAA[A/C]TCGGTCCTCCAAAATCCGCTTTTTACTATGCCAATTGAACACCACATAT{ATT/A,AT}
478680093	A	G	2	AAATCCGCTTTTTACTATGCCAATTGAACACCACATATATTTTTTTCATCATAAAGTTCAGCAAACCACAAATATGGAAAAACACCAACAAGTACGATTT	AAATCCGCTTTTTACTATGCCAATTGAACACCACATAT{ATT/A,AT}TTTTTCATC[A/G]TAAAGTTCAGCAAACCACAAATATGGAAAAACACCAACAAGTACGA[T/C]TTA
478680140	T	C	4	ATCATAAAGTTCAGCAAACCACAAATATGGAAAAACACCAACAAGTACGATTTAGAAAACCATTTTTTTAATTTTAAGACCTAACTAGGTCTAGGCCTAA	ATC[A/G]TAAAGTTCAGCAAACCACAAATATGGAAAAACACCAACAAGTACGA[T/C]TTAGAAAACCATTT{T/C}TTTAATTTTAAGACCTAACTA{GG/AA}TCTAG[G/T]CCTAAC
478680184	G	T	5	GTACGATTTAGAAAACCATTTTTTTAATTTTAAGACCTAACTAGGTCTAGGCCTAACCCTAATCGAAAGTCCTCACTATAACCATAACCCTAAGCCAAAA	GTACGA[T/C]TTAGAAAACCATTT{T/C}TTTAATTTTAAGACCTAACTA{GG/AA}TCTAG[G/T]CCTAACCCTAATCGAAAGTCCTCAC{TATA/CATA,CATC}ACCATAACC[C/A]TAAGCCAAAAA
478680223	C	A	3	ACTAGGTCTAGGCCTAACCCTAATCGAAAGTCCTCACTATAACCATAACCCTAAGCCAAAAACTTTAAAAAATATGCTTCATAGCCATCATACTACCAAC	ACTA{GG/AA}TCTAG[G/T]CCTAACCCTAATCGAAAGTCCTCAC{TATA/CATA,CATC}ACCATAACC[C/A]TAAGCCAAAAACTTTAAAAAATATGCTTCATAGCCATCATACTACCAACA
478681139	C	A	0	ACGCGAGCACGGACCATGCACAGCACGGAGTACATGACAGGTCCGGTAGTCCACCTCGATTGGTCCTTGGCTAGGACCAGCAGACCATACAATGGCTTCT	ACGCGAGCACGGACCATGCACAGCACGGAGTACATGACAGGTCCGGTAGT[C/A]CACCTCGATTGGTCCTTGGCTAGGACCAGCAGACCATACAATGGCTTCTT
478681201	A	G	1	GTCCTTGGCTAGGACCAGCAGACCATACAATGGCTTCTTGATTTGGATCAAACAGATGTCCCTGTAGAAGACCTTTGGCTGCGCGAACATTCACATAGAC	GTCCTTGGCTAGGACCAGCAGACCATACAATGGCTTCTTGATTTGGATCA[A/G]ACAGATGTCCCTG{T/C}AGAAGACCTTTGGCTGCGCGAACATTCACATAGACC
478681800	G	A	0	GTATTTTTCTATTTAATATGGAATAATTAATATCTTTAAATCCGTAAATCGTAATTTGACAAATAATATGACTAAATTGATCATAAAAATAAGAAGAATC	GTATTTTTCTATTTAATATGGAATAATTAATATCTTTAAATCCGTAAATC[G/A]TAATTTGACAAATAATATGACTAAATTGATCATAAAAATAAGAAGAATCC
478681878	T	C	2	GATCATAAAAATAAGAAGAATCCAAATACTTTATCAATATCAACTTATCATAAACTATACCGTGATTCTAGTTATAATTTTATTTGCCCGTTTAAAACGG	GATCATAAAAATAAGAAGAATCCAAATAC{TT/GA}TATCAATATCAACTTATCA[T/C]AAACTATAC[C/A]GTGATTCTAGTTATAATTTTATTTGCCCGTTTAAAACGGC
478681888	C	A	2	ATAAGAAGAATCCAAATACTTTATCAATATCAACTTATCATAAACTATACCGTGATTCTAGTTATAATTTTATTTGCCCGTTTAAAACGGCACGCATAAA	ATAAGAAGAATCCAAATAC{TT/GA}TATCAATATCAACTTATCA[T/C]AAACTATAC[C/A]GTGATTCTAGTTATAATTTTATTTGCCCGTTTAAAACGGCACGCATAAAG
478681947	C	A	0	AGTTATAATTTTATTTGCCCGTTTAAAACGGCACGCATAAAGATTCTTAGCTCGAGGTTGAGACTCGCTAAACTTGAAATGGATCTCTAATAAAATAGCA	AGTTATAATTTTATTTGCCCGTTTAAAACGGCACGCATAAAGATTCTTAG[C/A]TCGAGGTTGAGACTCGCTAAACTTGAAATGGATCTCTAATAAAATAGCAT
478682051	T	C	4	GTAAACCTAAAAATATTTTTTGTAAAAAATTATGAGCATCAGATCATGTATCCATTGTTCATATCTGACCCACTTCCTACCGATTCAGCAGGAATTTTTC	{GTA/ATG}A/G}AACCTAAAAATATTTTTTGTAAAAAATTATGAGCATCAGATCATGTA[T/C]CCATTGTTCATATCTGACCCACTTCCTACCGATTCAGCA[G/T]GAATTT[T/G]TCT
478682091	G	T	5	AGATCATGTATCCATTGTTCATATCTGACCCACTTCCTACCGATTCAGCAGGAATTTTTCTTTTTCACCAGAGATAAACGGAAAGGTTTGAGATCCCCCC	AGATCATGTA[T/C]CCATTGTTCATATCTGACCCACTTCCTACCGATTCAGCA[G/T]GAATTT[T/G]TCTTTTTCACCA[G/C]AGATAAACGGAAAGGTTT{G/A}AGA{TCC/T}CCCCT
478682098	T	G	5	GTATCCATTGTTCATATCTGACCCACTTCCTACCGATTCAGCAGGAATTTTTCTTTTTCACCAGAGATAAACGGAAAGGTTTGAGATCCCCCCTGTTAGG	GTA[T/C]CCATTGTTCATATCTGACCCACTTCCTACCGATTCAGCA[G/T]GAATTT[T/G]TCTTTTTCACCA[G/C]AGATAAACGGAAAGGTTT{G/A}AGA{TCC/T}CCCCTGTTAGGA
478682111	G	C	4	ATATCTGACCCACTTCCTACCGATTCAGCAGGAATTTTTCTTTTTCACCAGAGATAAACGGAAAGGTTTGAGATCCCCCCTGTTAGGATATTGTCCATGT	ATATCTGACCCACTTCCTACCGATTCAGCA[G/T]GAATTT[T/G]TCTTTTTCACCA[G/C]AGATAAACGGAAAGGTTT{G/A}AGA{TCC/T}CCCCTGTTAGGATATTGTCCATGTA
478682164	G	A	3	ATAAACGGAAAGGTTTGAGATCCCCCCTGTTAGGATATTGTCCATGTAAGGTGTTCTAGTATTTTAAAAAATGTGGTGATAGCATTTTGAATTAGCCATT	ATAAACGGAAAGGTTT{G/A}AGA{TCC/T}CCCCTGTTAGGATATTGTCCATGTAAG[G/A]TGTTCTAGTATTTTAAAAAATGTGGTGATAG[C/T]ATTTTGAATTAGCCATTT
478682196	C	T	2	GGATATTGTCCATGTAAGGTGTTCTAGTATTTTAAAAAATGTGGTGATAGCATTTTGAATTAGCCATTTGGTGGTTGCTTCACAAAATCGTCCGTTTTTT	GGATATTGTCCATGTAAG[G/A]TGTTCTAGTATTTTAAAAAATGTGGTGATAG[C/T]ATTTTGAATTAGCCATTTGGTGGTTGCTTCACA[A/G]AATCGTCCGTTTTTTG
478682230	A	G	4	AAAAATGTGGTGATAGCATTTTGAATTAGCCATTTGGTGGTTGCTTCACAAAATCGTCCGTTTTTTGCACTCGAAAATTGGGAAATGGTTATTTGGCGCG	AAAAATGTGGTGATAG[C/T]ATTTTGAATTAGCCATTTGGTGGTTGCTTCACA[A/G]AATCGTCCGTTTTTTGCACTCG[A/G]AAATTGG{G/A}AAATGGTTATTTGG{C/T}GCGA
478682253	A	G	3	AATTAGCCATTTGGTGGTTGCTTCACAAAATCGTCCGTTTTTTGCACTCGAAAATTGGGAAATGGTTATTTGGCGCGACGAAAAGGAAAACTTTCTCCTA	AATTAGCCATTTGGTGGTTGCTTCACA[A/G]AATCGTCCGTTTTTTGCACTCG[A/G]AAATTGG{G/A}AAATGGTTATTTGG{C/T}GCGACGAAAAGGAAAACTTTCTCCTAT
478682351	C	T	0	TATAACATTGTTCGACATCCCATGGTGCACATGTATGAACAATATGGACACATTATCACAAACCATGCCTTAATTATAACCATAACATTGGTCATTTGAT	TATAACATTGTTCGACATCCCATGGTGCACATGTATGAACAATATGGACA[C/T]ATTATCACAAACCATGCCTTAATTATAACCATAACATTGGTCATTTGATC
478682412	G	A	3	ACCATGCCTTAATTATAACCATAACATTGGTCATTTGATCCGAAAGTCAGGAAACCTCGAATGAGATAGGTCATTTTGTGAAGGGTTTTTGAGACATAAT	ACCATGCCTTAATTATAACCATAACATTGGTCATTTGATCCGAAAGTCAG[G/A]AAACCTC[G/A]AATGAGATA[G/T]GTCATTTTGTGAAG{G/GT}GTTTTTGAGACATAATC
478682420	G	A	3	TTAATTATAACCATAACATTGGTCATTTGATCCGAAAGTCAGGAAACCTCGAATGAGATAGGTCATTTTGTGAAGGGTTTTTGAGACATAATCAATATAC	TTAATTATAACCATAACATTGGTCATTTGATCCGAAAGTCAG[G/A]AAACCTC[G/A]AATGAGATA[G/T]GTCATTTTGTGAAG{G/GT}GTTTTTGAGACATAATCAATATACC
478682430	G	T	3	CCATAACATTGGTCATTTGATCCGAAAGTCAGGAAACCTCGAATGAGATAGGTCATTTTGTGAAGGGTTTTTGAGACATAATCAATATACCAAGTTTGAT	CCATAACATTGGTCATTTGATCCGAAAGTCAG[G/A]AAACCTC[G/A]AATGAGATA[G/T]GTCATTTTGTGAAG{G/GT}GTTTTTGAGACATAATCAATATACCAAGTTTGATA
478682530	C	T	3	ATTTTTCCTTCTAACTATGTCACATAATATGACACCATACGAAGGTTTCGCATTGTTTGGATCGTTTTTGAATTTCTTATGCCTATTTAAACTATATATA	ATTTTT{C/T}CTTCTAACTATGTCACATAATA{T/C}GACACCATACGAAGGTTTCG[C/T]ATTGTTTGGATCGTTTTTGAATTTCTTATGCCT{A/AT}TTTAAACTATATATAT
478682627	G	T	1	ATATAATATTTTATGTTTCACTTAATTTTTATTTACAAATGTGTAAATTTGAGTGTATATCGATATATCTTATTTTTATGCAAATTTTGATATATTATTT	ATATAATATTTTATGTTTCACTTAATTTTTATTTACAAATGTGTAAATTT[G/T]AGTGTATATCGATATATCTTATTTTTATGCAAATTTT{G/A}ATATATTATTTG
478683307	T	C	1	GACCTAACAAGAGGATGGAGTTGGAGTTGCCCTAGCATCGTGCGCGCGCATTTGTGTTCACCACACACATGCATTTGTTGGGAATTGAAGGGGGCAGCGG	GACCTAACAAGAGGATGGAGTTGGAGTTGCCCTAGCATCGTGCGCGCGCA[T/C]TTGTGTTCACCACACACATGCATTTGTTGGGAATTGAAGGGGGCAGCGG{G/C}
478683629	A	G	0	GTCAGTCAGCGAGTGTGCCCGGCCGGCCGGCGAACACTTGTCGTCGTGGCAGTACTATCTATCTATCTACTGTAGGTAGCTTGTCATGGCAATGCAAAAA	GTCAGTCAGCGAGTGTGCCCGGCCGGCCGGCGAACACTTGTCGTCGTGGC[A/G]GTACTATCTATCTATCTACTGTAGGTAGCTTGTCATGGCAATGCAAAAAA
478685162	G	A	1	GCACTATTGTGTTGTTCTTGGAGCGTCTTAGTTTTCGTTTTCTTTGATTAGTTGTTTAGTTTGCTTGAATAAAGTAGTTTTGACCCCCGTTCTCGCTTCG	GCACTATTGTGTTGTTCTTGGAGCGTCTTAGTTTTCGTTTTCTTTGATTA[G/A]TTGTTTAGTTTGCTTGAATAAAGTAGTTTTGACCCCCGTTCTCGCTT{C/T}GT
478685302	C	A	0	AATTCTTGCTTGAAAAGTGCAAGAGGAGCTTGCATTGACTGTGACTTAGACTTTATCATGTCATGCTAGGTGTTGTTTTGACCTTATGCTTAGTGATTAT	AATTCTTGCTTGAAAAGTGCAAGAGGAGCTTGCATTGACTGTGACTTAGA[C/A]TTTATCATGTCATGCTAGGTGTTGTTTTGACCTTATGCTTAGTGATTATT
478686250	T	G	2	GCTGGGATGTTCATTGTCTGCTTGCCTTGTAATTTTGGTTATGGGATAGCTCTTGTACCATGTGCAAGGGGTACCCCGTTGGCGGTTCTCTATTATACGC	{G/C}CTGGGATGTTCATTGTCTGCTT{G/T}CCTTGTAATTTTGGTTATGGGATAGC[T/G]CTTGTACCATGTGCAAGGGGTACCCCGTTGGCGGTTCTCTATTATACGCA
478686411	C	G	1	TCATATTCAAGGGACATGCGATTGTCAACTTATACTTTGTCAAGCATATACTCCATAGTTTGTTCACTTTAAACTTAATCACTTCAAGATGCTTATGATA	TCATATTCAAGGGACATGCGATTGTCAACTTATACTTTGTCAAGCATATA[C/G]TCCATAGTTTGTTCACTTTAAACTTAATCACTTCAAGATGCTTATGATA{G/T}
478686847	C	A	1	AAAAAAACAAACGTTTTTCAAGGCATGTTATTCATGATCTTTGTTTGTAGCCTGTCATGTTTCATGCATAGTTACTTTGTCTTACTGTTAGAACTCCATC	AAAAAAACAAACGTTTTTCAAGGCATGTTATTCATGATCTTTGTTTGTAG[C/A]CTGTCATGTTTCATGCATAGTTACTTTGTCTTACT[G/A]TTAGAACTCCATCT
478686883	G	A	1	ATCTTTGTTTGTAGCCTGTCATGTTTCATGCATAGTTACTTTGTCTTACTGTTAGAACTCCATCTTTCATGTACATGTTTAGAGTTCTTTGATCCTAGCT	ATCTTTGTTTGTAG[C/A]CTGTCATGTTTCATGCATAGTTACTTTGTCTTACT[G/A]TTAGAACTCCATCTTTCATGTACATGTTTAGAGTTCTTTGATCCTAGCTT
478687019	A	G	1	GGTGCATGTCACCTCAAAAATTATTCTTTATATCACTTACCTACTCGAGGACGAGAAGGAGTTAAGCTTGGGGATGCTTGATACGTCGGAAACGTATATA	GGTGCATGTCACCTCAAAAATTATTCTTTATATCACTTACCTACTCGAGG[A/G]CGAGAAGGAGTTAAGCTTGGGGATGCTTGATACGTCGGAAA[C/T]GTATATAT
478687061	C	T	2	ACTCGAGGACGAGAAGGAGTTAAGCTTGGGGATGCTTGATACGTCGGAAACGTATATATAATTTTTATGTGCCATGCTTGTTTAGTATCTACTTTGCTTT	ACTCGAGG[A/G]CGAGAAGGAGTTAAGCTTGGGGATGCTTGATACGTCGGAAA[C/T]GTATATATAATTTTTATGTG{CCA/ACG}TGCTTGTTTAGTATCTACTTTGCTTTG
478688523	G	A	0	CTTTGAGTCGTTTCCTTCCTCCTACTGGTTTGATAACCACGGTTTCTACTGAGGGAAACTTTCTGTTGTGCTCATCACACCTTTCTCTTGGGGTTTCCAA	CTTTGAGTCGTTTCCTTCCTCCTACTGGTTTGATAACCACGGTTTCTACT[G/A]AGGGAAACTTTCTGTTGTGCTCATCACACCTTTCTCTTGGGGTTTCCAAC
478688779	G	T	0	CTCAAGGCACTAAGGGTGCAAGTCGTGCCCACCACGAAATCAACCTCAAAGACGCCGGCTAGGAGATCGCGCGTGAGGCTGTATGAGGCAATCGCATTCT	CTCAAGGCACTAAGGGTGCAAGTCGTGCCCACCACGAAATCAACCTCAAA[G/T]ACGCCGGCTAGGAGATCGCGCGTGAGGCTGTATGAGGCAATCGCATTCTA
478688831	C	T	1	CGCCGGCTAGGAGATCGCGCGTGAGGCTGTATGAGGCAATCGCATTCTACCGGTTGATGCCTCTCGCGATCTGATGATGGCCTATCACTGGCTCCTGATC	CGCCGGCTAGGAGATCGCGCGTGAGGCTGTATGAGGCAATCGCATTCTAC[C/T]GGTTGATGCCTCTCGCGATCTGATGATGGC[C/A]TATCACTGGCTCCTGATCG
478688862	C	A	1	TGAGGCAATCGCATTCTACCGGTTGATGCCTCTCGCGATCTGATGATGGCCTATCACTGGCTCCTGATCGATGAGCACAATCGATAGGTCAAGCTGCAAG	TGAGGCAATCGCATTCTAC[C/T]GGTTGATGCCTCTCGCGATCTGATGATGGC[C/A]TATCACTGGCTCCTGATCGATGAGCACAATCGATAGGTCAAGCTGCAAGG
478688974	G	A	3	AACACAAGCAGGCGGCTGACAAATCGAGCATATGGCAAGTTGCGCTCTCCGCCGCTGGTGGCTCCTCTTCACACCACAATGATGGTCATAAGAACCGCTC	AACACAAGCAGGCGGCTGACAAATCGAGCATATGGCAAGTTGCGCTCTCC[G/A][C/T]CGCTGGTGGCTCCTCTTC{A/G,T}CAC{CA/GG}CAATGATGGTCATAAGAACCGCTCT
478688975	C	T	3	ACACAAGCAGGCGGCTGACAAATCGAGCATATGGCAAGTTGCGCTCTCCGCCGCTGGTGGCTCCTCTTCACACCACAATGATGGTCATAAGAACCGCTCT	ACACAAGCAGGCGGCTGACAAATCGAGCATATGGCAAGTTGCGCTCTCC[G/A][C/T]CGCTGGTGGCTCCTCTTC{A/G,T}CAC{CA/GG}CAATGATGGTCATAAGAACCGCTCTT
478689185	G	A	1	TGCGATCATGGCGGACACCACTTACCTCGCATCCAACCTGCCACCGGCAGGGGACCCAAAAACGCGATCCACAACGCTGCACTCGCATGCCTTGAACTCG	TGCGATCATGGCGGACACCACTTACCTCGCATCCAACCTGCCACCGGCAG[G/A]G[G/T]ACCCAAAAACGCGATCCACAACGCTGCACTCGCATGCCTTGAACTCGT
478689187	G	T	1	CGATCATGGCGGACACCACTTACCTCGCATCCAACCTGCCACCGGCAGGGGACCCAAAAACGCGATCCACAACGCTGCACTCGCATGCCTTGAACTCGTC	CGATCATGGCGGACACCACTTACCTCGCATCCAACCTGCCACCGGCAG[G/A]G[G/T]ACCCAAAAACGCGATCCACAACGCTGCACTCGCATGCCTTGAACTCGTCG
478689709	G	T	0	AGGGCCTGGCTTAGCAGCCTCCCCTCCGGCTCCATCCGAAGCTGGGAAGAGCTATCGTACAGCTTCATCCGCAACTTCAAGGGCACCAGCAAGAGGCCAG	AGGGCCTGGCTTAGCAGCCTCCCCTCCGGCTCCATCCGAAGCTGGGAAGA[G/T]CTATCGTACAGCTTCATCCGCAACTTCAAGGGCACCAGCAAGAGGCCAGC
478689894	G	A	3	CTCTGCCACAAACATCTCTGAGGAGAGGGCAATCGACGCCTTCATGGATGGCGTCAAGCGCCATGAGTTCAAGGAGGAGCTCGGGTGTGTCAAGCCCAAA	CTCTGCCACAAACATCT{C/A}TGAGGAGAGGGCAATCGACGCCTTCATGGATG[G/A]{CGTC/TGTT}AAGCGCCATGAGTTCAAGGA[G/T]GAGCTCGGGTGTGTCAAGCCCAAAA
478689919	G	T	2	AGGGCAATCGACGCCTTCATGGATGGCGTCAAGCGCCATGAGTTCAAGGAGGAGCTCGGGTGTGTCAAGCCCAAAACCCTCGACCACCTGATGGATATCG	AGGGCAATCGACGCCTTCATGGATG[G/A]{CGTC/TGTT}AAGCGCCATGAGTTCAAGGA[G/T]GAGCTCGGGTGTGTCAAGCCCAAAACCCTCGACCACCTGATGGATATCGC
478701301	G	A	0	GGCATATATCCCCTGGTAAGATATGGCTCGACGTTATCTTCGGCAAGCCCGAAAAATTCAGGCGTGAGCAGTTGGAGTTCAAAGTGGTGGACTGGCCCTC	GGCATATATCCCCTGGTAAGATATGGCTCGACGTTATCTTCGGCAAGCCC[G/A]AAAAATTCAGGCGTGAGCAGTTGGAGTTCAAAGTGGTGGACTGGCCCTCA
478701400	G	T	0	CACAGTACCATGCCATCCTCGGGCATGTGGCATTCGCAATATTCCTGGCCGTACCGCACTACGCGTACCTGCTACTAAAGATGCTAGGACCCAGGGGCGT	CACAGTACCATGCCATCCTCGGGCATGTGGCATTCGCAATATTCCTGGCC[G/T]TACCGCACTACGCGTACCTGCTACTAAAGATGCTAGGACCCAGGGGCGTC
478701584	C	T	2	GGAGCTAACAAGGCTCAAGGAGGTCACAAACAATGGGGCACCCCAGTCACCAGGCAAAACGCACTGGACATGTATTTTGACTCCACAATCAACACTAAGA	GGAGCTAACAAGGCTCAAGGAGGTCACAAACAATGGGGCACCC{C/T}AGTCAC[C/T]AGGCAAAACGCACTGGACATGTATTTTGACTCCACA[A/G]TCAACACTAAGAA
478701621	A	G	3	GCACCCCAGTCACCAGGCAAAACGCACTGGACATGTATTTTGACTCCACAATCAACACTAAGAAGGTGCAGGTTCACCCGACGGACGCCTCCAAGACGGC	GCACCC{C/T}AGTCAC[C/T]AGGCAAAACGCACTGGACATGTATTTTGACTCCACA[A/G]TCAACACTAAGAAG[G/T]TGCAGGTTCACCCGACGGACGCCTCCAAGACGGCG
478701636	G	T	1	GGCAAAACGCACTGGACATGTATTTTGACTCCACAATCAACACTAAGAAGGTGCAGGTTCACCCGACGGACGCCTCCAAGACGGCGTTGATCGCCAACGA	GGCAAAACGCACTGGACATGTATTTTGACTCCACA[A/G]TCAACACTAAGAAG[G/T]TGCAGGTTCACCCGACGGACGCCTCCAAGACGGCGTTGATCGCCAACGAC
478701702	G	A	2	CGGACGCCTCCAAGACGGCGTTGATCGCCAACGACCTAAGTTCCGCATAGGAAAGCACGCTCGTCGAATTCCTCCATGAGCGTTGGGAAATTTTCGCCTG	CGGACGCCTCCAAGACGGCGTTGATCGCCAACGACCTAAGTTCCGCATAG[G/A]AAAGCACGC[T/C]CGTCGAATTCCTCCATGAGCGTTGGGAAATTT{TC/CC,CT}GCCTGG
478701712	T	C	2	CAAGACGGCGTTGATCGCCAACGACCTAAGTTCCGCATAGGAAAGCACGCTCGTCGAATTCCTCCATGAGCGTTGGGAAATTTTCGCCTGGTGTTCTACG	CAAGACGGCGTTGATCGCCAACGACCTAAGTTCCGCATAG[G/A]AAAGCACGC[T/C]CGTCGAATTCCTCCATGAGCGTTGGGAAATTT{TC/CC,CT}GCCTGGTGTTCTACGG
478702053	G	A	0	CATCACTTAACAAGCATTGTACCAAGGACCACTTTTCTCTCCCACGGATCGATCAAATAATCGACTCCATTGCAGGATGCGAGAAACTATCCTTCCTTGA	CATCACTTAACAAGCATTGTACCAAGGACCACTTTTCTCTCCCACGGATC[G/A]ATCAAATAATCGACTCCATTGCAGGATGCGAGAAACTATCCTTCCTTGAC
478702157	A	G	4	TACTCAGGCTACAATCAAATTCGACTGAAGGCCGAGGATCATTAGAAAACAGCGTTCATCACGCTGTCCGAGGTGTTCTGTTACAACACAATGCCTTTTG	TACTCAGGCTACAATCAAATTCGACTGAAGGCC{G/C,T}AGGAT{CATTAG/TAGGAC}AAAAC[A/G]GCGTTCATCACG[C/T]TGTCCGAGGTGTTCTGTTACAA[C/T]ACAATGCCTTTTGG
478702170	C	T	4	ATCAAATTCGACTGAAGGCCGAGGATCATTAGAAAACAGCGTTCATCACGCTGTCCGAGGTGTTCTGTTACAACACAATGCCTTTTGGACTGAAGAATGC	ATCAAATTCGACTGAAGGCC{G/C,T}AGGAT{CATTAG/TAGGAC}AAAAC[A/G]GCGTTCATCACG[C/T]TGTCCGAGGTGTTCTGTTACAA[C/T]ACAATGCCTTTTGGACTGAAGAATGCA
478702193	C	T	5	GATCATTAGAAAACAGCGTTCATCACGCTGTCCGAGGTGTTCTGTTACAACACAATGCCTTTTGGACTGAAGAATGCAGGCGCCACTTACCAGAGATGCA	GAT{CATTAG/TAGGAC}AAAAC[A/G]GCGTTCATCACG[C/T]TGTCCGAGGTGTTCTGTTACAA[C/T]ACAATGCCTTTTGGACTGAAGAATGCAGG[C/T]GCCACTTA[C/G]CAGAGATGCAT
478702223	C	T	2	TCCGAGGTGTTCTGTTACAACACAATGCCTTTTGGACTGAAGAATGCAGGCGCCACTTACCAGAGATGCATGTAGGCATGTCTGAAGAATCAGATTGGTC	TCCGAGGTGTTCTGTTACAA[C/T]ACAATGCCTTTTGGACTGAAGAATGCAGG[C/T]GCCACTTA[C/G]CAGAGATGCATGTAGGCATGTCTGAAGAATCAGATTGGTCA
478702232	C	G	2	TTCTGTTACAACACAATGCCTTTTGGACTGAAGAATGCAGGCGCCACTTACCAGAGATGCATGTAGGCATGTCTGAAGAATCAGATTGGTCACAGCGTTC	TTCTGTTACAA[C/T]ACAATGCCTTTTGGACTGAAGAATGCAGG[C/T]GCCACTTA[C/G]CAGAGATGCATGTAGGCATGTCTGAAGAATCAGATTGGTCACAGCGTTCA
478702295	C	T	0	TAGGCATGTCTGAAGAATCAGATTGGTCACAGCGTTCAGGTCTACGTCGACGACATCGTGATCAAGACCAAGGAGGCCAGGACGTTCATCGACGACCTCC	TAGGCATGTCTGAAGAATCAGATTGGTCACAGCGTTCAGGTCTACGTCGA[C/T]GACATCGTGATCAAGACCAAGGAGGCCAGGACGTTCATCGACGACCTCCG
478702401	G	T	2	CATTCGACAACCTTGATCATTACAAGACCAAGATGAATCTAGACAAGTGCGCCTTCGGTGTCTCATCTTGCCAATTACTCGGGTACTTCATCTCTCAGCG	CATTCGACAACCTTGATCATTACAAGACCAAGATGAATCTAGACAAGTGC[G/T]CCTTCGGTGT{CTCA/ATCG}TCTTGCCAATTACTCG{G/A}GTACTTCATCTCTCAGCGT
478702495	T	A	6	TCAGCGTGGCATCGAGGCAAACCCGAAGAAAATCAAGGCTATACTAGCCATGGAGAAGCCCAAGAACCTCAAGGGAGTTCAGCAGCTAGCTGGGTGAATC	TCAGCGTGGCATCGAGGCAAACCCGAAGAAAATCAAG{G/T}CTATACTAGCCA[T/A]{G/A}GAGAA{G/A}CCCAAGAACCTCAAGGGAGTT[C/T]A{GCAG/ACAT}CTAGCTGGGTGAATC{GCGG/ACGA}
478702524	C	T	6	AAATCAAGGCTATACTAGCCATGGAGAAGCCCAAGAACCTCAAGGGAGTTCAGCAGCTAGCTGGGTGAATCGCGGCGCTCAGCAAGTTCATCAGCCGCAT	AAATCAAG{G/T}CTATACTAGCCA[T/A]{G/A}GAGAA{G/A}CCCAAGAACCTCAAGGGAGTT[C/T]A{GCAG/ACAT}CTAGCTGGGTGAATC{GCGG/ACGA}CGCTCAGCAAGTTCATCAGCCGCATG
478702608	C	T	4	AGTTCATCAGCCGCATGGACGAGAAGGACCTCCCCTTTTATCAGCTGCTACGCAAGGCAGAAAAATTCAAGTGGATGGCTGAAGCCGACGAGGCATTCGA	AGTTCATCAGCCGCATGGACGA{G/T}AAGGACCT{C/T}CCCTTTTATCAGCTGCTA[C/T]GCAAGGCAGAAAAATTCAAGTGGATGGCTGAAG{C/A}CGACGAGGCATTCGAA[G/T]
478702659	G	T	2	GCAAGGCAGAAAAATTCAAGTGGATGGCTGAAGCCGACGAGGCATTCGAAGACCTCAAGCGCCTACTCTCCACATCTCCTATCCTGGTCACGCCGAAGGA	GCAAGGCAGAAAAATTCAAGTGGATGGCTGAAG{C/A}CGACGAGGCATTCGAA[G/T]ACCTCAAG{C/T}GCCTACTCTCCACATCTCCTATCCTGGTCACGCCGAAGGAG
478702716	C	T	1	AGCGCCTACTCTCCACATCTCCTATCCTGGTCACGCCGAAGGAGAGGGAGCCATTACTGCTATACATAGTAGCGACGCATCTCGTGGTCAGCACGTTACT	AG{C/T}GCCTACTCTCCACATCTCCTATCCTGGTCACGCCGAAGGAGAGGGAG[C/T]CATTACTGCTATACATAGTAGCGACGCATCTCGTGGTCAGCACGTTACTC
478702849	A	C	4	ACCCCGACAAAGCAGAGATACCCCCATTACCAGAAGCTCCCCTATGGCGTATTCATGACAGCGCGTCAGTTGAGTCATTACTTCCAGGAGCATCAGATCG	ACCCCGACAAAGCAGAGATACCCCCATTACCAGAAGCT{C/A}CCCTA{T/A}GGCGT[A/C]TTCATGAC{A/G}GCGCGTCAGT{TGAGTCATTA/T}CTTCCAGGAGCATCAGATCGT
478702946	G	A	2	TCGTGGTCGTCAATGACACCCCGTTGTCGAACATCCTGAACAACCCCGAAGCCACGGGGCGAGTCGCCCTGTGGGACATCGAACTGTCTCCGCGAGACAT	TCGTGGTCGTCAATGACACCCCGTTGTC{G/A}AACATCCTGAACAACCCCGAA[G/A]CCA{CG/C}GGGCGAGTCGCCCTGTGGGACATCGAACTGTCTCCGCGAGACATC
478703014	C	T	1	CTGTGGGACATCGAACTGTCTCCGCGAGACATCTTCTACGAGTGGCACACCGCCATCAAGTCTCGGGTCCTCCCTGATTTCCTCGTACACTGGATGGAAC	CTGTGGGACATCGAACTGTCTCCGCGAGACATCTTCTACGAGTGGCACAC[C/T]GCCATCAAGTCT{CG/TA}GGTCCTCCCTGATTTCCTCGTACACTGGATGGAACT
478703163	C	A	1	CGACAGCTCTAAGCGCAAGGCTGGAGCGGGAGTCGGCATCATACTGACGTCCCCTCAAGGAGACAAGATGAGGTACGTCCTTCGGATGAAGTTCTGAGCA	CGACAGCTCTAAGCGCAAGGCTGGAGCGGGAGTCGGCATCATACTGACGT[C/A]CCCTCAAGGAGACAAGATGAGGTACGTCCTTCG{G/A}ATGAAGTTCTGAGCAT
478703309	C	A	2	TGGCTAACGTGTGTGGCGCAACATGCCTCATCATATACGGTGACTCCAATCTTGTTGTCCAACAGACGATGAACGAGTGTGATGCTCACAGCGCCAACAT	TGGCTAACGTGTGTGGCGCAACATGCCTCATCATATACGGTGACTCCAAT[C/A]TTGTTGTCC[A/G]ACAGACGATGAACGAGTGTGATGCTCACA{G/A}CGCCAACATG
478703319	A	G	2	GTGTGGCGCAACATGCCTCATCATATACGGTGACTCCAATCTTGTTGTCCAACAGACGATGAACGAGTGTGATGCTCACAGCGCCAACATGATTGCATAT	GTGTGGCGCAACATGCCTCATCATATACGGTGACTCCAAT[C/A]TTGTTGTCC[A/G]ACAGACGATGAACGAGTGTGATGCTCACA{G/A}CGCCAACATGATTGCATATC
478703407	C	A	2	ATGATTGCATATCATGCGCTCTACAACTCACTCGAAGGAGACTTTGAAGGCTGCGAACTTCGGCACGTGGGCAGATAAAGCAACGAAGAGGCCGACAAGC	ATGATTGCATATCATGCGCTCTACAACTCACTCGAAGGAGACTTTGAAGG[C/A]TGCGAACTT{C/T}GGCACGTGGGCAGATAAAGCAA{C/T}GAAGAGGCCGACAAGCT
478703717	G	A	1	AAACATGGACCCAACCATACCCCCGCTACCTGGTAAGCAAGCAGTTGCCTGAGGACCTGACATATGCCCGGTGCATATATCGCCGATCAAAGGCCTTCAC	AAACATGGACCCAACCATACCCCCGCTACCTGGTAAGCAAGCAGTTGCCT[G/A]AGGACCTGACATATGCCCGGTGCATATATCGC[C/T]GATCAAAGGCCTTCACC
478703750	C	T	2	TAAGCAAGCAGTTGCCTGAGGACCTGACATATGCCCGGTGCATATATCGCCGATCAAAGGCCTTCACCATCATCAATGGCAAGTTGTATAAGCGCAACAT	TAAGCAAGCAGTTGCCT[G/A]AGGACCTGACATATGCCCGGTGCATATATCGC[C/T]GATCAAAGGCCTTCACCATCATCAATGGCAAGTTGTATAAGCGCA{A/G}CATT
478704240	G	A	2	CGCCGTCAAGTTGTTCGAGTCCATTGTCTACAGGTTTGGAGTACCCCACAGCATCATAACAGACAACGGCTCGAACTTCATCTCGAAGGAGTTCCGAGGC	CGCCGTCAAGTTGTTCGAGTCCATTGTCTACAGGTTTGGAGTACCCCACA[G/A]CATCATAA[C/T]AGACAACGGCTCGAACTTCATC[T/C]CGAAGGAGTTCCGAGGCT
478704249	C	T	2	GTTGTTCGAGTCCATTGTCTACAGGTTTGGAGTACCCCACAGCATCATAACAGACAACGGCTCGAACTTCATCTCGAAGGAGTTCCGAGGCTTCTGCGAA	GTTGTTCGAGTCCATTGTCTACAGGTTTGGAGTACCCCACA[G/A]CATCATAA[C/T]AGACAACGGCTCGAACTTCATC[T/C]CGAAGGAGTTCCGAGGCTTCTGCGAAA
478704272	T	C	3	GGTTTGGAGTACCCCACAGCATCATAACAGACAACGGCTCGAACTTCATCTCGAAGGAGTTCCGAGGCTTCTGCGAAAACCTTGGAATCAACCTGTCATA	GGTTTGGAGTACCCCACA[G/A]CATCATAA[C/T]AGACAACGGCTCGAACTTCATC[T/C]CGAAGGAGTTCCGAGGCTTCTGCGAAAACCT{TG/CA,CG}GAATCAACCTGTCATAC
478704329	G	A	2	AGTTCCGAGGCTTCTGCGAAAACCTTGGAATCAACCTGTCATACGCCTCTGTGGCACATCCGCAGACCAATGGATAGGTTGAAAAAGGCAATGGCCTTAT	AGTTCCGAGGCTTCTGCGAAAACCT{TG/CA,CG}GAATCAACCTGTCATACGCCTCT[G/A]TGGCACATCCGCAGACCAATGGATAGGTTGAAAAAGGCAA{TG/CA,CG}GCCTTATC
478704824	G	T	4	AGTCACCCTGGGAAGGACCGTACATCGTCACTGAAGTAATCCCAGGTGGAGCCTACCGTCTCAAGGACGCCGAGTCAGAATTCGAATACCCCAACCCATG	AGTCACCCTGGGAAGGAC{CG/TA}TACATC{GTC/ATT}ACTGAAGTAATCCCAGGTGGA[G/T]CCTACCGTCTCAAGGACGCCGAGTCAG{A/G}ATTC[G/A]AATACCCCAACCCATGG
478704857	G	A	3	AAGTAATCCCAGGTGGAGCCTACCGTCTCAAGGACGCCGAGTCAGAATTCGAATACCCCAACCCATGGAACATCGCAAAGCTGCGACGCTTATACCCCTA	AAGTAATCCCAGGTGGA[G/T]CCTACCGTCTCAAGGACGCCGAGTCAG{A/G}ATTC[G/A]AATACCCCAACCCATGGAAC{A/G}TCGCAAAGCTGCGACGCTTATACCCCTAG
478704962	A	G	1	CTTTTACTTTCAATAAGGCTATTCAGCCAGGCTATTCAGCCAAACATTGTACCCCTACATTTCAATGAATAAAAGGACTCAACTACACTGGAGCAGAATG	CTTTTACTTTCAAT{AAGGCTATTCAGCC/A}AGGCTATTCAGCCAAACATTGT[A/G]CCCCTACATTTCAATGAATAAAAGGACTCAACTACACTGGAGCAGAATGT
478705102	G	A	2	ATTGCGCCATAGCTACGTAGTGTGGACGCATATCCCACGCCATACCATCTGGAGGAGGAGGTGGCCCAGCCGCTATCTTCGCAACATTGAAATTGCGGCA	ATTGCGCCA{TAG/CAA,CAG}CTACGTAGTGTGGACGCATATCCCACGCCATACCATCT[G/A]GAGGAGGAGGTGGCCCAGCCGCTATCTTCGCAACATTGAAATTGC[G/A]GCAA
478705148	G	A	2	ATCTGGAGGAGGAGGTGGCCCAGCCGCTATCTTCGCAACATTGAAATTGCGGCAATGCAGTCGAACAAGAGATAGGGCTGCCTTCACGCCCGCAATTAGT	ATCT[G/A]GAGGAGGAGGTGGCCCAGCCGCTATCTTCGCAACATTGAAATTGC[G/A]GCAATGCAGTCGAACAAGAGATAGGG[C/T]TGCCTTCACGCCCGCAATTAGTT
478705175	C	T	2	TATCTTCGCAACATTGAAATTGCGGCAATGCAGTCGAACAAGAGATAGGGCTGCCTTCACGCCCGCAATTAGTTGATGGAGCATCATCTCTTTCACGTGA	TATCTTCGCAACATTGAAATTGC[G/A]GCAATGCAGTCGAACAAGAGATAGGG[C/T]TGCCTTCACGCCCGCAATTAGTTGATGGAGCATCATCTCTTTCA{C/T}GTGAC
478705229	C	T	2	CTTCACGCCCGCAATTAGTTGATGGAGCATCATCTCTTTCACGTGACATGCATCTCGAAACTTCCCGAGAAAGCCTAAGAAGCTAGAAGGTGCAGAGTAT	CTTCACGCCCGCAATTAGTTGATGGAGCATCATCTCTTTCA{C/T}GTGACATG[C/T]ATCTC[G/A]AAACTTCCCGAGAAAGCCTAAGAAGCTAGAAGGTGCAGAGTATA
478705235	G	A	2	GCCCGCAATTAGTTGATGGAGCATCATCTCTTTCACGTGACATGCATCTCGAAACTTCCCGAGAAAGCCTAAGAAGCTAGAAGGTGCAGAGTATAAGGGA	GCCCGCAATTAGTTGATGGAGCATCATCTCTTTCA{C/T}GTGACATG[C/T]ATCTC[G/A]AAACTTCCCGAGAAAGCCTAAGAAGCTAGAAGGTGCAGAGTATAAGGGAA
478705330	G	A	0	AGGGAAACATGGTAGCCCAAATCGCTGCGAGCAACGACCTTGCTGGTTCAGCACTCAAAGTGCTTGATGGAAGCGATCTTGCACCATCGCAAGGACGATC	AGGGAAACATGGTAGCCCAAATCGCTGCGAGCAACGACCTTGCTGGTTCA[G/A]CACTCAAAGTGCTTGATGGAAGCGATCTTGCACCATCGCAAGGACGATCG
478705391	G	T	0	GCTTGATGGAAGCGATCTTGCACCATCGCAAGGACGATCGCTCGATCACGGTCCATCTAGAAGAAGTTGCCGGCCTCCAAATATTGTTGTGTCAGGCAAT	GCTTGATGGAAGCGATCTTGCACCATCGCAAGGACGATCGCTCGATCACG[G/T]TCCATCTAGAAGAAGTTGCCGGCCTCCAAATATTGTTGTGTCAGGCAATT
478705597	G	A	0	AGATGACTTACATTGGAGTTGCTCACACATTTGCTGCAATTCCTCCAGAAGAAACTCTTCTCTGGCAACGGCTCGCTCGGCCTTGGACTTCCACACGTCC	AGATGACTTACATTGGAGTTGCTCACACATTTGCTGCAATTCCTCCAGAA[G/A]AAACTCTTCTCTGGCAACGGCTCGCTCGGCCTTGGACTTCCACACGTCCG
478705731	G	T	1	AGCTTCGAACGCGATCACGCAAAAATGGCAACTGCGAGAGCCAGGTGCAGGAGAATGTGTAATCACTGGAACCGCACTCAAAGGACCCTAAGGGTGCACG	AGCTTCG{AAC/GAC,GAT}GCGATCACGCAAAAATGGCAACTGCGAGAGCCAGGTGCAG[G/T]AGAATGTGTAATCACTGGAACCGCACTCAAAGGACCCTAAGGGTGCACGG
478706034	C	T	3	TTGTCCGCTCGTTGCTGCTCCAGTGAGTAGTCATCCAGAAGATATATCAGCTTAGGCCCAAAATGCTTGCAGCGGGAGGCAAAGGTGGCAAACTCTACCT	TTGTCCGCT{C/T}GTTGCTGCTCCAGTGAGTAGTCATCCAGAAGATATATCAG[C/T]TTAGGCCCAAAAT[G/T]CTTG[C/T]AGCGGGAGGCAAAGGTGGCAAACTCTACCTC
478706048	G	T	2	CTGCTCCAGTGAGTAGTCATCCAGAAGATATATCAGCTTAGGCCCAAAATGCTTGCAGCGGGAGGCAAAGGTGGCAAACTCTACCTCAAAGCCATCCATC	CTGCTCCAGTGAGTAGTCATCCAGAAGATATATCAG[C/T]TTAGGCCCAAAAT[G/T]CTTG[C/T]AGCGGGAGGCAAAGGTGGCAAACTCTACCTCAAAGCCATCCATCG
478706053	C	T	2	CCAGTGAGTAGTCATCCAGAAGATATATCAGCTTAGGCCCAAAATGCTTGCAGCGGGAGGCAAAGGTGGCAAACTCTACCTCAAAGCCATCCATCGCTGT	CCAGTGAGTAGTCATCCAGAAGATATATCAG[C/T]TTAGGCCCAAAAT[G/T]CTTG[C/T]AGCGGGAGGCAAAGGTGGCAAACTCTACCTCAAAGCCATCCATCGCTGTT
478706218	G	A	1	CTAGCCCCATTGCAGCGCCGACCCCCTTCCGCGCTCGCTTGTACTTTGCAGGAGCATCATACGCCAGAGCCTCCACGTGGGAGTCGGCGTCCTCAAGGGC	CTAGCCCCATTGCAGCGCCGACCCCCTTCCGCGCTCGCTTGTACTTTGCA[G/A]GAGCATCATACGCCAGAGCCTCCACGTGGGAGTCGGCGTCCTCAAGGGCA{AT/GC}
478706358	G	A	3	ACCTTTTTGGCCTTTTCGAGCGACTCAACGGATGAGGTGCAACGATCTTCGATCGCTGCAACGGCATCCGCCAGAGGATCACTGTGCTCCAAAGAGTCAT	ACCTTTTTGGCCTTTTCGAGCGACTCAAC{GG/AA,AG}ATGAGGTGCAACGATCTTC[G/A]ATC[G/A]CTGCAACG[G/A]CATCCGCCAGAGGATCACTGTGCTCCAAAGAGTCATG
478706362	G	A	3	TTTTGGCCTTTTCGAGCGACTCAACGGATGAGGTGCAACGATCTTCGATCGCTGCAACGGCATCCGCCAGAGGATCACTGTGCTCCAAAGAGTCATGATC	TTTTGGCCTTTTCGAGCGACTCAAC{GG/AA,AG}ATGAGGTGCAACGATCTTC[G/A]ATC[G/A]CTGCAACG[G/A]CATCCGCCAGAGGATCACTGTGCTCCAAAGAGTCATGATCA
478706371	G	A	3	TTTCGAGCGACTCAACGGATGAGGTGCAACGATCTTCGATCGCTGCAACGGCATCCGCCAGAGGATCACTGTGCTCCAAAGAGTCATGATCAAACATAAC	TTTCGAGCGACTCAAC{GG/AA,AG}ATGAGGTGCAACGATCTTC[G/A]ATC[G/A]CTGCAACG[G/A]CATCCGCCAGAGGATCACTGTGCTCCAAAGAGTCATGATCAAACATAACA
478706538	C	T	1	CATCTAAGGGAAGATCATGGTGTCTTACCGGATACAACCTTGGCATCAGCCATAAGCTTTTCAGCCATGGCTTTATCCCGGTTCGCTACGACGGCCGGGA	CATCTAAGGGAAGATCATGGTGTCTTACCGGATACAACCTTGGCATCA{GCC/TCT}[C/T]ATAAGCTTTTCAGCCATGGCTTTATCCCGGTTCGCTACGACGGCCGGGAG
478706613	C	A	1	TCCCGGTTCGCTACGACGGCCGGGAGCTGCTGCTCATGGTATTCAGCCTCCTTTTGCTGACGCTGGAGGGCCTCTACAGCATCCTTAGCCTGCTTCTCCG	TCCCGGTTCGCTACGACGGCCGGGAGCTGCTGCTCATGGTATTCAGCCTC[C/A]TTTTGCTGAC[G/A]CTGGAGGGCCTCTACAGCATCCTTAGCCTGCTTCTCCGC
478706624	G	A	1	TACGACGGCCGGGAGCTGCTGCTCATGGTATTCAGCCTCCTTTTGCTGACGCTGGAGGGCCTCTACAGCATCCTTAGCCTGCTTCTCCGCTTTGCCGAGA	TACGACGGCCGGGAGCTGCTGCTCATGGTATTCAGCCTC[C/A]TTTTGCTGAC[G/A]CTGGAGGGCCTCTACAGCATCCTTAGCCTGCTTCTCCGCTTTGCCGAGAC
478706692	A	T	0	CATCCTTAGCCTGCTTCTCCGCTTTGCCGAGACTCTTTTCGAGTGCATTCAGCTTGTGGAGAGCATCATTGTTCTCATCTGAAACATTGAGCAATAAAGA	CATCCTTAGCCTGCTTCTCCGCTTTGCCGAGACTCTTTTCGAGTGCATTC[A/T]GCTTGTGGAGAGCATCATTGTTCTCATCTGAAACATTGAGCAATAAAGAA
478706781	C	A	0	AGCAATAAAGAATGAACACAATAAAGAACTCTGGAGCACTTGAAATCAAGCAAGAAGAAAACCTACGCACCTCGGAGCTTCTTGAGCTCGCCTTCCAACA	AGCAATAAAGAATGAACACAATAAAGAACTCTGGAGCACTTGAAATCAAG[C/A]AAGAAGAAAACCTACGCACCTCGGAGCTTCTTGAGCTCGCCTTCCAACAA
478706840	G	C	0	AACCTACGCACCTCGGAGCTTCTTGAGCTCGCCTTCCAACAAAAGGTGCTGCTCAATCAGATGGTTGGCATCGCGCACAAAGGGCTGCAAAAGAAAACAA	AACCTACGCACCTCGGAGCTTCTTGAGCTCGCCTTCCAACAAAAGGTGCT[G/C]CTCAATCAGATGGTTGGCATCGCGCACAAAGGGCTGCAAAAGAAAACAAA
478707038	G	A	1	CGAGCGACGATTGCACGAGCCCCTTTCCTCAGGGAGCTCGAATGATCGTCGTCGGAGTTGGCCACCATCTTGGGAAATGAAGACATAGGCTTCGATTCCG	CGAGCGACGATTGCACGAGCCCCTTTCCTCAGGGAGCTCGAATGATCGTC[G/A]TCGGAGTTGGCCACCATCTTGGGAAATGAAGACATAGGCTTC[G/A]ATTCCGT
478707081	G	A	1	GATCGTCGTCGGAGTTGGCCACCATCTTGGGAAATGAAGACATAGGCTTCGATTCCGTGATCATTTCTTCGGGTTCCTCATCAAGGGACTCCTCCGAGTG	GATCGTC[G/A]TCGGAGTTGGCCACCATCTTGGGAAATGAAGACATAGGCTTC[G/A]ATTCCGTGATCATTTCTTCGGGTTCCTCATCAAGGGACTCCTCCGAGTGA
478707134	G	T	1	TCCGTGATCATTTCTTCGGGTTCCTCATCAAGGGACTCCTCCGAGTGATTGCTGCTAGAACTTACGAGGAACCGAGTCAACAACAGGATAATACTTAGCA	TCCGTGATCATTTCTTCGGGTTCCTCATCAAGGGACTCCTCCGAGTGATT[G/T]CTGCTAGAACTTACGAGGAACCGAGTCAACAACAGGATAATACTTAGCAT{ATA/GTC}
478707216	G	T	3	ACAGGATAATACTTAGCATATAAAAAAAATAACAAGACTTGGTCAGAGCGGCTTACGATGGTATGTCTGACAGGAGCCTCCTTCTTCTTCTTCTTGGTTG	ACAGGATAATACTTAGCAT{ATA/GTC}A/C}AAAAAAATAACAAGACTTGGTCAGAGCG[G/T]CTTACGATGGTATGTCTGACAGGAGCCTCCTTCTTCTTCTT{C/T}TTGGTTGG
478707334	C	T	1	CCGAACAGGCACAACCGTGATAGGGGAGTAGGTAACACCCTCATCCCCGCCGTGGTGCTCAAGGAAGGAGGGACCCTTCGGCATTGGTGGCATCGCCCCG	CC{G/A}AACAGGCACAACCGTGATAGGGGAGTAGGTAACACCCTCATCCCCGC[C/T]GTGGTGCTCAAGGAAGGAGGGACCCTTCGGCATTGGTGGCATCGCCCCGT
478724711	G	A	3	AATACAAGAGATGAAACAAGATAAGTAATAATAACAAACAACAAACACTCGAAACAGTGTTACGCGCAACTACGGGTTTTACCTGGGGGACTGCTTTCTT	AATACAAGAGATGAAA{CAAG/TAAT}ATAAGTAATAATAACAAACAACAAACACTC[G/A]AAA[C/T]AGTGTTACGC[G/A]CAACTACGGGTTTTACCTGGGGGACTGCTTTCTTG
478724715	C	T	3	CAAGAGATGAAACAAGATAAGTAATAATAACAAACAACAAACACTCGAAACAGTGTTACGCGCAACTACGGGTTTTACCTGGGGGACTGCTTTCTTGGTG	CAAGAGATGAAA{CAAG/TAAT}ATAAGTAATAATAACAAACAACAAACACTC[G/A]AAA[C/T]AGTGTTACGC[G/A]CAACTACGGGTTTTACCTGGGGGACTGCTTTCTTGGTGC
478724726	G	A	3	ACAAGATAAGTAATAATAACAAACAACAAACACTCGAAACAGTGTTACGCGCAACTACGGGTTTTACCTGGGGGACTGCTTTCTTGGTGCTGAAAGGGGC	A{CAAG/TAAT}ATAAGTAATAATAACAAACAACAAACACTC[G/A]AAA[C/T]AGTGTTACGC[G/A]CAACTACGGGTTTTACCTGGGGGACTGCTTTCTTGGTGCTGAAAGGGGCA
478724833	C	T	1	GACTTCCCCGGGAGGTCCTCGTCATCCTTGTAATTCAACAGAGGCCGAAGCGCCCTATCAAGGTCAGTCGAAAACATCTCTTCTGGCAATACACTTGTCG	GACTTCCCCGGGAGGTCCTCGTCATCCTTGTAATTCAACAGAGGCCGAAG[C/T]GCCCTATCAAGGTCA[G/T]TCGAAAACATCTCTTCTGGCAATACACTTGTCGG
478724849	G	T	1	CCTCGTCATCCTTGTAATTCAACAGAGGCCGAAGCGCCCTATCAAGGTCAGTCGAAAACATCTCTTCTGGCAATACACTTGTCGGGTTGCTGGCGCCAGC	CCTCGTCATCCTTGTAATTCAACAGAGGCCGAAG[C/T]GCCCTATCAAGGTCA[G/T]TCGAAAACATCTCTTCTGGCAATACACTTGTCGGGTTGCTGGCGCCAGCA
478725120	G	A	1	CACGACCTATTTCAGATGATCTTTTGGGTGGAGTCGAAAGGGTTGAGTCCGTAATGCTGACCATCCAGCTTGACGTCGCGGATGTAGAACCACTTCCTGC	CACGACCTATTTCAGATGATCTTTTGGGTGGAGTCGAAAGGGTTGAGTCC[G/A]TAATGCTGACCATCCAGCTTGACGTCGCGGATGTAGAACCACTTCCT[G/A]CA
478725168	G	A	2	CCGTAATGCTGACCATCCAGCTTGACGTCGCGGATGTAGAACCACTTCCTGCACCACTGTTGGACGGACTCACAAAGGTAGAAAGAGAAGAACTAGACAG	CC[G/A]TAATGCTGACCATCCAGCTTGACGTCGCGGATGTAGAACCACTTCCT[G/A]CACCACTGTTGGA[C/T]GGACTCACAAAGGTAGAAAGAGAAGAACTAGACAGT
478725182	C	T	1	ATCCAGCTTGACGTCGCGGATGTAGAACCACTTCCTGCACCACTGTTGGACGGACTCACAAAGGTAGAAAGAGAAGAACTAGACAGTGGAGTGGATAGAA	ATCCAGCTTGACGTCGCGGATGTAGAACCACTTCCT[G/A]CACCACTGTTGGA[C/T]GGACTCACAAAGGTAGAAAGAGAAGAACTAGACAGTGGAGTGGATAGAAA
478725494	C	T	1	AAGCAAAAGACTACGAACGATAAAAGCATAAATCATCACCCGAAACCCTTCGGGTGGACGAGAAATTACCTCCTGATCGGGGAGGATGGCATCACCCTTA	AAGCAAAAGACTACGAACGATAAAAGCATAAATCATCACCCGAAACCCTT[C/T]GGGTGGACGA[G/T]AAATTACCTCCTGATCGGGGAGGATGGCATCACCCTTAT
478725505	G	T	1	TACGAACGATAAAAGCATAAATCATCACCCGAAACCCTTCGGGTGGACGAGAAATTACCTCCTGATCGGGGAGGATGGCATCACCCTTATCCTTGGAGAT	TACGAACGATAAAAGCATAAATCATCACCCGAAACCCTT[C/T]GGGTGGACGA[G/T]AAATTACCTCCTGATCGGGGAGGATGGCATCACCCTTATCCTTGGAGATC
478725712	G	A	1	CGGCGCTTGAACCCGCTGCGGCGGATGAAGCTTTCTTGGACTTTCCCATCGCAGAGCGGTGAGTGCGGCGATGCGAACGAAGAAAGGACGAGGGGAACAC	CGGCGCTTGAACCCGCTGCGGCGGATGAAGCTTTCTTGGACTTTCCCATC[G/A]CAGAGCGGTGAGTGCG[G/A]CGATGCGAACGAAGAAAGGACGAGGGGAACACA
478725729	G	A	1	GCGGCGGATGAAGCTTTCTTGGACTTTCCCATCGCAGAGCGGTGAGTGCGGCGATGCGAACGAAGAAAGGACGAGGGGAACACACGGAGGATGTCTAGTG	GCGGCGGATGAAGCTTTCTTGGACTTTCCCATC[G/A]CAGAGCGGTGAGTGCG[G/A]CGATGCGAACGAAGAAAGGACGAGGGGAACACACGGAGGATGTCTAGTGT
478725818	G	A	1	GATGTCTAGTGTGCGATAAGAGCCATGGCTCAAGAAATGGTGGCAATGGCGAAAAAGCAGAGGCAAATGGCGAAGGGGTAAACTTCTCTGTTTTCCCCAT	GATGTCTAGTGTGCGATAAGAGCCATGGCTCAA{G/T}AAATGGTGGCAATGGC[G/A]AAAAAGCAGAGGCAAATGGCGAAGGGGTAAACTTCTCTGTTTTCCCCATG
478725967	C	T	1	CTAACGCGTGCCCCAGATCTCACTGTCAACGTGTCAGCACCAAACTGAACCGTCGCAAGCATGATGTCCACTATGCATGAAAAACGAGGAGACGCCATAA	CTAACGCGTGCCCCAGATCTCACTGTCAACGTGTCAGCACCAAACTGAAC[C/T]GTCGCAAGCATGATGTCCACTATGCA{TG/CG,CT}AAAAACGAGGAGACGCCATAAC
478726082	C	T	0	GCGTGACTAGTCAAATTAAAGTTAGGCGATGGGACCCACGATCGTCCCATCGCATTGTCTCTACTGCCGCAGACGGTTGAGATCACCGATCGTCAGCAAC	GCGTGACTAGTCAAATTAAAGTTAGGCGATGGGACCCACGATCGTCCCAT[C/T]GCATTGTCTCTACTGCCGCAGACGGTTGAGATCACCGATCGTCAGCAACA
478726135	G	A	1	ATTGTCTCTACTGCCGCAGACGGTTGAGATCACCGATCGTCAGCAACAACGTCATCAAAGCAAAGCCAACAACAGCTCGAAGATTTTGATTGAGCATAAA	ATTGTCTCTACTGCCGCAGACGGTTGAGATCACCGATCGTCAGCAACAAC[G/A]TCATCAAAGCAAA[G/T]CCAACAACAGCTCGAAGATTTTGATTGAGCATAAAG
478726149	G	T	1	CGCAGACGGTTGAGATCACCGATCGTCAGCAACAACGTCATCAAAGCAAAGCCAACAACAGCTCGAAGATTTTGATTGAGCATAAAGTACTTACTCGAGT	CGCAGACGGTTGAGATCACCGATCGTCAGCAACAAC[G/A]TCATCAAAGCAAA[G/T]CCAACAACAGCTCGAAGATTTTGATTGAGCATAAAGTACTTACTCGAGTC
478726217	C	T	0	ATTTTGATTGAGCATAAAGTACTTACTCGAGTCTACGACTCAACCAACTACTCGGGGGATACTCCTATCAGGAGCGCTGGTCGTGCACCTGAGAAATTAC	ATTTTGATTGAGCATAAAGTACTTACTCGAGTCTACGACTCAACCAACTA[C/T]TCGGGGGATACTCCTATCAGGAGCGCTGGTCGTGCACCTGAGAAATTACA
478726284	G	A	1	TCAGGAGCGCTGGTCGTGCACCTGAGAAATTACAAGGGTAACATCACCTCGAAAATATATCCGAGTCCTACGTCGAGTCTGCGACTCCACTACGGACTCG	TCAGGAGCGCTGGTCGTGCACCTGAGAAATTACAAGGGTAACATCACCTC[G/A]AAAATATATCCGAGTCCTA{C/T}GTCGAGTCTGCGACTCCACTACGGACTCGG
478726346	A	T	3	GAGTCCTACGTCGAGTCTGCGACTCCACTACGGACTCGGGGGCTACTCCCATAGGAAGCGTTGGTCGCACATTCGAAAAAATTCGTCCTTTGGACATATA	GAGTCCTA{C/T}GTCGAGTCTGCGACTCCACTACGGACTCGGGGGCTACTCCC[A/T]TAGGAAGCGTTGGTCGCACATTC[G/A]AAAAAA[T/A]TCGTCCTTTGGACATATAA
478726370	G	A	2	CCACTACGGACTCGGGGGCTACTCCCATAGGAAGCGTTGGTCGCACATTCGAAAAAATTCGTCCTTTGGACATATAATGGAAGCAAACACGAATGGCTGA	CCACTACGGACTCGGGGGCTACTCCC[A/T]TAGGAAGCGTTGGTCGCACATTC[G/A]AAAAAA[T/A]TCGTCCTTTGGACATATAATGGAAGCAAACACGAATGGCTGAT
478726377	T	A	2	GGACTCGGGGGCTACTCCCATAGGAAGCGTTGGTCGCACATTCGAAAAAATTCGTCCTTTGGACATATAATGGAAGCAAACACGAATGGCTGATCTAAAG	GGACTCGGGGGCTACTCCC[A/T]TAGGAAGCGTTGGTCGCACATTC[G/A]AAAAAA[T/A]TCGTCCTTTGGACATATAATGGAAGCAAACACGAATGGCTGATCTAAAGT
478726452	C	T	0	GCAAACACGAATGGCTGATCTAAAGTCTCTACTCGAGTCTACGACTCGAACAGACACTCAGGGGCTACTCCCATAGGTAGCGCTGGTCGCACACCCTATG	GCAAACACGAATGGCTGATCTAAAGTCTCTACTCGAGTCTACGACTCGAA[C/T]AGACACTCAGGGGCTACTCCCATAGGTAGCGCTGGTCGCACACCCTATGA
478727175	G	A	2	AGATTGGCAGCCCAAGAAGATTTTGGATGGCCCAATCCCATTGTGAGATCGACTCCTTGGAGGTCAAGTCTAGCCGTAGATAAAATTTCAAAGGGTGCAA	A{G/T}ATTGGCAGCCCAAGAAGATTTTGGATGGCCCAATCCCATTGTGAGATC[G/A]ACTCCTT[G/C]GAGGTCAAGTCTAGCCGTAGATAAAATTTCAAAGGGTGCAAC
478727183	G	C	1	AGCCCAAGAAGATTTTGGATGGCCCAATCCCATTGTGAGATCGACTCCTTGGAGGTCAAGTCTAGCCGTAGATAAAATTTCAAAGGGTGCAACCCTAATT	AGCCCAAGAAGATTTTGGATGGCCCAATCCCATTGTGAGATC[G/A]ACTCCTT[G/C]GAGGTCAAGTCTAGCCGTAGATAAAATTTCAAAGGGTGCAACCCTAATTT
478727255	A	G	3	TAAAATTTCAAAGGGTGCAACCCTAATTTGTAACTGGATCGACATATCCCAGGATCTGGCCTATCTATATAAGGGCCAAGAGGGCACGACGAGAAGAACC	TAAAATTTCAAAGGGTGCAACCCTAATTTGTAACTGGATCGACATATCCC[A/G]GGATCTGGCCTATCTATATAAGG[G/T]CCAAGAGGG{CA/C}{CGA/GGC,TGC}CGAGAAGAACCA
478727279	G	T	4	AATTTGTAACTGGATCGACATATCCCAGGATCTGGCCTATCTATATAAGGGCCAAGAGGGCACGACGAGAAGAACCAACTCACCTCATACACACACCTCA	AATTTGTAACTGGATCGACATATCCC[A/G]GGATCTGGCCTATCTATATAAGG[G/T]CCAAGAGGG{CA/C}{CGA/GGC,TGC}CGAGAAGAACCAACTCACCTCATACACA[C/T]ACCTCAC
478727322	C	T	3	TATAAGGGCCAAGAGGGCACGACGAGAAGAACCAACTCACCTCATACACACACCTCACGCCAGATTGCATTTGTGCACCCTGTAACCTTCGGTTCCGCCG	TATAAGG[G/T]CCAAGAGGG{CA/C}{CGA/GGC,TGC}CGAGAAGAACCAACTCACCTCATACACA[C/T]ACCTCACGCCAGATTGCATTTGTGCACCCTGTAACCTTCGGTTCCGCCGT
478727445	T	C	4	GTAGGGTTTTCCCTCCGAGGGCCTAAACCTGGGTAAACCTCGTGTCCCCGTGTTGCTTGCCTCTTAACCGTCTCGTGACTTCCAGCATCCCCATCTTCTC	GTA{G/A}GGTTTTCCCTCCGAGGGCCT{A/G}AACCTGGGTAAACCTCGTGTCCCCG[T/C]GTTGCTTGCCTCTTAA{CCGTC/TCATT,TCGTC}C/T}TCGTGACTTCCAGCATCCCCATCTTCTCC
478728986	G	A	3	AGACCCTAAAACATTTTAGGTGCCCTGATTGATTAATTGGATCCTTCATTGTGATTGTACTCAATTTGTACTTCCTCTGTCTCAAAATTTAAAATAGATG	A{G/A}ACCCTAAAACATTTTAGGTGCCCTGATTGATTAATTGGATCCTTCATT[G/A]TGA[T/C]TGTACTCAATTTGTACTTC[C/A]TCTGTCTCAAAATTTAAAATAGATGT
478728990	T	C	2	CCTAAAACATTTTAGGTGCCCTGATTGATTAATTGGATCCTTCATTGTGATTGTACTCAATTTGTACTTCCTCTGTCTCAAAATTTAAAATAGATGTCAA	CCTAAAACATTTTAGGTGCCCTGATTGATTAATTGGATCCTTCATT[G/A]TGA[T/C]TGTACTCAATTTGTACTTC[C/A]TCTGTCTCAAAATTTAAAATAGATGTCAAA
478729010	C	A	3	CTGATTGATTAATTGGATCCTTCATTGTGATTGTACTCAATTTGTACTTCCTCTGTCTCAAAATTTAAAATAGATGTCAAAAGTGTTAGGAATAGACGAG	CTGATTGATTAATTGGATCCTTCATT[G/A]TGA[T/C]TGTACTCAATTTGTACTTC[C/A]TCTGTCTCAAAATTTAAAATAGATGTCAAAAGTGTTAGGAATAGA{CGAG/TGAA,TGAG}T
478733268	T	C	0	CTCCAGTACAAACGCTTAAAGCTCGTTGATGACAGTGAACAAAATACACATGACACATGCGCGAATTGGTAGGTTAATTAACTTTTTTTTAGCAAGAGGT	CTCCAGTACAAACGCTTAAAGCTCGTTGATGACAGTGAACAAAATACACA[T/C]GACACATGCGCGAATTGGTAGGTTAATTAACTTTTTTTTAGCAAGAGGTA
478733323	C	A	0	CATGCGCGAATTGGTAGGTTAATTAACTTTTTTTTAGCAAGAGGTAGGTTCATTAACTACGAGGTACACCATGCACATCATCATCTACGGCGCTTGCTTC	CATGCGCGAATTGGTAGGTTAATTAACTTTTTTTTAGCAAGAGGTAGGTT[C/A]ATTAACTACGAGGTACACCATGCACATCATCATCTACGGCGCTTGCTTCT
478733381	C	A	0	ACGAGGTACACCATGCACATCATCATCTACGGCGCTTGCTTCTTCGCCGCCGGCTTCCGGCTGGGCTTGGGCCTGGCCTCCTGCAGCATGGACAGCACGT	ACGAGGTACACCATGCACATCATCATCTACGGCGCTTGCTTCTTCGCCGC[C/A]GGCTTCCGGCTGGGCTTGGGCCTGGCCTCCTGCAGCATGGACAGCACGTC
478733460	C	G	0	CCTGCAGCATGGACAGCACGTCCCTCATCGACGGCCGGTCCTGGGGGCACCGGCTCGTGCACAGCAGCGCCACCCGGAGCACTAGCGCCATTTCATCACG	CCTGCAGCATGGACAGCACGTCCCTCATCGACGGCCGGTCCTGGGGGCAC[C/G]GGCTCGTGCACAGCAGCGCCACCCGGAGCACTAGCGCCATTTCATCACGG
478733522	C	T	3	AGCAGCGCCACCCGGAGCACTAGCGCCATTTCATCACGGGCCGGATCGCTCATGCTCTGTTCCGTCGCGTCGCTCAGAGTACCCTCGCCGGCGGCGACCT	AGCAGCGCCACCCGGAGCACTAGCGCCATTTCATCACGGGCCGGAT{C/A}GCT[C/T]ATGCTCTG[T/C]TCCGTC[G/A]CGTCGCTCAGAGTACCCTCGCCGGCGGCGACCTT
478733531	T	C	3	ACCCGGAGCACTAGCGCCATTTCATCACGGGCCGGATCGCTCATGCTCTGTTCCGTCGCGTCGCTCAGAGTACCCTCGCCGGCGGCGACCTTGCGCCTCG	ACCCGGAGCACTAGCGCCATTTCATCACGGGCCGGAT{C/A}GCT[C/T]ATGCTCTG[T/C]TCCGTC[G/A]CGTCGCTCAGAGTACCCTCGCCGGCGGCGACCTTGCGCCTCGC
478733538	G	A	3	GCACTAGCGCCATTTCATCACGGGCCGGATCGCTCATGCTCTGTTCCGTCGCGTCGCTCAGAGTACCCTCGCCGGCGGCGACCTTGCGCCTCGCCCAGTC	GCACTAGCGCCATTTCATCACGGGCCGGAT{C/A}GCT[C/T]ATGCTCTG[T/C]TCCGTC[G/A]CGTCGCTCAGAGTACCCTCGCCGGCGGCGACCTTGCGCCTCGCCCAGTCC
478733705	A	C	1	ACCACGCCGTAGCTGTACACGTCGCTCTTCTCGTCCACCCGCAGAGTGTAAGTGTACTCTGACAAAAAAAAAAACAAGATCAAGAAATTTCAGTTGATGA	ACCACGCCGTAGCTGTACACGTCGCTCTTC{TCG/GCC}TCCACCCGCAGAGTGTA[A/C]GTGTACTCTGACAAAAAAAAAAACAAGATCAAGAAATTTCAGTTGATGAC
478733762	C	G	1	TCTGACAAAAAAAAAAACAAGATCAAGAAATTTCAGTTGATGACGAGTGGCGACGACGACATTGATCAGTATCTGCTTACCTGGTGCGATGTACCCGCAG	TCTGACAAAAAAAAAAACAAGATCAAGAAATTTCAGTTGATGACGAGTGG[C/G]GACGACGACATTGATCAGTATCTGCT[T/C]ACCTGGTGCGATGTACCCGCAGG
478733789	T	C	1	AAATTTCAGTTGATGACGAGTGGCGACGACGACATTGATCAGTATCTGCTTACCTGGTGCGATGTACCCGCAGGAGCCGGCGACGACGGACATGGGCACG	AAATTTCAGTTGATGACGAGTGG[C/G]GACGACGACATTGATCAGTATCTGCT[T/C]ACCTGGTGCGATGTACCCGCAGGAGCCGGCGACGACGGACATGGGCACGG
478734114	G	A	0	TCGAGGCTGCCGTTGGGCATGTACTCGTAGAGCAGCATCGTTGTCTCGCCGTTGGTGCACAACCCGAGTAGCCGGACGATGTTGCGGTGGCGGAGGTGGC	TCGAGGCTGCCGTTGGGCATGTACTCGTAGAGCAGCATCGTTGTCTCGCC[G/A]TTGGTGCACAACCCGAGTAGCCGGACGATGTTGCGGTGGCGGAGGTGGCC
478735136	C	A	1	ATTGGAGCTTAGGTCCATGTATGTCAGGTTGTGAACCTCGCCGAATCCCACCGGAATCGAGCCGGAGAGACGGTTCGACTCCAGCCGGACACGCCAAAGA	ATTGGAGCTTAGGTCCATGTATGTCAGGTTGTGAACCTCGCCGAATCCCA[C/A]CGGAATCGAGCCGGAGAGACGGTTCGACTC[C/G]AGCCGGACACGCCAAAGAG
478735167	C	G	1	TGAACCTCGCCGAATCCCACCGGAATCGAGCCGGAGAGACGGTTCGACTCCAGCCGGACACGCCAAAGAGAGGAGCAGTTCGCGAGGCTCGTCGGGATGG	TGAACCTCGCCGAATCCCA[C/A]CGGAATCGAGCCGGAGAGACGGTTCGACTC[C/G]AGCCGGACACGCCAAAGAGAGGAGCAGTTCGCGAGGCTCGTCGGGATGGT
478736172	G	A	0	GTGGGCGCCAGCAGCGCGGCCGCGGTGGGGGAGAAAGTGCCGGAGAGGTTGCGGCGGGACAGGTCGACCCCGACGATGTCCCCGGTGGCCGCATCGCACG	GTGGGCGCCAGCAGCGCGGCCGCGGTGGGGGAGAAAGTGCCGGAGAGGTT[G/A]CGGCGGGACAGGTCGACCCCGACGATGTCCCCGGTGGCCGCATCGCACGC
478737414	G	A	1	ATATTTTGTCAATTCATGTGTAGACAAAAACTGTTAAAATATAACTAAAAGGCAAATATTTCAGTATCTGTTGAAATGGCTGAAATATCTAAAATCTTGT	ATATTTTGTCAATTCATGTGTAGACAAAAACTGTTAAAATATAACTAAAA[G/A]GCAAATATTTCAGTATC[T/C]GTTGAAATGGCTGAAATATCTAAAATCTTGTT
478737432	T	C	1	TGTAGACAAAAACTGTTAAAATATAACTAAAAGGCAAATATTTCAGTATCTGTTGAAATGGCTGAAATATCTAAAATCTTGTTGAAATTTTACTGAGAGT	TGTAGACAAAAACTGTTAAAATATAACTAAAA[G/A]GCAAATATTTCAGTATC[T/C]GTTGAAATGGCTGAAATATCTAAAATCTTGTTGAAATTTTACTGAGAGTG
478737567	C	G	3	ATGTTGCACCTTGTGCGAATTTCTTTCAGAATCTCAAAGCCAAGCCTGATCTGTGAGATAATCGCGAGTGAACTTTACTAAATTTTTGGTGATTGAGCGC	ATGTTGCACCTTGTGCGAATTTCTTTCAG{A/AATC}ATCTCAAAGCCAAGCCTGAT[C/G]TGTGAGATAA[T/C]CGCGAGTGAACTTTACTAA[A/T]TTTTTGGTGATTGAGCGCA
478737578	T	C	3	TGTGCGAATTTCTTTCAGAATCTCAAAGCCAAGCCTGATCTGTGAGATAATCGCGAGTGAACTTTACTAAATTTTTGGTGATTGAGCGCAGTTGTGTTAC	TGTGCGAATTTCTTTCAG{A/AATC}ATCTCAAAGCCAAGCCTGAT[C/G]TGTGAGATAA[T/C]CGCGAGTGAACTTTACTAA[A/T]TTTTTGGTGATTGAGCGCAGTTGTGTTACA
478737598	A	T	3	TCTCAAAGCCAAGCCTGATCTGTGAGATAATCGCGAGTGAACTTTACTAAATTTTTGGTGATTGAGCGCAGTTGTGTTACAGAAAAAGCGCTCATGTGAT	TCTCAAAGCCAAGCCTGAT[C/G]TGTGAGATAA[T/C]CGCGAGTGAACTTTACTAA[A/T]TTTTTGGTGATTGAGCGCAGTTGTGTTACAGAAAAAGCGCTCAT[G/A]TGATC
478737643	G	A	1	ACTAAATTTTTGGTGATTGAGCGCAGTTGTGTTACAGAAAAAGCGCTCATGTGATCGGCGCTAATATTTATTTTATTTTGACAAAAGTTTGTAGCATTCT	ACTAA[A/T]TTTTTGGTGATTGAGCGCAGTTGTGTTACAGAAAAAGCGCTCAT[G/A]TGATCGGCGCTAATATTTATTTTATTTTGACAAAAGTTTGTAGCATTCTG
478737779	G	C	0	AAAGAACTGTGCACAGCGGGCAAGAAAATTACAAGAAGCTATCTACTATAGTAGATGGACCTAGCGCGCGTTGCTGCGCCATTGAATATTCCCGAGGATC	AAAGAACTGTGCACAGCGGGCAAGAAAATTACAAGAAGCTATCTACTATA[G/C]TAGATGGACCTAGCGCGCGTTGCTGCGCCATTGAATATTCCCGAGGATCT
478738240	T	C	0	AAGACACTATCAAGTAGAACGGAAACATCACACTATCAGAATAATATGTTTCCTTTTATATTTGGCTAAAGGAAGATTACAGGAAGAATAAAATAAACTG	AAGACACTATCAAGTAGAACGGAAACATCACACTATCAGAATAATATGTT[T/C]CCTTTTATATTTGGCTAAAGGAAGATTACAGGAAGAATAAAATAAACTGC
478738302	A	G	1	TGGCTAAAGGAAGATTACAGGAAGAATAAAATAAACTGCTTCTGCAATCAACACCCAGAAGAGAAAGCAGAAAATCCTGGAAATGTGTAAACCCCTTGCA	TGGCTAAAGGAAGATTACAGGAAGAATAAAATAAACTGCTTCTGCAATCA[A/G]CACCCAGAAGAGAAAGCAGAAAATCCTGGAAATGT[G/T]TAAACCCCTTGCAT
478738338	G	T	2	TGCTTCTGCAATCAACACCCAGAAGAGAAAGCAGAAAATCCTGGAAATGTGTAAACCCCTTGCATTTGCCACAGATCCTAGTTTGTTGCATGCCTCTATA	TGCTTCTGCAATCA[A/G]CACCCAGAAGAGAAAGCAGAAAATCCTGGAAATGT[G/T]TAAACCCCTTGCATTTG[C/T]CACAGATCCTAGTTTGTTGCATGCCTCTATAC
478738356	C	T	1	CCAGAAGAGAAAGCAGAAAATCCTGGAAATGTGTAAACCCCTTGCATTTGCCACAGATCCTAGTTTGTTGCATGCCTCTATACATCAACATCACTCTTAA	CCAGAAGAGAAAGCAGAAAATCCTGGAAATGT[G/T]TAAACCCCTTGCATTTG[C/T]CACAGATCCTAGTTTGTTGCATGCCTCTATACATCAACATCACTCTTAAG
478738429	A	G	0	GCCTCTATACATCAACATCACTCTTAAGAAGAAGAGTTTATAAATTCAGCAGACCCTATTTTTTAACCATTCGTTTAGGAACATAACTATCTTTGTACGA	GCCTCTATACATCAACATCACTCTTAAGAAGAAGAGTTTATAAATTCAGC[A/G]GACCCTATTTTTTAACCATTCGTTTAGGAACATAACTATCTTTGTACGAC
478738535	T	C	1	CTATCAGCAGCTACGATAAGCACTTTGCATGTAGTTGACCTATAAATGTTTAACAAATATTATTAGAACCGAAAATTGGCTAAGAGTTGGAGACTAGATA	CTATCAGCAGCTACGATAAGCACTTTGCATGTAGTTGACCTATAAATGTT[T/C]AACAAATATTATTAGAACCG[A/C]AAATTGGCTAAGAGTTGGAGACTAGATAA
478738556	A	C	1	ACTTTGCATGTAGTTGACCTATAAATGTTTAACAAATATTATTAGAACCGAAAATTGGCTAAGAGTTGGAGACTAGATAAATTAATAATGAAATAGAAGA	ACTTTGCATGTAGTTGACCTATAAATGTT[T/C]AACAAATATTATTAGAACCG[A/C]AAATTGGCTAAGAGTTGGAGACTAGATAAATTAATAATGAAATAGAAGAA
478738642	C	T	2	AATGAAATAGAAGAAAAAACATACCTGTGTGTAGCTGTTTTATGCACGCACAGAGCACGAATCTATACTACTTATAAAGGAGCAAACATGAATTTTTCTA	AATGAAATAGAAGAAAAAACATACCTGTGTGTAGCTGTTTTATGCACGCA[C/T]AGAGCACGAATCTATACTACTTATAAAGGAGCAAACATGAA{T/C}TT{TTCT/CTCC,CTCT}AA
478740437	T	G	6	TCCTGCTGATTTCATTGAGAGATTTTGTTAAAAGCTCTATATACAACATGTTCATAATGTTTTGTATCAGACTCTCAGTTATTGCATTAATCAGTGCACA	TC{C/A}TGCTGAT{T/A}TCATTGAGAGATTTTGTTAAAAGCTCTATATACAACATG[T/G]TCATAATGTTTTGT{A/C}TCAGAC{T/C}CTCAGTTATTGCA{T/G}TAATCA{G/C}TGCACAA
478740520	T	A	3	GCATTAATCAGTGCACAAAATGTACCTTCTCTCCCTTTTAAAAAAGTACCTTCTCCTTTATCTTATTGGGAGCATACTTTTTTTGCCTACACATATTATG	GCA{T/G}TAATCA{G/C}TGCACAAAATGTACCTTCTCTCCCTTTTAAAAAAGTACC[T/A]TCTCCTTTATCTT{A/T}TTGGGAGCATACTTTTTTTGCCTACACATATTATGT
478741409	C	A	2	ATAGCTTTCATATGTGGTATGCTTTGTAATGTTGTAGCTCATATTTTTTTCTATTTGAATTTTTTCCCTGTCACTGAAGACATCAGGTTGTTTCTGCAGA	ATAGCTTT{C/T}ATATGTGGTATGCTTTGTAATGTTGTAGCTCATATTTTTTT[C/A]TATTTGAATTTTTTCCCTGTCACTGAAGACATCAGG[T/C]TGTTTCTGCAGAG
478741446	T	C	2	CTCATATTTTTTTCTATTTGAATTTTTTCCCTGTCACTGAAGACATCAGGTTGTTTCTGCAGAGATAATGTATACATCTTCATCCTATAAAGATTGGATA	CTCATATTTTTTT[C/A]TATTTGAATTTTTTCCCTGTCACTGAAGACATCAGG[T/C]TGTTTCTGCAGAGA{T/C}AATGTATACATCTTCATCCTATAAAGATTGGATAT
478742408	G	A	0	CCCTCCAAGAGTAACAAGCTCACGGTCTCTCACTCGAACAAATCGTAATGGAGAGCTCAACACTTATGCAAGAATGCAAAGCAAGAACACCAAGGGTTCC	CCCTCCAAGAGTAACAAGCTCACGGTCTCTCACTCGAACAAATCGTAATG[G/A]AGAGCTCAACACTTATGCAAGAATGCAAAGCAAGAACACCAAGGGTTCCC
478742594	A	G	1	GGTTGCCCTCACTTACAGGAGGAATTGATTAGTGGGGATTGTAGATCTAGATCTCCTCTTCCAAAGCACTCAAAAAGATTCAAGAATCATAGGAGGGAAG	GGTT{G/C,T}CCCTCACTTACAGGAGGAATTGATTAGTGGGGATTGTAGATCTAG[A/G]TCTCCTCTTCCAAAGCACTCAAAAAGATTCAAGAATCATAGGAGGGAAGG
478743046	G	T	1	GTCCGGACTCCAATTTCGATGATCTTGGTTTTGACGAGGACAACAAGCCCGAAAAGATGGTGCAGAGAAACATCATAGTCCAATAGAGGAGGATAGAACC	GTCCGGACTCCAATTTCGATGATCTTGGTTTTGACGAGGACAACAAGCCC[G/T]AAAAGATGGTGCAGAGAAACATCATAGTCCAATAGAG{G/C}AGGATAGAACCA
478743127	G	T	2	AATAGAGGAGGATAGAACCAAATGAAGGAAGGTAAGAAGCCTCCCTATAAGAAGAACCGATAAAACCTTCAAACTCGAAAACGCCATAGAAGATGCATAC	AATAGAG{G/C}AGGATAGAACCAAATGAAGGAA{G/C}GTAAGAAGCCTCCCTATAA[G/T]AAGAACCGATAAAACCTTCAAACTCGAAAACGCCATAGAAGATGCATACG
478743183	C	T	1	CCGATAAAACCTTCAAACTCGAAAACGCCATAGAAGATGCATACGAATTCCGTTTTCGATGAACTTGGACTTGTTGAAGAGCTAGCAACAAGCTCAAGAA	CCGATAAAACCTTCAAACTCGAAAACGCCATAGAAGATGCATACGAATTC[C/T]GTTTTCGATGAACTTGGACTTGTTGAAGAGCTAGCAACAAG[C/A]TCAAGAAC
478743225	C	A	2	ACGAATTCCGTTTTCGATGAACTTGGACTTGTTGAAGAGCTAGCAACAAGCTCAAGAACCTCACATGGAGAAACACAAAGAATCAACAAAATAGGAAGAT	ACGAATTC[C/T]GTTTTCGATGAACTTGGACTTGTTGAAGAGCTAGCAACAAG[C/A]TCAAGAACCTCACATGG{AGAAAC/A}ACAAAGAATCAACAAAATAGGAAGATG
478743415	A	C	1	TAACCCGGTCTCCCAGCAACCACCTTGAGACCGATAAAAGGAAAACCTAGAAAGGCCATACCTTTGCCTTGAGCATCCCGCTTGATCTTGATGACAACAC	TAACCCGGTCTCCCAGCAACCACCTTGAGACCGATAAAAGGAAAACCTAG[A/C]AAGGCCATACCTTT[G/T]CCTTGAGCATCCCGCTTGATCTTGATGACAACACT
478743430	G	T	1	GCAACCACCTTGAGACCGATAAAAGGAAAACCTAGAAAGGCCATACCTTTGCCTTGAGCATCCCGCTTGATCTTGATGACAACACTTCAATCTCCATCCA	GCAACCACCTTGAGACCGATAAAAGGAAAACCTAG[A/C]AAGGCCATACCTTT[G/T]CCTTGAGCATCCCGCTTGATCTTGATGACAACACTTCAATCTCCATCCAA
478743512	C	T	0	CACTTCAATCTCCATCCAAGCCGGAATTCATCACTTGATCGTTGTTGCTTCGTGAAGACTCCTAATTTGCTCCCCCATACACCACTATTGAATAGCTTCA	CACTTCAATCTCCATCCAAGCCGGAATTCATCACTTGATCGTTGTTGCTT[C/T]GTGAAGACTCCTAATTTGCTCCCCCATACACCACTATTGAATAGCTTCAT
478743642	C	T	2	CCAATATGGACGGCGAGATTCAAGCAAATGATCTTCTCGAGATGCTTATCCTGAACTTTCCCTTCTCAATCATACCACAAGATCTATGTGGTACATTATT	CCAATATGGACGGCGAGATTCAAGCAAATGATCTTCTCGAGATGCTTATC[C/T]TGAACTT[T/G]CCCTTCTCAATCATACCACAAGATCTATGTGGTA[C/T]ATTATTT
478743650	T	G	2	GACGGCGAGATTCAAGCAAATGATCTTCTCGAGATGCTTATCCTGAACTTTCCCTTCTCAATCATACCACAAGATCTATGTGGTACATTATTTATGCTTC	GACGGCGAGATTCAAGCAAATGATCTTCTCGAGATGCTTATC[C/T]TGAACTT[T/G]CCCTTCTCAATCATACCACAAGATCTATGTGGTA[C/T]ATTATTTATGCTTCA
478743685	C	T	2	GCTTATCCTGAACTTTCCCTTCTCAATCATACCACAAGATCTATGTGGTACATTATTTATGCTTCATGTGTTGACCAACTTGAAATCACTCTTCACTCTT	GCTTATC[C/T]TGAACTT[T/G]CCCTTCTCAATCATACCACAAGATCTATGTGGTA[C/T]ATTATTTATGCTTCATGTGTTGACCAACTTGAAATCACTCTTCACTCTTT
478744420	G	A	2	ATGTGTGATGAACTTGAATTTCATTGCATACCTTGTCAAGAATAAACTTTGGGAGAGTTTACACTATATATACAACCATGCAAAACATAATAAAGATGAA	ATGTGTGATGAACTTGAATTTCATTGCATACCTTGTCAAGAATAAACTTT[G/A]GGAGAGTTTACACTATATATACAACCATGCAAAACATA{A/G}TAAAGATGAAA{T/G}
478744751	C	A	1	TCAAAGATTGCTACAAGGATAAAATGGTGAAGAAACTTCAACGGATGAAGCAAGCAATCCAATGATCCAAAGAATCAAATGGACAAATAGTGCTCTAAAT	TCAAAGATTGCTACAAGGATAAAATGGTGAAGAAACTTCAACGGATGAAG[C/A]AAGCAATCCAATGATCCAAA{G/A}AATCAAATGGACAAATAGTGCTCTAAATG
478745268	G	T	0	TGGATCTATTTTCTCTTATTGTATATCAATGAACTTCACCAAAGAAAAAAGAAAAACCTCAAAAACATCACAACTAACACTAAGGGAACAAATGCTAGTT	TGGATCTATTTTCTCTTATTGTATATCAATGAACTTCACCAAAGAAAAAA[G/T]AAAAACCTCAAAAACATCACAACTAACACTAAGGGAACAAATGCTAGTTG
478745425	A	G	1	AATATTGCACATGAGAGTACCTTGAGGAATTGATATGCAATAAATTGTTAAAAGGCATATTTGGAATTGGTAAATCATGAACATGATTTTATATACTCCC	AATATTGCACATGAGAGTACCTTGAGGAATTGATATGCAATAAATTGTTA[A/G]AAGGCATATTTGGAATTGGT{A/G}AATCATGAACATGATTTTATATACTCCCC
478746205	G	T	1	AAAAATACTCAAAGATTTATCTCATTCAAGAAAATAAAATAGAGAAGAAAGAATGAGATATCAAAATCCCAAAAGAGCAAGGTTTCAACAAATAAACCAA	AAAAATACTCAAAGATTTATCTCATTCAAGAAAATAAAATAGAGAAGAAA[G/T]AATGAGATATCAAA[A/C]TCCCAAAAGAGCAAGGTTTCAACAAATAAACCAAA
478746220	A	C	1	TTTATCTCATTCAAGAAAATAAAATAGAGAAGAAAGAATGAGATATCAAAATCCCAAAAGAGCAAGGTTTCAACAAATAAACCAAACCCTTAACACTTTT	TTTATCTCATTCAAGAAAATAAAATAGAGAAGAAA[G/T]AATGAGATATCAAA[A/C]TCCCAAAAGAGCAAGGTTTCAACAAATAAACCAAACCCTTAACACTTTTC
478746617	C	A	2	GGAATAAAAAGATTAAGCACTATGCAAAGATAGAGATTCTTGAAGTCACACAATCATGCAAAGCAATGATTATAATAACTTGAAGCAAATGGTCTCCCCA	GGAATAAAAAGATTAAGCACTATGCAAAGATAGAGATTCTTGAAGTCACA[C/A]AATCATGCAAAGCAATGATTATAATAACT{T/TGAAG}{G/GAAGC}AAGCAAATGGTCTCCCCAA
478746945	G	T	0	TGTGATATTCAAATTTTCTTAATAAGAGGCAAAGAAACCTCAACTAGAGAGAATTAATGGATATTTAGAATTTGAATTTCTCATGAGTATGACACACCAC	TGTGATATTCAAATTTTCTTAATAAGAGGCAAAGAAACCTCAACTAGAGA[G/T]AATTAATGGATATTTAGAATTTGAATTTCTCATGAGTATGACACACCACA
478747490	G	A	1	CAATGCCCTCCAAAAACACCTATTAATCAAGTTTGAGCTTGTTGGTCCCCGACTAAGTTGGGTCCTAAGAGGTTAGTCAAAATAGGCTTGGCAACCCAAA	CAATGCCCTCCAAAAACACCTATTAATCAAGTTTGAGCTTGTTGGTCCCC[G/A]ACTAAGTTGGGTCCTAAGAGGTTAGTCAAAATAGGCTTG[G/T]CAACCCAAAT
478747530	G	T	3	GTTGGTCCCCGACTAAGTTGGGTCCTAAGAGGTTAGTCAAAATAGGCTTGGCAACCCAAATGGTTCTTTTCTTGACACCACTTTGAGTTCCAACAAACTT	GTTGGTCCCC[G/A]ACTAAGTTGGGTCCTAAGAGGTTAGTCAAAATAGGCTTG[G/T]CAACCCAAATGGTT[C/A]TTTTCTTGACACCACTTTGAGTTCCAA[C/G]AAACTTG
478747545	C	A	2	AGTTGGGTCCTAAGAGGTTAGTCAAAATAGGCTTGGCAACCCAAATGGTTCTTTTCTTGACACCACTTTGAGTTCCAACAAACTTGGAAAACACATTGCC	AGTTGGGTCCTAAGAGGTTAGTCAAAATAGGCTTG[G/T]CAACCCAAATGGTT[C/A]TTTTCTTGACACCACTTTGAGTTCCAA[C/G]AAACTTGGAAAACACATTGCCA
478747573	C	G	2	AGGCTTGGCAACCCAAATGGTTCTTTTCTTGACACCACTTTGAGTTCCAACAAACTTGGAAAACACATTGCCATCCTTATCCTTCCTAAGAGAATAATCA	AGGCTTG[G/T]CAACCCAAATGGTT[C/A]TTTTCTTGACACCACTTTGAGTTCCAA[C/G]AAACTTGGAAAACACATTGCCATCCTTATCCTTCCTAAGAGAATAATCAT
478747741	A	C	1	ACATATGTAGCAACAAGTGCTCCCCTTTCTCTACTTCATTGATTTCTTGGATTGGGGAGCATTATCTTGATTGTTCTTCGGAAGTGGCCTAACTTCAACT	ACATATGTAGCAACAAGTGCTCCCCTTTCTCTACTTCATTGATTTCTTGG[A/C]TTGGGGAGCATTATCTTGATT[G/C]TTCTTCGGAAGTGGCCTAACTTCAACTT
478747763	G	C	1	CCCTTTCTCTACTTCATTGATTTCTTGGATTGGGGAGCATTATCTTGATTGTTCTTCGGAAGTGGCCTAACTTCAACTTGGGCTTGACCTTGTACTTGTG	CCCTTTCTCTACTTCATTGATTTCTTGG[A/C]TTGGGGAGCATTATCTTGATT[G/C]TTCTTCGGAAGTGGCCTAACTTCAACTTGGGCTTGACCTTGTACTTGTGG
478748057	A	C	1	GATTTTTGCACACTCAAAATATTATCGAGTGTGGATTTCCCTTCATGACTATTTTCCAAGTCATTCCTTAAGGAAGTGACTTGGGCCTTGAGCTCTTTGA	GATTTTTGCACAC{T/C}CAAAATATTATCGAGTGTGGATTTCCCTTCATGACT[A/C]TTTTCCAAGTCATTCCTTAAGGAAGTGACTTGGGCCTTGAGCTCTTTGAT
478748377	G	A	0	AGCTAACATTAGCCCATCATGGGAGAGTAGAAGATCATTATGAGAGCCCGGGAGCTTTTCATGACTTTCTTCCAATTTCCTATACTTGCTAGTTAGCAAC	AGCTAACATTAGCCCATCATGGGAGAGTAGAAGATCATTATGAGAGCCCG[G/A]GAGCTTTTCATGACTTTCTTCCAATTTCCTATACTTGCTAGTTAGCAACT
478748850	C	G	1	TGCTATTATCTTTGGAAGATATATTGGGATCCAAAGTAGGAGATACCTTTCATCCTCTTGCCATAAGGCACATGTGAGCACGAGAGGATGAAGATGAGTA	TGCTATTATCTTT{G/A}GAAGATATATTGGGATCCAAAGTAGGAGATACCTTT[C/G]ATCCTCTTGCCATAAGGCACATGTGAGCACGAGAGGATGAAGATGAGTAT
478749288	C	G	1	ATGTAAGTGAAGTGGAAATAATTGAGATCATATCGCGACCGGAGGTGGAACCAACTTGGAGCTCTTCATGATGTGAGGAAGAAGAGAGCTCCTTGGACAT	ATGTAAGTGAAGTGGAAATAATTGAGATCATATCGCGACCGGAGGTGGAA[C/G]CAACTTGGA[G/T]CTCTTCATGATGTGAGGAAGAAGAGAGCTCCTTGGACATA
478749298	G	T	2	AGTGGAAATAATTGAGATCATATCGCGACCGGAGGTGGAACCAACTTGGAGCTCTTCATGATGTGAGGAAGAAGAGAGCTCCTTGGACATACCACCGACC	AGTGGAAATAATTGAGATCATATCGCGACCGGAGGTGGAA[C/G]CAACTTGGA[G/T]CTCTTCATGATGTGAGGAAGAAGAGAGCTCCTTGGACATACCACC{G/A}ACCC
478749404	C	A	1	TAAATGGAGCCACCAAATATTTCTTTAAGCTTGGTCCACATCTCATGAGACGACTTGCGCTTTACAATCGTCAAGAACAAATTAACTGTGGGGCTCAAAG	TAAATGGAGCCACCAAATATTTCTTTAAGCTTGGTCCACATCTCATGAGA[C/A]GACTTGCGCTTTACAATCGTCAAGAACAAATTAACTGTGGGG{C/A}TCAAAGA
478749541	G	A	0	TAAATTTTTATCATCCTCTAGAGATAGATTTTGAGGATCCATCGGAGGAGGAAAACATACATCTAGAAATCGCTCAATATTTGGACACAAGGTCCGAAGA	TAAATTTTTATCATCCTCTAGAGATAGATTTTGAGGATCCATCGGAGGAG[G/A]AAAACATACATCTAGAAATCGCTCAATATTTGGACACAAGGTCCGAAGAT
478751589	C	T	2	TACTCTCAATAGAATTTAAATTGTATCTTGAACTATATTTTATTTTATGACTAGAAACATCTTGAAAGGATAGAGATGACGCCTAGAGGGGGGTGAATAG	TACTCTCAATAGAATTTAAATTGTATCTTGAACTATATTTTATTTTATGA[C/T]TAGAAACATCTTGAAAGGATAGAGATG[A/T]CGCCTAGAGG{GGGG/AGGA}TGAATAGG
478751617	A	T	3	TGAACTATATTTTATTTTATGACTAGAAACATCTTGAAAGGATAGAGATGACGCCTAGAGGGGGGTGAATAGGCAATTTCAAAACTATTACGATTTTGGC	TGAACTATATTTTATTTTATGA[C/T]TAGAAACATCTTGAAAGGATAGAGATG[A/T]CGCCTAGAGG{GGGG/AGGA}TGAATAGGCAATTTCAAAACTATTACGATTTTG[G/T]CT
478751665	G	T	2	TGACGCCTAGAGGGGGGTGAATAGGCAATTTCAAAACTATTACGATTTTGGCTTGATAGAATGCGAAATTAAACTAACGTTTATTTTACAAGCACAAAAC	TG[A/T]CGCCTAGAGG{GGGG/AGGA}TGAATAGGCAATTTCAAAACTATTACGATTTTG[G/T]CTTGATAGAATGCGAAATTAAACTAACGTTTATTTTACAAGCACAAAACC
478751885	G	A	2	CAAGGAAAGTAAGCTCGGATATAGATATAATTGAGGCACGCAGAGATGAAGATGTATTCCCGTGTTCACCACCTTTGGGAAGGGGGATACGTCACGTTAG	CAAGGAAAGTAAGCTCGGATATAGATATAAT{T/C}GAGGCACGCAGAGA{T/C}GAA[G/A]ATGTATTCCCGTGTTCACCACCTTTGGGAAGGGGGATACGTCACGTTAGA
478753145	C	T	0	ATTCAAATTATGCAAAGGATTGAGCTTCCTATGACGATGTGATCAAGTTACCCAATCGAAAGCCCCTCTTAATAGTGCGGCCATGTATCCTATAACCCGG	ATTCAAATTATGCAAAGGATTGAGCTTCCTATGACGATGTGATCAAGTTA[C/T]CCAATCGAAAGCCCCTCTTAATAGTGCGGCCATGTATCCTATAACCCGGT
478753722	A	G	0	GCTATCATGACACCAAAACCACACATAGGGGCAATTACTCTTTCACATCTAAAGTGAGAAAATGAATAAGACGTGGCTCACCTACAAGCATGTGTTGCAT	GCTATCATGACACCAAAACCACACATAGGGGCAATTACTCTTTCACATCT[A/G]AAGTGAGAAAATGAATAAGACGTGGCTCACCTACAAGCATGTGTTGCATA
478754155	T	C	2	TTCTGAACATGTTGTCGCCTCATTTTTTTTGTTGATTTTGGGAGAGGTAATGAATTCAGTACTAATCCAGATCTGATACATATAAACATATATATATAAT	TTCTGAACATGTTGTCGCCTCA{T/TG}TTTTTTTGTTGATTTTGGGAGAGGTAA[T/C]GAATTCAGTACTAATCCAGATCTGATACATATAAA{CAT/C}ATATATATAATG
478754445	T	C	0	TCCCAACTCTACCAAAGGAAAGATTTGTCATGGGTTATATTGGTCCTTCCTAAAAATTGTCACATGGTAAACTAATAACATCAATTATTTGGAGATAAAA	TCCCAACTCTACCAAAGGAAAGATTTGTCATGGGTTATATTGGTCCTTCC[T/C]AAAAATTGTCACATGGTAAACTAATAACATCAATTATTTGGAGATAAAAA
478754967	G	A	1	TCATGGACTAAAACCAAACTTTTATTATTAAGGGATAAAAAGGATTCATGGCACTGTTAGGTTCGAGGGGGCATTGTATGGACATGAAAATAGACCACAC	TCATGGACTAAAACCAAACTTTTATTATTAAGGGATAAAAAGGATTCATG[G/A]CACTGTTAGGTTCGAGGGGGCATTGTATGGAC[A/C]TGAAAATAGACCACACA
478755000	A	C	1	GATAAAAAGGATTCATGGCACTGTTAGGTTCGAGGGGGCATTGTATGGACATGAAAATAGACCACACATGATCGTGGTTTCATAAAAAGAACATGTCCTC	GATAAAAAGGATTCATG[G/A]CACTGTTAGGTTCGAGGGGGCATTGTATGGAC[A/C]TGAAAATAGACCACACATGATCGTGGTTTCATAAAAAGAACATGTCCTCG
478755055	C	A	1	AATAGACCACACATGATCGTGGTTTCATAAAAAGAACATGTCCTCGAGTACTGCAAATTAGCTCCCTGACCACTATTTTTAGAAAAAAAGGTCATAGCAC	AATAGACCACACATGATCGTGGTTTCATAAAAAGAACATGTCCTCGAGTA[C/A]TGCAAATTAGCTCCCT[G/A]ACCACTATTTTTAGAAAAAAAGGTCATAGCACT
478755072	G	A	1	CGTGGTTTCATAAAAAGAACATGTCCTCGAGTACTGCAAATTAGCTCCCTGACCACTATTTTTAGAAAAAAAGGTCATAGCACTGTGATGTTTCTGTTCT	CGTGGTTTCATAAAAAGAACATGTCCTCGAGTA[C/A]TGCAAATTAGCTCCCT[G/A]ACCACTATTTTTAGAAAAAAAGGTCATAGCACTGTGATGTTTCTGTTCTA
478755166	A	G	1	TGTTCTACTTCCTCCGTTTAGAAATATAAAACATTTTATCTTTGTGAATCAAATGTATCTAGAGTCTAGACATCTTTTAGTGTATAGATTTATAGTGATT	TGTTCTACTTCCTCCGTTTAGAAATATAAAACATTTTATCTTTGTGAATC[A/G]AATGTAT[C/A]TAGAGTCTAGACATCTTTTAGTGTATAGATTTATAGTGATTT
478755174	C	A	1	TTCCTCCGTTTAGAAATATAAAACATTTTATCTTTGTGAATCAAATGTATCTAGAGTCTAGACATCTTTTAGTGTATAGATTTATAGTGATTTGGAGTAA	TTCCTCCGTTTAGAAATATAAAACATTTTATCTTTGTGAATC[A/G]AATGTAT[C/A]TAGAGTCTAGACATCTTTTAGTGTATAGATTTATAGTGATTTGGAGTAAA
478755338	G	A	2	AACGGAGGGAGTACTTGGTAGTGTCTTTTTTTACGATACCTCAGATACTTGCGTTGGTATCAATAACGTTTAACTAGGGACATTTGGGGAATTCAAATGA	AACGGAGGGAGTACTTGGTAGTGT{CT/C}TTTTTTACGATACCTCAGATACTT[G/A]CGTTGGTATCAATAACGTTTAACTA{G/A}GGACATTTGGGGAATTCAAATGAC
478755409	A	G	1	AACTAGGGACATTTGGGGAATTCAAATGACCGTCTGGTCATGACCTCACTAAACTGGTAACATGGTCTCCTCGAAGGACCAATAATCACAAGAGTATGAT	AACTA{G/A}GGACATTTGGGGAATTCAAATGACCGTCTGGTCATGACCTCACT[A/G]AACTGGTAACATGGTCTCCTCGAAGGACCAATAATCACAAGAGTATGATC
478755640	G	A	2	CATGGCTACAATTTGTAGAGGAACTGAGCAAGTGAAAACAAGACCACAAAGGAATAATTGGAGGAAACATATATTAGAGGAATGAAGTTGTAAATGGTGA	CATGGCTACAATTTGTAGAGGAACTGAGCAAGTGAAAACAAGACCA{C/CA}AAA[G/A]GAATAATTGGAGGAAACATATATTAGAGGAATGAAGTTGTAAATGGTGA[C/A]
478755690	C	A	1	GGAATAATTGGAGGAAACATATATTAGAGGAATGAAGTTGTAAATGGTGACTTTTATAAAAAAATAGTGCATCATAATTATATAGAAATATATTTGTTTG	[G/A]GAATAATTGGAGGAAACATATATTAGAGGAATGAAGTTGTAAATGGTGA[C/A]TTTTATAAAAAAATAGTGCATCATAATTATATAGAAATATATTTGTTTGA
478755779	C	T	0	ATATTTGTTTGAAAATTAGCAAATGAAATAGAGACACCCCTGGCGAACTTCGATTAGTCTAGCTTGATCCGTAATACATAAGATCAAATGTCAGTAGGTG	ATATTTGTTTGAAAATTAGCAAATGAAATAGAGACACCCCTGGCGAACTT[C/T]GATTAGTCTAGCTTGATCCGTAATACATAAGATCAAATGTCAGTAGGTGC
478756896	G	A	4	TTAGCTTTGATCGGAACAGAGTCGTGGCCATGCATCACATATGTACACGCGCTTTTTATTTTTTATTATAATACCCGAGAGGAACAGATGTTAGTCATGC	TTAGCTTTGATCG{G/A}AACAGAGTCGTGGCC{A/G}TGCATCACATATGTACACGC[G/A]C{T/A}TTTTATTTTTTATTATAATACCCGAGAGGAAC{AGATGTTAGTCATGCATGATG/A}
478757438	A	G	2	AAGTCAACTAACGAATTTGTGGTGGTTTTTTATATCCTTTCCGTAAAATGATATCACTCATAAAATTTTGCTCTCAAAATGGTGATTTTATGCTATTAAC	AAGTCAACTAACGAATTTGTGGTGGTTTTTTATATCCTTTC{C/T}GTAAAATG[A/G]TATCACTCATAAAATTTTGCTCTCAAAATGGTGATTTTATGCTATTAAC{TCGTGCAATG/T}
478757557	G	A	0	ACGTCAGGCTTCAAACTATTTCGACAACTAATCTGAATTTACTAATAGCAGTAAGTACTATTACCTTGGTAACTCATTCCAAGAAGTGCAGAGCTGAAAT	ACGTCAGGCTTCAAACTATTTCGACAACTAATCTGAATTTACTAATAGCA[G/A]TAAGTACTATTACCTTGGTAACTCATTCCAAGAAGTGCAGAGCTGAAATT
478757622	G	A	0	TTGGTAACTCATTCCAAGAAGTGCAGAGCTGAAATTATACCATGCCAGATGTCTACTAATAGCAGTAAGTCATAAATCACAAATATTCACGCGAGCGCAC	TTGGTAACTCATTCCAAGAAGTGCAGAGCTGAAATTATACCATGCCAGAT[G/A]TCTACTAATAGCAGTAAGTCATAAATCACAAATATTCACGCGAGCGCACG
478758438	T	C	0	CAATATTCAGTTTTGGGCCATAATAGGCACACACGCTGTCTACATAGCCCTTCCCCGTCGAGTATGTGGAACAATGCTGCCTTGGGAGCTCCGGTGCGCT	CAATATTCAGTTTTGGGCCATAATAGGCACACACGCTGTCTACATAGCCC[T/C]TCCCCGTCGAGTATGTGGAACAATGCTGCCTTGGGAGCTCCGGTGCGCTG
478758637	G	T	4	CAGTGCCGGGAGAGGGGTACATGCACATATTGAGAGACAACTTACGTGCAGGTGAGTGGCCTAGGAAACTTCGCACAGTGCATTGTGCACACTGATTGGC	CAGTGCCGGGA{G/C}AGGGGTACATGCACATATTGAGAGACAACTTACGTGCA[G/T]G{T/C}GAGTGGCCTAGGAAACTTCGC[A/G]CAGTGCATTGTGCACACT[G/T]ATTGGCC
478758661	A	G	5	ACATATTGAGAGACAACTTACGTGCAGGTGAGTGGCCTAGGAAACTTCGCACAGTGCATTGTGCACACTGATTGGCCGAAAATCTTAGACCTACGGACTG	ACATATTGAGAGACAACTTACGTGCA[G/T]G{T/C}GAGTGGCCTAGGAAACTTCGC[A/G]CAGTGCATTGTGCACACT[G/T]ATTGGCCG[A/C]AAATCTTAGACCTAC[G/A]GACTGT
478758680	G	T	5	ACGTGCAGGTGAGTGGCCTAGGAAACTTCGCACAGTGCATTGTGCACACTGATTGGCCGAAAATCTTAGACCTACGGACTGTTTTGGCTACGATGCATCT	ACGTGCA[G/T]G{T/C}GAGTGGCCTAGGAAACTTCGC[A/G]CAGTGCATTGTGCACACT[G/T]ATTGGCCG[A/C]AAATCTTAGACCTAC[G/A]GACTGTTTTGGCTACGATGCATCTA
478758689	A	C	4	TGAGTGGCCTAGGAAACTTCGCACAGTGCATTGTGCACACTGATTGGCCGAAAATCTTAGACCTACGGACTGTTTTGGCTACGATGCATCTACGGACTGA	{T/C}GAGTGGCCTAGGAAACTTCGC[A/G]CAGTGCATTGTGCACACT[G/T]ATTGGCCG[A/C]AAATCTTAGACCTAC[G/A]GACTGTTTTGGCTACGATGCATCTACGGACTGAG
478758705	G	A	4	CTTCGCACAGTGCATTGTGCACACTGATTGGCCGAAAATCTTAGACCTACGGACTGTTTTGGCTACGATGCATCTACGGACTGAGCCGAAATGCACCGGT	CTTCGC[A/G]CAGTGCATTGTGCACACT[G/T]ATTGGCCG[A/C]AAATCTTAGACCTAC[G/A]GACTGTTTTGGCTACGATGCATCTACGGACTGAGCCG{A/G}AATGCACCGGTT
478759183	G	T	3	AAAGAAAAAACAAAATAAAGGAATGCCGATAGCGTCGGATGCCCTCCGGAGAATTCCCACATGCCTTCGAACCACCGTATACCAAGCAACATCTTCAGGA	AAAGAAAAAACAAAATAAAGGAATGCCGATAGCGTCGGATGCCCTCCGGA[G/T]AATTCCCACATGCCTTCGAACCACC[G/T]TATACCAAGCAACA[T/C]CTTCA{G/T}GAA
478759209	G	T	6	CGATAGCGTCGGATGCCCTCCGGAGAATTCCCACATGCCTTCGAACCACCGTATACCAAGCAACATCTTCAGGAAGGGATGCGACGACAATGACGCTGCT	CGATAGCGTCGGATGCCCTCCGGA[G/T]AATTCCCACATGCCTTCGAACCACC[G/T]TATACCAAGCAACA[T/C]CTTCA{G/T}GAAGGGATGCGACGAC[A/T]A[T/C]GACGCTG{CTGCCCA/TTGTCCG}
478759224	T	C	7	CCCTCCGGAGAATTCCCACATGCCTTCGAACCACCGTATACCAAGCAACATCTTCAGGAAGGGATGCGACGACAATGACGCTGCTGCCCAGACTAGTCCA	CCCTCCGGA[G/T]AATTCCCACATGCCTTCGAACCACC[G/T]TATACCAAGCAACA[T/C]CTTCA{G/T}GAAGGGATGCGACGAC[A/T]A[T/C]GACGCTG{CTGCCCA/TTGTCCG}GACTAGTCC{AAG/TAA,TAG}
478759247	A	T	6	CTTCGAACCACCGTATACCAAGCAACATCTTCAGGAAGGGATGCGACGACAATGACGCTGCTGCCCAGACTAGTCCAAGGATTTCTCCCGGTACATGGAG	CTTCGAACCACC[G/T]TATACCAAGCAACA[T/C]CTTCA{G/T}GAAGGGATGCGACGAC[A/T]A[T/C]GACGCTG{CTGCCCA/TTGTCCG}GACTAGTCC{AAG/TAA,TAG}GATTTCTCCCGGTACATGGAGG
478759249	T	C	6	TCGAACCACCGTATACCAAGCAACATCTTCAGGAAGGGATGCGACGACAATGACGCTGCTGCCCAGACTAGTCCAAGGATTTCTCCCGGTACATGGAGGG	TCGAACCACC[G/T]TATACCAAGCAACA[T/C]CTTCA{G/T}GAAGGGATGCGACGAC[A/T]A[T/C]GACGCTG{CTGCCCA/TTGTCCG}GACTAGTCC{AAG/TAA,TAG}GATTTCTCCCGGTACATGGAGGGA
478759507	A	T	3	TGCACCCCCATAGTCTTTAGGACACCAACACCGTCTCACCGTGACAAGCGAAGCGAGGCCGACTGTACAAAAAGCAAACAACCATAGGCGAGGAGTAGCA	TGCACCCCCATAGTCTTTAGGACAC{CAACAC/AACCGT}CGTCTCACCGTGACAAGCG[A/T]AGCGAGGCCGACTGTACAAAAA[G/T]CAAACAACC[A/G]TAGGCGAGGAGTAGCAG
478759530	G	T	3	ACCAACACCGTCTCACCGTGACAAGCGAAGCGAGGCCGACTGTACAAAAAGCAAACAACCATAGGCGAGGAGTAGCAGGGCCGCCACCCCATGGGAGGGA	AC{CAACAC/AACCGT}CGTCTCACCGTGACAAGCG[A/T]AGCGAGGCCGACTGTACAAAAA[G/T]CAAACAACC[A/G]TAGGCGAGGAGTAGCAGGGCCGCCACCCCATGGGAGGGAA
478759540	A	G	2	TCTCACCGTGACAAGCGAAGCGAGGCCGACTGTACAAAAAGCAAACAACCATAGGCGAGGAGTAGCAGGGCCGCCACCCCATGGGAGGGAACAACTTCCA	TCTCACCGTGACAAGCG[A/T]AGCGAGGCCGACTGTACAAAAA[G/T]CAAACAACC[A/G]TAGGCGAGGAGTAGCAGGGCCGCCACCCCATGGGAGGGAACAACTTCCAT
478759751	C	T	6	CGGGTGCCGGCCGGATGCGGCAGCAAGAACACACCAGGACGGAGGCCCGGCCGGACCTTTTGGGTCCGTAAAGTCCTCGCCGCCACGCTGCAGCACGTAG	CGGGTGCCGG{C/T}CGGATGCGG{C/T}AGCAAGAACACACCAGGACGGAGGCCCGG[C/T]CGGACCTTTTGGGT{C/T}CGTAAAGTCCTCG{CCG/ACA}CCACGCTGCA[G/T]CA[C/T]GTAGG
478759793	G	T	8	AGGCCCGGCCGGACCTTTTGGGTCCGTAAAGTCCTCGCCGCCACGCTGCAGCACGTAGGCCTACCGCCGCTATCCAACAACCCCCTAGGATCGGTCGGGC	AGGCCCGG[C/T]CGGACCTTTTGGGT{C/T}CGTAAAGTCCTCG{CCG/ACA}CCACGCTGCA[G/T]CA[C/T]GTAGGCCTA{C/T}CGCCGCTATCCAACAACCCCCTAGG{AT/CC,CT}CGG[T/C]CGG[G/C]CT
478759796	C	T	8	CCCGGCCGGACCTTTTGGGTCCGTAAAGTCCTCGCCGCCACGCTGCAGCACGTAGGCCTACCGCCGCTATCCAACAACCCCCTAGGATCGGTCGGGCTGT	CCCGG[C/T]CGGACCTTTTGGGT{C/T}CGTAAAGTCCTCG{CCG/ACA}CCACGCTGCA[G/T]CA[C/T]GTAGGCCTA{C/T}CGCCGCTATCCAACAACCCCCTAGG{AT/CC,CT}CGG[T/C]CGG[G/C]CTGTC
478759837	T	C	8	GCTGCAGCACGTAGGCCTACCGCCGCTATCCAACAACCCCCTAGGATCGGTCGGGCTGTCCCGTGAGGCACTCGCCACCTTGCTGTAGCCGAGTGGCGCC	GCTGCA[G/T]CA[C/T]GTAGGCCTA{C/T}CGCCGCTATCCAACAACCCCCTAGG{AT/CC,CT}CGG[T/C]CGG[G/C]CTGTCCCGTGAGGCACTCG[C/T]CACCTTGCTGTAGCCG{A/AC}GTGGCGCCA{GCACTG/ACGCCA}
478759841	G	C	9	CAGCACGTAGGCCTACCGCCGCTATCCAACAACCCCCTAGGATCGGTCGGGCTGTCCCGTGAGGCACTCGCCACCTTGCTGTAGCCGAGTGGCGCCAGCA	CA[G/T]CA[C/T]GTAGGCCTA{C/T}CGCCGCTATCCAACAACCCCCTAGG{AT/CC,CT}CGG[T/C]CGG[G/C]CTGTCCCGTGAGGCACTCG[C/T]CACCTTGCTGTAGCCG{A/AC}GTGGCGCCA{GCACTG/ACGCCA}/GCC}
478759861	C	T	6	GCTATCCAACAACCCCCTAGGATCGGTCGGGCTGTCCCGTGAGGCACTCGCCACCTTGCTGTAGCCGAGTGGCGCCAGCACTGCCGCCCCCCTCGCCACG	GCTATCCAACAACCCCCTAGG{AT/CC,CT}CGG[T/C]CGG[G/C]CTGTCCCGTGAGGCACTCG[C/T]CACCTTGCTGTAGCCG{A/AC}GTGGCGCCA{GCACTG/ACGCCA}/GCC}GCCGCCCCCCTCGCCACGA
478760016	C	T	4	AGCCCAGATTGGGCCCAAAGAGCCCAGATCTAGGGAAGCAGGCCTAGCATCAGAGCCCCGACGACAAGCTCCAGTCAGACCCAGAGGAAGAGGCCCATGC	AGCCCAGATT{G/A}GGCCCAAAGAGCC{C/T}AGATCTAGGGAAGCAGGCCTAGCAT[C/T]AGAGCCCCGACGACAAGCTCCAGTCAGACCCAGAGGAAGAGGCCC{AT/GC}{G/GC}CC
478760241	C	G	2	GTTCGTCCCCCAGTCGCCACGCGGGGGAGACGGGAGGGCAGATTAAGGTGCACGCAACATATGATTGCACGCCACACTTATTATATCCTCTACCCATGAC	GTTCG{T/A,C}CCCCCAGTCGCCACGCGGGGGAGACGGGAGGGCAGATTAAGGTG[C/G][A/G]CGCAACATATGATTGCACGCCACACTTATTATATCCTCTACCCATGACA
478760242	A	G	2	TTCGTCCCCCAGTCGCCACGCGGGGGAGACGGGAGGGCAGATTAAGGTGCACGCAACATATGATTGCACGCCACACTTATTATATCCTCTACCCATGACA	TTCG{T/A,C}CCCCCAGTCGCCACGCGGGGGAGACGGGAGGGCAGATTAAGGTG[C/G][A/G]CGCAACATATGATTGCACGCCACACTTATTATATCCTCTACCCATGACAT
478760302	G	A	1	TGATTGCACGCCACACTTATTATATCCTCTACCCATGACATGAAACTACAGCTCCGACAACCATCTTGCGATGGTGATGATGATCAATCCCTCGATCGAT	TGATTGCACGCCACACTTATTATATCCTCTACCCATGACATGAAACTACA[G/A]CTCCG[A/G]CAACCATCTTGCGATGGTGATGATGATCAATCCCTCGATCGATC
478760308	A	G	1	CACGCCACACTTATTATATCCTCTACCCATGACATGAAACTACAGCTCCGACAACCATCTTGCGATGGTGATGATGATCAATCCCTCGATCGATCGCCAA	CACGCCACACTTATTATATCCTCTACCCATGACATGAAACTACA[G/A]CTCCG[A/G]CAACCATCTTGCGATGGTGATGATGATCAATCCCTCGATCGATCGCCAAG
478760363	C	T	0	CATCTTGCGATGGTGATGATGATCAATCCCTCGATCGATCGCCAAGCGAGCAGATATGTCTACTTCGTGGGGGCTCGTCCATGCATGGATATGCACAAAC	CATCTTGCGATGGTGATGATGATCAATCCCTCGATCGATCGCCAAGCGAG[C/T]AGATATGTCTACTTCGTGGGGGCTCGTCCATGCATGGATATGCACAAACC
478760662	C	T	3	CCTTTACAAACTTACAGTCTCTACCTTGAGAAGACAAATATTTAATGTTGCTAATTAAATGTATAAAAGGAGATCTATCCTGCGTTGAGGCCCTCACTGC	CCTTTACAAACTTACAGTCTCTACCTTGAGAAGACAAATATTTAATGTTG[C/T]TAATTAAATGTATAAAAG[G/T]A[G/T]ATCTATCCTGCGTTGAGGCCCTCAC[T/C]GCT
478760681	G	T	3	TCTACCTTGAGAAGACAAATATTTAATGTTGCTAATTAAATGTATAAAAGGAGATCTATCCTGCGTTGAGGCCCTCACTGCTTCCACTAGCATGGAGCAG	TCTACCTTGAGAAGACAAATATTTAATGTTG[C/T]TAATTAAATGTATAAAAG[G/T]A[G/T]ATCTATCCTGCGTTGAGGCCCTCAC[T/C]GCTTCCACTAGCATGGAGCAGT
478760683	G	T	3	TACCTTGAGAAGACAAATATTTAATGTTGCTAATTAAATGTATAAAAGGAGATCTATCCTGCGTTGAGGCCCTCACTGCTTCCACTAGCATGGAGCAGTC	TACCTTGAGAAGACAAATATTTAATGTTG[C/T]TAATTAAATGTATAAAAG[G/T]A[G/T]ATCTATCCTGCGTTGAGGCCCTCAC[T/C]GCTTCCACTAGCATGGAGCAGTCT
478760709	T	C	3	TTGCTAATTAAATGTATAAAAGGAGATCTATCCTGCGTTGAGGCCCTCACTGCTTCCACTAGCATGGAGCAGTCTGTTTCAATGATGATAGGAAGCTCAG	TTG[C/T]TAATTAAATGTATAAAAG[G/T]A[G/T]ATCTATCCTGCGTTGAGGCCCTCAC[T/C]GCTTCCACTAGCATGGAGCAGTCTGTTTCAATGATGATAGGAAGCTCAGA
478760810	C	T	2	TCGGTGCAGCGCTAGCTCCAGCCCTTTCTTGCATGCCATTAGTTCAGCTTCAAAAGGAGAAGCACAAGACGGAAGAAAGCGGCATGTAGTGAAGATTGGA	TCGGTGCAGC{G/T}CTAGCTCCAGCCCTTTCTTGCATGCCATTAGTTCAGCTT[C/T]AAAAGGAG[A/T]AGCACAAGACGGAAGAAAGCGGCATGTAGTGAAGATTGGAT
478760819	A	T	3	CGCTAGCTCCAGCCCTTTCTTGCATGCCATTAGTTCAGCTTCAAAAGGAGAAGCACAAGACGGAAGAAAGCGGCATGTAGTGAAGATTGGATTTCCGGAC	C{G/T}CTAGCTCCAGCCCTTTCTTGCATGCCATTAGTTCAGCTT[C/T]AAAAGGAG[A/T]AGCACAAGACGGAAGAAAGCGGCATGTAGTGAAGATTGGATTTC{C/T}GGACT
478760927	C	T	6	CAAGGCCATGCCCGCTCCAGCAGAGCAGTCATCTCCCTTGAAAGAACCATCGATAGTAAGTTTCACCCACTCGGCAGGGGGTTTACACCACGGTTAATCC	CAAGGCCATGCCCGCTCCAG{C/T}AGAGCAGTCATCTCCCTTGAAAGAACCAT[C/T]GATAGTAAGTTTCACCCAC{T/C}CG{G/A}CAGGGGGTTTA{C/T}ACCACG{GTTAATCCGGAGCC/G}
478761034	T	G	2	TCACTCTGGCGATGTGGAGCTTAAGACAACTCCACCACAGGTTGGTTTCCTTTAATAACAGCCTCAACTGGAAGAACCTTAATGTTCCTCTAGGTTCTCA	TCACTCTGGCGATGTGGAGCTTAAGACAACTCCACCACAGGTTGGTTTCC[T/G]TTAATAACA[G/A]CCTCAACTGGAAGAACCTTAATGTTCCTC[T/C]AGGTTCTCAA
478761044	G	A	2	GATGTGGAGCTTAAGACAACTCCACCACAGGTTGGTTTCCTTTAATAACAGCCTCAACTGGAAGAACCTTAATGTTCCTCTAGGTTCTCAAATAGTGCGG	GATGTGGAGCTTAAGACAACTCCACCACAGGTTGGTTTCC[T/G]TTAATAACA[G/A]CCTCAACTGGAAGAACCTTAATGTTCCTC[T/C]AGGTTCTCAAATAGTGCGGT
478761074	T	C	3	GTTGGTTTCCTTTAATAACAGCCTCAACTGGAAGAACCTTAATGTTCCTCTAGGTTCTCAAATAGTGCGGTGACCCAGCATACCACTGCATGTGTAGTAC	GTTGGTTTCC[T/G]TTAATAACA[G/A]CCTCAACTGGAAGAACCTTAATGTTCCTC[T/C]AGGTTCTCAAATAGTGCGGTGACC{C/T}AGCATACCACTGCATGTGTAGTACA
478761344	T	G	1	AAGTGTTTTAGCGGAAGTTTTAATGTAACAACTTCATTCCCGAATTGAGCTCAACAAAATATTATTATATATTGTTCAGGTTGCTCGGCCCAATTGGTTA	AAGTGTTTTAGCGGAAGTTTTAATGTAACAACTTCATTCCCGAATTGAGC[T/G]CAACAAAATATTATT{A/AT}TATATTGTTCAGGTTGCTCGGCCCAATTGGTTAC
478762482	C	A	5	CAAAACATAGAAGATAACACACAATTTACAAATACTTTGATAAAGACTTTCCAAAGGACATGAGCAAGCGATGAACTTGACTTGTGATTGCAAGATAGTG	CAAAACATAGA{AG/TA,TG}ATAACACACA{A/G}TTTACAAATACTTTGATAA{A/G}GACTTT[C/A]CAAAGGACATGAGCAAGCGATGAACTTG[A/C]CTTGTGATTGCAAGATAGT{GAAG/AAAC}
478762511	A	C	5	AAATACTTTGATAAAGACTTTCCAAAGGACATGAGCAAGCGATGAACTTGACTTGTGATTGCAAGATAGTGAAGTCGGAAGCTTGCACTGATCCTTGAGC	AAATACTTTGATAA{A/G}GACTTT[C/A]CAAAGGACATGAGCAAGCGATGAACTTG[A/C]CTTGTGATTGCAAGATAGT{GAAG/AAAC}TC[G/A]GAAGCTTGCACTG[A/G]TCCTTGAGCT
478762537	G	A	3	GGACATGAGCAAGCGATGAACTTGACTTGTGATTGCAAGATAGTGAAGTCGGAAGCTTGCACTGATCCTTGAGCTTCTATGTCTACAAAAAATCATTATT	GGACATGAGCAAGCGATGAACTTG[A/C]CTTGTGATTGCAAGATAGT{GAAG/AAAC}TC[G/A]GAAGCTTGCACTG[A/G]TCCTTGAGCTTCTATGTCTACAAAAAATCATTATTG
478762551	A	G	4	GATGAACTTGACTTGTGATTGCAAGATAGTGAAGTCGGAAGCTTGCACTGATCCTTGAGCTTCTATGTCTACAAAAAATCATTATTGCTCGGTAAGGACA	GATGAACTTG[A/C]CTTGTGATTGCAAGATAGT{GAAG/AAAC}TC[G/A]GAAGCTTGCACTG[A/G]TCCTTGAGCTTCTATGTCTACAAAAAATCATTATTGCTCGGTAAGGACA[A/G]
478762601	A	G	2	ATCCTTGAGCTTCTATGTCTACAAAAAATCATTATTGCTCGGTAAGGACAATATTTAAAGAAGCAAAAAATGAACATGCATAGTAATGTAATGCATTATT	[A/G]TCCTTGAGCTTCTATGTCTACAAAAAATCATTATTGCTCGGTAAGGACA[A/G]TATTTAAAGAAG{CA/C}AAAAATGAACATGCATAGTAATGTAATGCATTATTT
478762678	T	C	0	GCATAGTAATGTAATGCATTATTTGTTATTTATTTTCTTTATGTGTCTTATCCAATATTTTGGTTTTCTAGAATTTCTTTAGAGACTTAAGAAACTTATT	GCATAGTAATGTAATGCATTATTTGTTATTTATTTTCTTTATGTGTCTTA[T/C]CCAATATTTTGGTTTTCTAGAATTTCTTTAGAGACTTAAGAAACTTATTT
478762881	T	A	1	CTCTTATATTTATTTACTTAATAATTCTTTTTAAGAATTAGCATTTAAATTGAAAAGGTTTTATTTTGGTAACTTCAATTATTTATTTAATATTTTTCTA	CTCTTATATTTATTTACTTAATAATTCTTTTTAAGAATTAGCATTTAAAT[T/A]GAAAAGGTTTTATTTTGGTAACTTCAATTATTTATTTAATATTTTT[C/A]TAA
478762928	C	A	1	AATTGAAAAGGTTTTATTTTGGTAACTTCAATTATTTATTTAATATTTTTCTAAAATACTATAATAACTAAATATAATAAAAGTTATTTTTATTTATTTT	AAT[T/A]GAAAAGGTTTTATTTTGGTAACTTCAATTATTTATTTAATATTTTT[C/A]TAAAATACTATAATAACTAAATATAATAAAAGTTATTTTTATTTATTTTT
478763042	G	A	5	ATTTTTATAAAATTCCATAAGGAATATATATATTATAAAATCCTTAACCAGAAATTTATTTTAAAAAATGGTTTCTTTATTTAATTTAATAGCTTATTTT	ATTTTTATAAAATTCCATAA{G/T}G{A/AAT}ATATATATATTATAAAATCCTTAACCA[G/A]AAATTT{AT/A}TT{TA/T}AAAAATGGTTTCTTTATTTAATTTAATAG{CT/GA,GT}TATTTTA
478763131	T	A	4	TAGCTTATTTTATTATGAATCTAAAAATATATTGTTTGTATTTTTAAGACTTTTTTTCTAGAATTTATTAAGGTCTAGGGGTATTTTGGTCTTTTCCTTC	TAG{CT/GA,GT}TATTTTATTATGAATCTAAAAATATATTGTT{TG/T}TATTT{TTAAGAC/T}C/CTTTTATTTTA}[T/A]TTTTTTCTAGAATTTATTAAGGTCTAGGGGTATTTTGGTCTTTTCCTTCA
478763282	A	G	3	ACCTTCTTGGCCCAATTGGCCTGGTCAAAGGACCTTCCTGAAGGGGTACTAGCCTTGTGAGCCCAGTTCACTGCCTCCACTCTCTCTCGATCTTATCTCT	ACCTTCTTGGCCCAATTGGCCTGGTCAAAGGACCTTCCTGAAGGGGTACT[A/G]GCCTTGTGAGCCCAGTTCACTGCCT[C/A]CACTCTCT[C/T]TCGATC[T/C]TATCTCTT
478763308	C	A	5	AAAGGACCTTCCTGAAGGGGTACTAGCCTTGTGAGCCCAGTTCACTGCCTCCACTCTCTCTCGATCTTATCTCTTCTCCTCCTCGACCCCGTGGTCATTG	AAAGGACCTTCCTGAAGGGGTACT[A/G]GCCTTGTGAGCCCAGTTCACTGCCT[C/A]CACTCTCT[C/T]TCGATC[T/C]TATCTCTTCTCCT[C/T]CTCGACCCCGTGGTC{A/G}TTGA
478763317	C	T	6	TCCTGAAGGGGTACTAGCCTTGTGAGCCCAGTTCACTGCCTCCACTCTCTCTCGATCTTATCTCTTCTCCTCCTCGACCCCGTGGTCATTGACACCGCCG	TCCTGAAGGGGTACT[A/G]GCCTTGTGAGCCCAGTTCACTGCCT[C/A]CACTCTCT[C/T]TCGATC[T/C]TATCTCTTCTCCT[C/T]CTCGACCCCGTGGTC{A/G}TTGACACCGCC{G/A}A
478763324	T	C	7	GGGGTACTAGCCTTGTGAGCCCAGTTCACTGCCTCCACTCTCTCTCGATCTTATCTCTTCTCCTCCTCGACCCCGTGGTCATTGACACCGCCGACGTGCG	GGGGTACT[A/G]GCCTTGTGAGCCCAGTTCACTGCCT[C/A]CACTCTCT[C/T]TCGATC[T/C]TATCTCTTCTCCT[C/T]CTCGACCCCGTGGTC{A/G}TTGACACCGCC{G/A}ACGTG[C/T]GA
478763338	C	T	8	GTGAGCCCAGTTCACTGCCTCCACTCTCTCTCGATCTTATCTCTTCTCCTCCTCGACCCCGTGGTCATTGACACCGCCGACGTGCGATTCCCGCCGACGT	GTGAGCCCAGTTCACTGCCT[C/A]CACTCTCT[C/T]TCGATC[T/C]TATCTCTTCTCCT[C/T]CTCGACCCCGTGGTC{A/G}TTGACACCGCC{G/A}ACGTG[C/T]GATTC[C/T]CGC{CGA/TGC}CGTG
478763372	C	T	9	TCTTATCTCTTCTCCTCCTCGACCCCGTGGTCATTGACACCGCCGACGTGCGATTCCCGCCGACGTGGTCCTCTCCGGCCGCCGTGGTGCATGGTGTAGA	TC[T/C]TATCTCTTCTCCT[C/T]CTCGACCCCGTGGTC{A/G}TTGACACCGCC{G/A}ACGTG[C/T]GATTC[C/T]CGC{CGA/TGC}CGTGGTCCTCTC[C/A]GGC[C/G]GCC[G/A]TGGTGCATGGTGTAGAT
478763378	C	T	9	CTCTTCTCCTCCTCGACCCCGTGGTCATTGACACCGCCGACGTGCGATTCCCGCCGACGTGGTCCTCTCCGGCCGCCGTGGTGCATGGTGTAGATGTTGA	CTCTTCTCCT[C/T]CTCGACCCCGTGGTC{A/G}TTGACACCGCC{G/A}ACGTG[C/T]GATTC[C/T]CGC{CGA/TGC}CGTGGTCCTCTC[C/A]GGC[C/G]GCC[G/A]TGGTGCATGGTGTAGATGTT[G/T]AC
478763397	C	A	10	CGTGGTCATTGACACCGCCGACGTGCGATTCCCGCCGACGTGGTCCTCTCCGGCCGCCGTGGTGCATGGTGTAGATGTTGACCTCGCTCTTTCATCTAAC	CGTGGTC{A/G}TTGACACCGCC{G/A}ACGTG[C/T]GATTC[C/T]CGC{CGA/TGC}CGTGGTCCTCTC[C/A]GGC[C/G]GCC[G/A]TGGTGCATGGTGTAGATGTT[G/T]ACCT[C/T]{G/A}CTCTTTCATCTAACC
478763401	C	G	10	GTCATTGACACCGCCGACGTGCGATTCCCGCCGACGTGGTCCTCTCCGGCCGCCGTGGTGCATGGTGTAGATGTTGACCTCGCTCTTTCATCTAACCCAA	GTC{A/G}TTGACACCGCC{G/A}ACGTG[C/T]GATTC[C/T]CGC{CGA/TGC}CGTGGTCCTCTC[C/A]GGC[C/G]GCC[G/A]TGGTGCATGGTGTAGATGTT[G/T]ACCT[C/T]{G/A}CTCTTTCATCTAACCCAAA
478763405	G	A	10	TTGACACCGCCGACGTGCGATTCCCGCCGACGTGGTCCTCTCCGGCCGCCGTGGTGCATGGTGTAGATGTTGACCTCGCTCTTTCATCTAACCCAAATCG	TTGACACCGCC{G/A}ACGTG[C/T]GATTC[C/T]CGC{CGA/TGC}CGTGGTCCTCTC[C/A]GGC[C/G]GCC[G/A]TGGTGCATGGTGTAGATGTT[G/T]ACCT[C/T]{G/A}CTCTTTCATCTAACCCAAATC[G/T]A
478763426	G	T	8	TCCCGCCGACGTGGTCCTCTCCGGCCGCCGTGGTGCATGGTGTAGATGTTGACCTCGCTCTTTCATCTAACCCAAATCGATTTGGATTTGGAGACTTCTT	TC[C/T]CGC{CGA/TGC}CGTGGTCCTCTC[C/A]GGC[C/G]GCC[G/A]TGGTGCATGGTGTAGATGTT[G/T]ACCT[C/T]{G/A}CTCTTTCATCTAACCCAAATC[G/T]ATTTGGATTTGGAGACTTCTTG
478763431	C	T	8	CCGACGTGGTCCTCTCCGGCCGCCGTGGTGCATGGTGTAGATGTTGACCTCGCTCTTTCATCTAACCCAAATCGATTTGGATTTGGAGACTTCTTGTGGG	C{CGA/TGC}CGTGGTCCTCTC[C/A]GGC[C/G]GCC[G/A]TGGTGCATGGTGTAGATGTT[G/T]ACCT[C/T]{G/A}CTCTTTCATCTAACCCAAATC[G/T]ATTTGGATTTGGAGACTTCTTGT{GGG/TGC}C
478763454	G	T	6	CGTGGTGCATGGTGTAGATGTTGACCTCGCTCTTTCATCTAACCCAAATCGATTTGGATTTGGAGACTTCTTGTGGGCATGCTGACCCCGTCCCGAACCC	C[G/A]TGGTGCATGGTGTAGATGTT[G/T]ACCT[C/T]{G/A}CTCTTTCATCTAACCCAAATC[G/T]ATTTGGATTTGGAGACTTCTTGT{GGG/TGC}CATGCT{GAC/TAA}CCCGTCCCGAACCCT
478763513	G	T	5	TTGGAGACTTCTTGTGGGCATGCTGACCCCGTCCCGAACCCTAGGGCTTGGGGTGGTGCCGGTGACGCCTCTGTCGCTGCCTAGTGGTGCCATGGGGTGC	TTGGAGACTTCTTGT{GGG/TGC}CATGCT{GAC/TAA}CCCGTCCCGAACCCTAGGGCTTG[G/T]GGTGGTG{CCGG/TCGA}TGACGCCT{CTGTC/GTGCT,TTGTC}GCTGCCTAGTGGTGCC{A/G}TGGGGTGCT
478763706	G	A	2	GTGTCGCTATGTGCTCGTCGGCCTCTCTACTTTCTCTTCTAATCTACAGCGAGGACCTTTGGTGAGTTGATCTTGATTTCCTCCTTGTGATTGTTTGTCC	GT{GT/TC}CGCTATGTGCT{C/T}GTCGGCCTCTCTACTTTCTCTTCTAATCTACAGC[G/A]AGGACCTTTGGTGAGTTGATCTTGATTTCCTCCTTGTGATTGTTTGTCCT
478763788	G	A	2	CCTTGTGATTGTTTGTCCTCTGCCCCTTCTATGCTAGGCTATGTGACTCTGTCGTGTATCCCTAATTAGGGTTCATATCTTGTTCTAGGGTTCCTGCTTC	CCTTGTGATTGTTTGTCCTCTGCCCCTTCTATGCTAGG{CTA/TTG}TGTGACTCT[G/A]T[C/T]GTGTATCCCTAATTAGGGTTCATATCTTGTTCTAGGGTTCCTGCTTCT
478763790	C	T	2	TTGTGATTGTTTGTCCTCTGCCCCTTCTATGCTAGGCTATGTGACTCTGTCGTGTATCCCTAATTAGGGTTCATATCTTGTTCTAGGGTTCCTGCTTCTG	TTGTGATTGTTTGTCCTCTGCCCCTTCTATGCTAGG{CTA/TTG}TGTGACTCT[G/A]T[C/T]GTGTATCCCTAATTAGGGTTCATATCTTGTTCTAGGGTTCCTGCTTCTGT
478763867	A	G	3	TTGTTCTAGGGTTCCTGCTTCTGTTTATATGTATAAGATGAACTGGAACTAGTGGTGGTGCCTAATGATGATTGTGATCAATTACACTTAATTGCTCACT	TTGTTCTAGGGTTCCTGCTTCTGTTTATATGTATAAGATGAACT{G/A}GAACT[A/G]G{T/C}GGTGGTGCCTAATGATGATTGTGATCAATTACACTTAATTGCTCACT{A/G}
478763950	G	A	3	ACACTTAATTGCTCACTATGCTCCTTTGATTATATGATGCTAGAGGCTTTGTAGTGTCGATTCCAGTGAGTAGTTGAGCTTGGCTAAGATGGTATTGTTA	ACACTTAATTGCTCACT{A/G}TGCTCCTTTGATTATATGATGCTAGAGGCTTT[G/A]TAGTGTCGATTC{C/T}AGTGAGTAGTTGAGCTTGGCTAAGATGGTATTGTT{A/C}C
478764091	C	A	1	TCTACTATCAATACATTAGTACTGATAGTAGCATTGTCATTGTTTACTCACTGTATCTATAAATGTTGGCTTATATGGTTATAAATAGACTGAGCTTAAT	TCTACT{ATC/GTT}AATACATTAGTACTGATAGTAGCATTGTCATTGTTTACTCA[C/A]TGTATCTATAAATGTTGGCTTATATGGTTATAAATAGACTGAGCTTAATC
478764230	T	C	2	CTTGATGATTTCTGAGGTTTGCTCTCAGGAAAATGATATTCTAATTTTAGTTATGCAAGCTCAATAATGGCTCTACTGGCTTTAAACATGTTCTTATGAC	{C/A}TTGATGATTT{C/A}TGAGGTTTGCTCTCAGGAAAATGATATTCTAATTTTAG[T/C]TATGCAAGCTCAATAATGGCTCTACTGGCTTTAAACATGTTCTTATGACA
478764300	A	G	1	CTCTACTGGCTTTAAACATGTTCTTATGACACCATCTTAGTATGGCACACAAGTTGTTGGGTACTACTAGGCTTAAATCTGACTGTGCTTGAAATTTGGT	CTCTACTGGCTTTAAACATGTTCTTATGACACCATCTTAGTATGGCACAC[A/G]AGTTGTTGGGT[A/C]CTACTAGGCTTAAATCTGACTGTGCTTGAAATTTGGTA
478764312	A	C	1	TAAACATGTTCTTATGACACCATCTTAGTATGGCACACAAGTTGTTGGGTACTACTAGGCTTAAATCTGACTGTGCTTGAAATTTGGTAATTTCCAAAAA	TAAACATGTTCTTATGACACCATCTTAGTATGGCACAC[A/G]AGTTGTTGGGT[A/C]CTACTAGGCTTAAATCTGACTGTGCTTGAAATTTGGTAATTTCCAAAAAA
478764371	C	T	1	CTTAAATCTGACTGTGCTTGAAATTTGGTAATTTCCAAAAAATAAGTTGACTTATAACTGCCTATGATGTTGTTCTAAGGCATAGAAGTAGTTTCCTAAC	CTTAAATCTGACTGTGCTTGAAATTTGGTAATTTCCAAAAAATAAGTTGA[C/T]TTAT[A/G]ACTGCCTATGATGTTGTTCTAAGGCATAGAAGTAGTTTCCTAACT
478764376	A	G	3	ATCTGACTGTGCTTGAAATTTGGTAATTTCCAAAAAATAAGTTGACTTATAACTGCCTATGATGTTGTTCTAAGGCATAGAAGTAGTTTCCTAACTTGTT	ATCTGACTGTGCTTGAAATTTGGTAATTTCCAAAAAATAAGTTGA[C/T]TTAT[A/G]ACTGCCTATGATGTTGTTCTAAGGCATAGAAGTAGTTTCCTAACTTGTT{G/A}{T/C}
478764465	G	A	4	CCTAACTTGTTGTCCTTTATAGAAATTTTCTGGAATTATAATTGGTTACTGGATCTTGTATCCTCATGGCTAAGATGGTTGGGTGCTCATAGATTTATAT	CCTAACTTGTT{G/A}{T/C}CCTTTATAGAAATTTTCT{GGA/AGG}ATTATAATTGGTTACT[G/A]GATCTTGTATCCTCATGGCTAAGATGGTTGGGT[G/T]CTCATAGATTTATATT
478764499	G	T	1	ATTATAATTGGTTACTGGATCTTGTATCCTCATGGCTAAGATGGTTGGGTGCTCATAGATTTATATTGGTCCATAGGATTTGCAGATTCCGAGGTGCTAC	ATTATAATTGGTTACT[G/A]GATCTTGTATCCTCATGGCTAAGATGGTTGGGT[G/T]CTCATAGATTTATATTGGTCCATAGGATTTGCAGATTCCGAGGTGCTACT
478764991	C	T	1	TTGATAGGAACTGAGCAAGGCATAACAATGCAATACTAGACAAAAAGATCCTATGAAATTCAATTGGGAAAAACAACAAGATACATAGACCGCCATAAAA	TTGATAGGAACTGAGCAAGGCATAACAATGCAATACTAGACAAAAAGATC[C/T]TATGAAATTCAATTGGG{AAAA/CAAA,CAAT}ACAACAAGATACATAGACCGCCATAAAAC
478765080	T	C	1	CCGCCATAAAACTACATATATGACTACTGGTCCACCTTTGGGTTATCATCTGAACCCCCTCTAGTATTAAGTTGCAAGCAATAGATAACTGCTTTAAGAA	CCGCCATAAAACTACATATATGACTACTGGTCCACCTTTGGGTTATCATC[T/C]GAACCCCCTCTAGTATTAAGTTGCAAGCAATAGATAACT[G/C]CTTTAAGAAA
478765120	G	C	2	GGTTATCATCTGAACCCCCTCTAGTATTAAGTTGCAAGCAATAGATAACTGCTTTAAGAAAAGTGTGTAAGGTAAACAATCCACTTGTTCCTTGAACAAG	GGTTATCATC[T/C]GAACCCCCTCTAGTATTAAGTTGCAAGCAATAGATAACT[G/C]CTTTAAGAAAAGTGTGTAAGGTAAACAATCCACT{T/C}GTTCCTTGAACAAGA
478766498	C	G	2	AACAAATAGCACAAGAACAAGTAATATCACCATATGCATCAATCAATAAGCTTTGGGACACTGCACACAAAATGACAACTATGCTCTCTTAATGGTGCCT	AACAAATAGCACAAGAACAAGTAATATCACCATATGCATCAATCAATAAG[C/G]TTTGGGACACTGCACACAAAATG[A/G]CAACTATGCTCTC[T/C]TAATGGTGCCTA
478766522	A	G	3	TATCACCATATGCATCAATCAATAAGCTTTGGGACACTGCACACAAAATGACAACTATGCTCTCTTAATGGTGCCTAGAGGTAGAAGGCGGAGACTCAAT	TATCACCATATGCATCAATCAATAAG[C/G]TTTGGGACACTGCACACAAAATG[A/G]CAACTATGCTCTC[T/C]TAATGGTGCCTAGAGGTAGAAGGC[G/A]GAGACTCAATA
478766536	T	C	3	TCAATCAATAAGCTTTGGGACACTGCACACAAAATGACAACTATGCTCTCTTAATGGTGCCTAGAGGTAGAAGGCGGAGACTCAATATAATGGTGGAAGA	TCAATCAATAAG[C/G]TTTGGGACACTGCACACAAAATG[A/G]CAACTATGCTCTC[T/C]TAATGGTGCCTAGAGGTAGAAGGC[G/A]GAGACTCAATATAATGGTGGAAGAA
478766561	G	A	3	CACACAAAATGACAACTATGCTCTCTTAATGGTGCCTAGAGGTAGAAGGCGGAGACTCAATATAATGGTGGAAGAAAGGCCCTTCATAAAGGGAAGCAGG	CACACAAAATG[A/G]CAACTATGCTCTC[T/C]TAATGGTGCCTAGAGGTAGAAGGC[G/A]GAGACTCAATATAATGGTGGAAGAAAGGCCCTTCATAAAGGGAAG{C/T}AGGG
478785600	G	A	5	GTTGGAATATATGAATTGTCTATCATCTCCAGGATCTATGATGCTGGTCTGAGATCCTGGTTGATTGGTAGAATTTAAGTGTAGTTTTTATTTAAAAGAT	GTTGGAA{TATA/GACA,TTA}TGAATTGTCTATCATCTCCAGGATCTATGATGCTGGT{C/A}T[G/A]AGA{T/C}CCTGGT{T/C}GATTGGTA{G/T}AATTTAAGTGTAGTTTTTATTTAAAAGATT
478785821	G	A	3	ACAATTGATTTATCTGGTGTTGTGGCTGGTGGTTTGGTTGTCTGGATCTTGCTGATGATATTGCTGGCTTGAGCTTGTCCTTCTTCTTTTGGTCTTGTAA	ACAA{T/C}TGATTTATCTGGTGTTGTGGCTGGTGGTTTGGTTGT{C/G}TGGATCTT[G/A]CTGATGATA{TTGC/CTAC,CTGT}TGGCTTGAGCTTGTCCTTCTTCTTTTGGTCTTGTAAC
478785886	T	G	2	GGCTTGAGCTTGTCCTTCTTCTTTTGGTCTTGTAACATGACCTTGATCTTTCCCTTCACCTCCTAGCTCCTGTAACTTGACCTTGTTGTCCACCCGATCC	GGCTTGAGCTTGTCCTTCTTCTTTTGGTCTTGTAACATGACCTTGATCTT[T/G]CCCTTCACCTCCTAGCTCCTGTAACTTGACCTTGTTGTCCACC[C/T]GAT[C/T]CT
478785930	C	T	4	GATCTTTCCCTTCACCTCCTAGCTCCTGTAACTTGACCTTGTTGTCCACCCGATCCTCCCCCTCCTTATGTCACCATATGGTGATACTAGGATGATCTTG	GATCTT[T/G]CCCTTCACCTCCTAGCTCCTGTAACTTGACCTTGTTGTCCACC[C/T]GAT[C/T]CTCCCCCTCCTTATGTCAC{C/A}ATATGGTGATACTAGGAT{GATCT/AATAA}TGT
478785934	C	T	4	TTTCCCTTCACCTCCTAGCTCCTGTAACTTGACCTTGTTGTCCACCCGATCCTCCCCCTCCTTATGTCACCATATGGTGATACTAGGATGATCTTGTGTG	TT[T/G]CCCTTCACCTCCTAGCTCCTGTAACTTGACCTTGTTGTCCACC[C/T]GAT[C/T]CTCCCCCTCCTTATGTCAC{C/A}ATATGGTGATACTAGGAT{GATCT/AATAA}TGTGTGT
478798311	A	G	4	CTAAATCATTTTAAAACTCATTTTAAAATAACAATTCTTAATCTATAAACATAAGTTCAAATTTCAATTTTGAATTCAAATTCTCCCCTTCAAAACACGG	CTAA{ATCATTTTAAAAC/A}TCATTTTAAAATAACAATTCTTAA{T/C}C{T/A}ATAAAC[A/G]TAAGTTCAAATTTCAA{T/A}TTTGAATTCAAATTCTCCCCTTCAAAACACGGT
478798375	C	T	1	CAATTTTGAATTCAAATTCTCCCCTTCAAAACACGGTTATCCAAAAAGATCATGTCAGAATTTATAACGATCACTCCCAATAGCTATCCCTACACACAGA	CAA{T/A}TTTGAATTCAAATTCTCCCCTTCAAAACACGGTTATCCAAAAAGAT[C/T]ATGTCAGAATTTATAACGATCACTCCCAATAGCTATCCCTACACACAGAG
478798444	C	G	0	ATCACTCCCAATAGCTATCCCTACACACAGAGAGTGAAAGAAAATCTGATCACTTTAATTTTTTATTTTGACGAAAAATTTACCCATATTTTACAGATGA	ATCACTCCCAATAGCTATCCCTACACACAGAGAGTGAAAGAAAATCTGAT[C/G]ACTTTAATTTTTTATTTTGACGAAAAATTTACCCATATTTTACAGATGAA
478798509	T	C	7	TTTTGACGAAAAATTTACCCATATTTTACAGATGAATGCATGCATATGCATAAATTTCTAAATCTACCCTTCGTTGGTTCTTAAATACTGAGATGTTACA	TTTTGACGAAAAATTTACCCATATTTTACAGATGAAT{GCA/ACA,ACG}TGCATATGCA[T/C]AAATT{T/C}CTAAATCTA[C/T]CCTTCGTTG[G/A]TTC[T/A]TAAAT{ACTGA/GCTGA,GTTAG}GATGTTA[C/T]AA
478798525	C	T	8	ACCCATATTTTACAGATGAATGCATGCATATGCATAAATTTCTAAATCTACCCTTCGTTGGTTCTTAAATACTGAGATGTTACAAATAGCTATAAAGAAA	ACCCATATTTTACAGATGAAT{GCA/ACA,ACG}TGCATATGCA[T/C]AAATT{T/C}CTAAATCTA[C/T]CCTTCGTTG[G/A]TTC[T/A]TAAAT{ACTGA/GCTGA,GTTAG}GATGTTA[C/T]AAATAGCTA{T/C}AAAGAAAT
478798535	G	A	8	TACAGATGAATGCATGCATATGCATAAATTTCTAAATCTACCCTTCGTTGGTTCTTAAATACTGAGATGTTACAAATAGCTATAAAGAAATCTTTTTGAA	TACAGATGAAT{GCA/ACA,ACG}TGCATATGCA[T/C]AAATT{T/C}CTAAATCTA[C/T]CCTTCGTTG[G/A]TTC[T/A]TAAAT{ACTGA/GCTGA,GTTAG}GATGTTA[C/T]AAATAGCTA{T/C}AAAGAAATCTTTTTGAAC
478798539	T	A	8	GATGAATGCATGCATATGCATAAATTTCTAAATCTACCCTTCGTTGGTTCTTAAATACTGAGATGTTACAAATAGCTATAAAGAAATCTTTTTGAACCCT	GATGAAT{GCA/ACA,ACG}TGCATATGCA[T/C]AAATT{T/C}CTAAATCTA[C/T]CCTTCGTTG[G/A]TTC[T/A]TAAAT{ACTGA/GCTGA,GTTAG}GATGTTA[C/T]AAATAGCTA{T/C}AAAGAAATCTTTTTGAACCCTC
478798557	C	T	7	CATAAATTTCTAAATCTACCCTTCGTTGGTTCTTAAATACTGAGATGTTACAAATAGCTATAAAGAAATCTTTTTGAACCCTCAACCGATGGCAAAGGTT	CA[T/C]AAATT{T/C}CTAAATCTA[C/T]CCTTCGTTG[G/A]TTC[T/A]TAAAT{ACTGA/GCTGA,GTTAG}GATGTTA[C/T]AAATAGCTA{T/C}AAAGAAATCTTTTTGAACCCTCAACCGATGGCAAAGGTTT
478798615	G	T	5	TATAAAGAAATCTTTTTGAACCCTCAACCGATGGCAAAGGTTTTTCATGGGTTACCTCATTCCTTGCAAACTAAACACGCCACGCAACCAACAAAATGTT	TA{T/C}AAAGAAATCTTTTTGAACCCTCAACCGATGGCAAAGGTTTTTCATGG[G/T]TTACCTCATTCCTT[G/T]CAAACTAAACACGCCAC[G/A]CAACCAACA{A/G,T}AAT[G/A]TTG
478798630	G	T	4	TTGAACCCTCAACCGATGGCAAAGGTTTTTCATGGGTTACCTCATTCCTTGCAAACTAAACACGCCACGCAACCAACAAAATGTTGTCAATCATGTGAAC	TTGAACCCTCAACCGATGGCAAAGGTTTTTCATGG[G/T]TTACCTCATTCCTT[G/T]CAAACTAAACACGCCAC[G/A]CAACCAACA{A/G,T}AAT[G/A]TTGTCAATCATGTGAACT
478798648	G	A	4	GCAAAGGTTTTTCATGGGTTACCTCATTCCTTGCAAACTAAACACGCCACGCAACCAACAAAATGTTGTCAATCATGTGAACTGATGCTTGTAGTAAAAT	GCAAAGGTTTTTCATGG[G/T]TTACCTCATTCCTT[G/T]CAAACTAAACACGCCAC[G/A]CAACCAACA{A/G,T}AAT[G/A]TTGTCAATCATGTGAACTGATGCTTGTAGTAAAATT
478798662	G	A	5	TGGGTTACCTCATTCCTTGCAAACTAAACACGCCACGCAACCAACAAAATGTTGTCAATCATGTGAACTGATGCTTGTAGTAAAATTTCCTGGAACCATG	TGG[G/T]TTACCTCATTCCTT[G/T]CAAACTAAACACGCCAC[G/A]CAACCAACA{A/G,T}AAT[G/A]TTGTCAATCATGTGAACTGATGCTTGTAGTAAAATTTCCTG[G/A]AACCATGC
478798704	G	A	6	AACAAAATGTTGTCAATCATGTGAACTGATGCTTGTAGTAAAATTTCCTGGAACCATGCTGGAGACTGAATATAAAAATTAGAAGCTGATGGTAAACTCC	AACA{A/G,T}AAT[G/A]TTGTCAATCATGTGAACTGATGCTTGTAGTAAAATTTCCTG[G/A]AACCATGCT[G/A]GAGACTGAATAT[A/T]AAAAT{T/C}AGA{AG/TA}CTGATGGTAAACTCCA
478798714	G	A	4	TGTCAATCATGTGAACTGATGCTTGTAGTAAAATTTCCTGGAACCATGCTGGAGACTGAATATAAAAATTAGAAGCTGATGGTAAACTCCAACATTGGCC	TGTCAATCATGTGAACTGATGCTTGTAGTAAAATTTCCTG[G/A]AACCATGCT[G/A]GAGACTGAATAT[A/T]AAAAT{T/C}AGA{AG/TA}CTGATGGTAAACTCCAACATTGGCCC
478798727	A	T	4	AACTGATGCTTGTAGTAAAATTTCCTGGAACCATGCTGGAGACTGAATATAAAAATTAGAAGCTGATGGTAAACTCCAACATTGGCCCATCTCCTCCCAA	AACTGATGCTTGTAGTAAAATTTCCTG[G/A]AACCATGCT[G/A]GAGACTGAATAT[A/T]AAAAT{T/C}AGA{AG/TA}CTGATGGTAAACTCCAACATTGGCCCATCTCCTCCCAAA
478798785	G	A	4	GAAGCTGATGGTAAACTCCAACATTGGCCCATCTCCTCCCAAAGCACACGGGCACGGTTGCATCTAAAAAACGCACGTTCCACTGATTCTGACTCCACGC	GA{AG/TA}CTGATGGTAAACTCCAACATTGGCCCATCTCCTCCCAAAGCACACG[G/A]GCACGGTTGCATCTAAAAAACGCA[C/T]GTTCCACTGATTCTGACTC[C/A]A[C/T]GCC
478798810	C	T	4	GGCCCATCTCCTCCCAAAGCACACGGGCACGGTTGCATCTAAAAAACGCACGTTCCACTGATTCTGACTCCACGCCACAGATATTGCATAAACTAATTAC	GGCCCATCTCCTCCCAAAGCACACG[G/A]GCACGGTTGCATCTAAAAAACGCA[C/T]GTTCCACTGATTCTGACTC[C/A]A[C/T]GCCACAGATATTGCATAAAC{TAA/CAG}TTACC
478798830	C	A	5	ACACGGGCACGGTTGCATCTAAAAAACGCACGTTCCACTGATTCTGACTCCACGCCACAGATATTGCATAAACTAATTACCTTCATATTATGCCAGAGTT	ACACG[G/A]GCACGGTTGCATCTAAAAAACGCA[C/T]GTTCCACTGATTCTGACTC[C/A]A[C/T]GCCACAGATATTGCATAAAC{TAA/CAG}TTACCTTCATATTATGCC[A/G]GAGTTT
478798832	C	T	5	ACGGGCACGGTTGCATCTAAAAAACGCACGTTCCACTGATTCTGACTCCACGCCACAGATATTGCATAAACTAATTACCTTCATATTATGCCAGAGTTTA	ACG[G/A]GCACGGTTGCATCTAAAAAACGCA[C/T]GTTCCACTGATTCTGACTC[C/A]A[C/T]GCCACAGATATTGCATAAAC{TAA/CAG}TTACCTTCATATTATGCC[A/G]GAGTTTAT
478798874	A	G	5	TGACTCCACGCCACAGATATTGCATAAACTAATTACCTTCATATTATGCCAGAGTTTATTATCTTCCATGGCCAAAGCATTGGAGGTCGCACGCCATGCG	TGACTC[C/A]A[C/T]GCCACAGATATTGCATAAAC{TAA/CAG}TTACCTTCATATTATGCC[A/G]GAGTTTATTATCTTCC[A/G]TGGCC[A/G]AAGCATTGGAGGTCGCACGCCATGCGG
478798891	A	G	4	TATTGCATAAACTAATTACCTTCATATTATGCCAGAGTTTATTATCTTCCATGGCCAAAGCATTGGAGGTCGCACGCCATGCGGAATTTTTAAGTTTTGG	TATTGCATAAAC{TAA/CAG}TTACCTTCATATTATGCC[A/G]GAGTTTATTATCTTCC[A/G]TGGCC[A/G]AAGCATTGGAGGTCGCACGCCATGCGGAATTTTTAA[G/C]TTTTGGT
478798897	A	G	4	ATAAACTAATTACCTTCATATTATGCCAGAGTTTATTATCTTCCATGGCCAAAGCATTGGAGGTCGCACGCCATGCGGAATTTTTAAGTTTTGGTGGAAC	ATAAAC{TAA/CAG}TTACCTTCATATTATGCC[A/G]GAGTTTATTATCTTCC[A/G]TGGCC[A/G]AAGCATTGGAGGTCGCACGCCATGCGGAATTTTTAA[G/C]TTTTGGTGGAACC
478798934	G	C	4	ATCTTCCATGGCCAAAGCATTGGAGGTCGCACGCCATGCGGAATTTTTAAGTTTTGGTGGAACCGATGCCTGCCAAATTTTGCCCCAGCATGGGTTGTCA	ATCTTCC[A/G]TGGCC[A/G]AAGCATTGGAGGTCGCACGCCATGCGGAATTTTTAA[G/C]TTTTGGTGGAACCGATGCCTGCCAAATTTTGCCCCAGC[A/G]TGG[G/A]TTGTCAC
478798973	A	G	2	GGAATTTTTAAGTTTTGGTGGAACCGATGCCTGCCAAATTTTGCCCCAGCATGGGTTGTCACCGTTAGGTCTGATACTCGAAGCCGCAAAATCACGTTGA	GGAATTTTTAA[G/C]TTTTGGTGGAACCGATGCCTGCCAAATTTTGCCCCAGC[A/G]TGG[G/A]TTGTCACCGTTAGGTCTGATACTCGAAGCCGCAAAATCACGTTGAT
478798977	G	A	2	TTTTTAAGTTTTGGTGGAACCGATGCCTGCCAAATTTTGCCCCAGCATGGGTTGTCACCGTTAGGTCTGATACTCGAAGCCGCAAAATCACGTTGATCCA	TTTTTAA[G/C]TTTTGGTGGAACCGATGCCTGCCAAATTTTGCCCCAGC[A/G]TGG[G/A]TTGTCACCGTTAGGTCTGATACTCGAAGCCGCAAAATCACGTTGATCCAG
478799041	G	T	1	GTCTGATACTCGAAGCCGCAAAATCACGTTGATCCAGATCATTAGCGAGTGCTAGTTTGTATGCGCTTCGGACCGAAAATAAACCGGAGCTTTCCAGCTG	GTCTGATACTCGAAGCCGCAAAATCACGTTGATCCAGATCATTAGCGAGT[G/T]CTAGTTTGTATGCGCTTC[G/A]GACCGAAAATAAACCGGAGCTTTCCAGCTGC
478799060	G	A	2	AAAATCACGTTGATCCAGATCATTAGCGAGTGCTAGTTTGTATGCGCTTCGGACCGAAAATAAACCGGAGCTTTCCAGCTGCCCAGGCAACTACATCAGT	AAAATCACGTTGATCCAGATCATTAGCGAGT[G/T]CTAGTTTGTATGCGCTTC[G/A]GACCGAAAATAAACCGGAGCTTTCCAGCTGCCCAGGCAACTACATC{AGTCT/A}
478799173	C	T	4	GCAGTTTGATGCGTAGAATTACATCAGCATCGATAGGCCGGAATGTAGCTCGAACCAAATCTGTTTTCCATACACCTTGCTCATCAAGAAGTTCTGAGAC	{GC/G}A{G/GGT}TTTGATGCGTAGAATTACATCAGCATCGATAGGCCGGAATGTAGCT[C/T]GAAC[C/A]AAATCTGT[T/A]TTCCATACACCTTGCTCATCAAGAAGTTCTGAGACC
478799178	C	A	2	TTGATGCGTAGAATTACATCAGCATCGATAGGCCGGAATGTAGCTCGAACCAAATCTGTTTTCCATACACCTTGCTCATCAAGAAGTTCTGAGACCCTCT	TTGATGCGTAGAATTACATCAGCATCGATAGGCCGGAATGTAGCT[C/T]GAAC[C/A]AAATCTGT[T/A]TTCCATACACCTTGCTCATCAAGAAGTTCTGAGACCCTCTT
478799187	T	A	2	AGAATTACATCAGCATCGATAGGCCGGAATGTAGCTCGAACCAAATCTGTTTTCCATACACCTTGCTCATCAAGAAGTTCTGAGACCCTCTTGATACGGC	AGAATTACATCAGCATCGATAGGCCGGAATGTAGCT[C/T]GAAC[C/A]AAATCTGT[T/A]TTCCATACACCTTGCTCATCAAGAAGTTCTGAGACCCTCTTGATACGGCG
478799411	C	T	8	ATGCGAAATAGCAGTCCAAGTGGATGAGGGGTTACCGGTGAATACTGTATCAATGAGCTCTCCATTGGGATAATAATGAGCTCTCCATAGGTTGTCCGGG	AT{GC/AC,AG}GAAATAGC{A/G}GTCCAAGTGGATGA{GGGG/AGGA}TTACCGGTGAATA{C/T}{T/C}GTAT[C/T]AATGAGCTCT[C/T]CATTGGGATAATAATGAGCTCTCCATAGGTTGT[C/T]C[G/A]GGA
478799422	C	T	7	CAGTCCAAGTGGATGAGGGGTTACCGGTGAATACTGTATCAATGAGCTCTCCATTGGGATAATAATGAGCTCTCCATAGGTTGTCCGGGAAAATCAATAG	C{A/G}GTCCAAGTGGATGA{GGGG/AGGA}TTACCGGTGAATA{C/T}{T/C}GTAT[C/T]AATGAGCTCT[C/T]CATTGGGATAATAATGAGCTCTCCATAGGTTGT[C/T]C[G/A]GGAAAATCAATAGC
478799456	C	T	6	TGTATCAATGAGCTCTCCATTGGGATAATAATGAGCTCTCCATAGGTTGTCCGGGAAAATCAATAGCCCAGCAAGAAAGGCTTGATTGAAAAGCCTCATA	{T/C}GTAT[C/T]AATGAGCTCT[C/T]CATTGGGATAATAATGAGCTCTCCATAGGTTGT[C/T]C[G/A]GGAAAATCAATAGCCCAGC[A/G]AGAAAGGCTT{G/A}ATTGAAAAGCCTCATAT
478799458	G	A	5	TATCAATGAGCTCTCCATTGGGATAATAATGAGCTCTCCATAGGTTGTCCGGGAAAATCAATAGCCCAGCAAGAAAGGCTTGATTGAAAAGCCTCATATC	TAT[C/T]AATGAGCTCT[C/T]CATTGGGATAATAATGAGCTCTCCATAGGTTGT[C/T]C[G/A]GGAAAATCAATAGCCCAGC[A/G]AGAAAGGCTT{G/A}ATTGAAAAGCCTCATATCA
478799478	A	G	4	GGATAATAATGAGCTCTCCATAGGTTGTCCGGGAAAATCAATAGCCCAGCAAGAAAGGCTTGATTGAAAAGCCTCATATCACGGAAGACCATGCCACCTT	GGATAATAATGAGCTCTCCATAGGTTGT[C/T]C[G/A]GGAAAATCAATAGCCCAGC[A/G]AGAAAGGCTT{G/A}ATTGAAAAGCCTCATATCACG{G/A}AAGACCATGCCACCTTG
478799912	C	T	2	TCTTCCAGTACTTTGTTTCGTTTGACATACAGAGCTTTTGCACTCGGTTTCATTTTTATCGTAGACAAGGATAAATAGCATTTTTTTATAGAATTACACA	TCTTCCAGTACTTTGTTTCGTTTGACATACAGAGCTTTTGCACTCGGTTT[C/T]ATTTTTATCGTAGACAAGGATAAATA{GC/AC,TA}{A/AT}TTTTTTTATAGAATTACACAT
478799969	C	T	2	ATCGTAGACAAGGATAAATAGCATTTTTTTATAGAATTACACATTTTCCTCCTCTTGTGAGTGGAGTATCTGTCCTTCCTTTTTACTGAAAGGAAAATAC	ATCGTAGACAAGGATAAATA{GC/AC,TA}{A/AT}TTTTTTTATAGAATTACACATTTTCCT[C/T]CTCTTGTGAGTGGAGTATCTGTCCTTCCTTTTTACTGAAAGGAAAATACA
478800131	A	G	2	CCAAACCGCACCCGTTCTGGCCAAATTGTTTTTTTTTTGCGGTGGCATCAACCTCCCATTCTTCTTCTTCTTCTTCTTCTTCTTCTTCTTCTTCTTCTTC	CCAAACCGCACCCGTTCTGGCCAAATT{GT/G,GTT}TTTTTTTTTGCGGTGGCATCA[A/G]CCTCCC{A/AATC}TTCTTCTTCTTCTTCTTCTTCTTCTTCTTCTTCTTCTTCTTCT
478800394	T	C	2	TCCCAACTTCCCATTACGCTTCAGATCATCTGCTTGGTACCAAGGATCACTGCATCAACTTTTTTGTCCCTACCAGGGCCTCCACCATGACAAAAGGTTC	TCCCAACTTCCCATTACGCTTCAGATCATCTGCTTGGTACCAAGGATCAC[T/C]GCATCAACTTTTTTGT[C/T]CCTACCAGG{G/A}CCTCCACCATGACAAAAGGTTCT
478800411	C	T	3	GCTTCAGATCATCTGCTTGGTACCAAGGATCACTGCATCAACTTTTTTGTCCCTACCAGGGCCTCCACCATGACAAAAGGTTCTAGATCGTGGCCTCCAA	GCTTCAGATCATCTGCTTGGTACCAAGGATCAC[T/C]GCATCAACTTTTTTGT[C/T]CCTACCAGG{G/A}CCTCCACCATGACAAAAGGTTCTAG{ATCG/TTCA}TGGCCTCCAAT
478800656	G	T	2	GGTGATCGACACCACACTTTCAGCTTCTTATACACGCAAATTGTGACACAGACCGTTTAGAAATTCCCAAATAAATCATATGAGAGAGGTTCTTGTGCCA	GGTGATCGACACCACACTTTCAGCTTCTTATACACGCAAATTGTGACACA[G/T]ACCGTTTA{GA/G}AATT[C/T]CCAAATAAATCATATGAGAGAGGTTCTTGTGCCAC
478800671	C	T	2	ACTTTCAGCTTCTTATACACGCAAATTGTGACACAGACCGTTTAGAAATTCCCAAATAAATCATATGAGAGAGGTTCTTGTGCCACAAACTTATTGCCAA	ACTTTCAGCTTCTTATACACGCAAATTGTGACACA[G/T]ACCGTTTA{GA/G}AATT[C/T]CCAAATAAATCATATGAGAGAGGTTCTTGTGCCACAAACTTATTGCCAAC
478800763	G	A	0	ATTGCCAACCTTACCAGCCAAGGTCTTCACCATCCCTTTGTATCCGTCTGGTAGATCATGGGTCTAAATCCAAATCAAGGTTGATCTCAACTCGATTGTA	ATTGCCAACCTTACCAGCCAAGGTCTTCACCATCCCTTTGTATCCGTCTG[G/A]TAGATCATGGGTCTAAATCCAAATCAAGGTTGATCTCAACTCGATTGTAG
478801188	G	A	2	TCATTAGTTTTTTTTTTCTGAAAAGAGGAATAAAACCCCGCCTCTGCATCGGTTGATGCACACAGCCTTTATTAGAACATCATCCAACATTCACCATTCT	TCATTA{GTTT/G}TTTT{T/TC}TTCTGAAAAGAGGAATAAAACCCCGCCTCTGCATC[G/A]GTTGATGCACACAGCCTTTATTAGAACATCATCCAACATTCACCATTCTA
478801336	A	G	0	ACTAGCCGATGAAGAACCCTTATCCATGATTAGAACCTCACTCCTTCCTCAGAGAACCCCAAAACCCTACATCACAATGTCAAACCAAATAACTAAGGTT	ACTAGCCGATGAAGAACCCTTATCCATGATTAGAACCTCACTCCTTCCTC[A/G]GAGAACCCCAAAACCCTACATCACAATGTCAAACCAAATAACTAAGGTTG
478802045	C	T	5	GATATTATGGCACTATTGTATTCCTATAAATATCTATTTTCGTATCATGTCCATCCCGTATTCATTCCATATTCGTTTTCGATGATTTCCGATTCTATAT	GATATTATG{G/C,T}CACTATTGTATT{CCT/TCG}T/G}ATAAATATCTATTTTCGTATCATGT[C/T]CATCCCG[T/C]ATTCATTCCATATTCGTTTTCGATGATTTCCGATT{C/T}TATATT
478802053	T	C	5	GGCACTATTGTATTCCTATAAATATCTATTTTCGTATCATGTCCATCCCGTATTCATTCCATATTCGTTTTCGATGATTTCCGATTCTATATTTGGTTCC	G{G/C,T}CACTATTGTATT{CCT/TCG}T/G}ATAAATATCTATTTTCGTATCATGT[C/T]CATCCCG[T/C]ATTCATTCCATATTCGTTTTCGATGATTTCCGATT{C/T}TATATTTGGTTCCG
478802135	C	T	1	GATTCTATATTTGGTTCCGGATTTTTTCATTTCATTTCCAATTCCAACAACACAAAAAAAAATTAATAATGCATGTCTCTATCCGTTTTCGTTTCCGTTC	GATT{C/T}TATATTTGGTTCCGGATTTTTTCATTTCATTTCCAATTCCAACAA[C/T]ACAAAAAAAAATTAATAATGCATGTCTCTATCCGTTTTCGTTTCCGTTCC
478802775	A	C	0	CTCAAAATCAATTGCGTGGTCCAATAGGATGTTGCCATGCTGCTATAGTTAAAATTTCTACTTCTGGGACCGGTTTAATTGATATGAAGAGTGAACGAGT	CTCAAAATCAATTGCGTGGTCCAATAGGATGTTGCCATGCTGCTATAGTT[A/C]AAATTTCTACTTCTGGGACCGGTTTAATTGATATGAAGAGTGAACGAGTA
478802901	A	T	0	TCGCATGAGATCCCTGCTGGTACAACTGTTTACCACAAAATCTGAGCGTAAGCCTTTCTACCACTTGATTGGTTAGCACCATGCCTTGGACATTACTGTT	TCGCATGAGATCCCTGCTGGTACAACTGTTTACCACAAAATCTGAGCGTA[A/T]GCCTTTCTACCACTTGATTGGTTAGCACCATGCCTTGGACATTACTGTTG
478803727	G	C	0	AACTTAATTGAATATGCTGAATTGCTGATTGGCACAACACTTCTAAATATGTAAAACATACTGCCGTTGTAATCCCAGGACATGCACATAGCCATGGCGT	AACTTAATTGAATATGCTGAATTGCTGATTGGCACAACACTTCTAAATAT[G/C]TAAAACATACTGCCGTTGTAATCCCAGGACATGCACATAGCCATGGCGTT
478803924	C	T	0	CAGTGATAAAAGTGATTTGATATGTGGCAACAGTTATGGCATCTGATTCTCGTCACTGTAAACAATGTTGTTTTCCTTCTGAATGCGAGATCTGCTGTTT	CAGTGATAAAAGTGATTTGATATGTGGCAACAGTTATGGCATCTGATTCT[C/T]GTCACTGTAAACAATGTTGTTTTCCTTCTGAATGCGAGATCTGCTGTTTG
478807041	T	A	3	GCAGCGCTACAGATTTGGGAGGGAAGACCTCAAAGTCTTTAGGGTAGTCATCAACTGTGCCGCTGTATATGCCACCATTTTCTTGCATTAGAGAATCGCC	GCAGCGCTACAGATTTGGGA{GGG/TTT}AAGACCTCAAAGTCTTTAGGGTAGTCA[T/A]CAACTGTGCCGCTGTATATGCCACCATTTTCTTGCATTAGAGAA{TCGC/ACGG}T]GCCT
478807087	C	T	4	GTCATCAACTGTGCCGCTGTATATGCCACCATTTTCTTGCATTAGAGAATCGCCTAAAACTATGACATTACATTCTTGACCTTCATCAGGTCCATCTTGT	GTCA[T/A]CAACTGTGCCGCTGTATATGCCACCATTTTCTTGCATTAGAGAA{TCGC/ACGG}[C/T]GCCTAAAACTA[T/A]GACATTACATTCTTGACCTTCATCAGGTCCATCT{TGTTGA/CGTCGC}
478807099	T	A	3	GCCGCTGTATATGCCACCATTTTCTTGCATTAGAGAATCGCCTAAAACTATGACATTACATTCTTGACCTTCATCAGGTCCATCTTGTTGACCCTCTCTG	GCCGCTGTATATGCCACCATTTTCTTGCATTAGAGAA{TCGC/ACGG}T]GCCTAAAACTA[T/A]GACATTACATTCTTGACCTTCATCAGGTCCATCT{TGTTGA/CGTCGC}CCCTCTCTGG
478807177	G	T	1	TCCATCTTGTTGACCCTCTCTGGGTTCTGGATCTACATATTCAGCATGTGGTTCAGCAGGCATGTCAGGCGCTAAGCCAATGATGCAAGTTGCAGCAAAT	TCCATCT{TGTTGA/CGTCGC}CCCTCTCTGGGTTCTGGATCTACATATTCAGCATGTG[G/T]TTCAGCAGGCATGTCAGGCGCTAAGCCAATGATGCAAGTTGCAGCAAATA
478807293	C	A	3	GTAATAGTTTGTAGTTTCTCTTTTTGTATACCTTGCGCTTTTGAACCCGTCTTTGCAACCAGAGGAACATTTGGTAAAGGAGAGTGTTGCAACGTACCAC	GTAATAGTTTGTAGTTTCTCTTTTTGTATACCTTGCG{C/CT}TTT{T/G}GAACCCGT[C/A]{TTTGCAACCAGAGGAACATTTGGTAAAGGAGAGTG/T}TTGCAACGTACCACC
478807367	C	A	4	TAAAGGAGAGTGTTGCAACGTACCACCAATTTTAATGATGGTTCCCTCTTCTGCTAATGAACGACAAAGGAAATACGGTACACGGTTCTTCCCAGGTTCC	TAAAGGAGAGTGTTGCAACGTACCACCAA{TTTTAA/T}TGATGG{TTCC/CTCA,CTCC}CTCTT[C/A]TGCTAATGAACGACAA{AGGAAATAC/A}GG[T/C]ACACGGTTCTTCCCAGGTTCCT
478807395	T	C	7	ATTTTAATGATGGTTCCCTCTTCTGCTAATGAACGACAAAGGAAATACGGTACACGGTTCTTCCCAGGTTCCTTCTCCCAGAATCAGGGCGATGGGAGCC	A{TTTTAA/T}TGATGG{TTCC/CTCA,CTCC}CTCTT[C/A]TGCTAATGAACGACAA{AGGAAATAC/A}GG[T/C]ACACGGTTCTTCCCAGGTTCCTTCTCCCAGAATCAGGGCGA{TG/CA}GGA[G/A]C{CT/C}
478807442	G	A	6	CGGTACACGGTTCTTCCCAGGTTCCTTCTCCCAGAATCAGGGCGATGGGAGCCTTGTGGTAGTTGTAATCTATGTTGTTAATTTTTATGCACTATGTTAT	CGG[T/C]ACACGGTTCTTCCCAGGTTCCTTCTCCCAGAATCAGGGCGA{TG/CA}GGA[G/A]C{CT/C}TGTGGTAGTTGT{AATC/GATC,GATG}TATG{T/C}TGTTAATTTTTATGCACT{A/G}TGTTATT
478811490	A	G	2	GGGCCGTTCATGATGTTCAAGATGCTGCACGCGTCGCTGTACTCCAGATCAGGCAGCAGCTTGGGCGTCAGCAGGAAGCACCTACAGCCACATTCGCAGA	GG{G/A}CCGTTCATGATGTTCAAGATGCTGCACGCGTCGCTGTACTCCAGATC[A/G]GGCAGCAGCTTGGGCGTCAGCAGGAAGCACCTACAGCCACATTC{GCAGA/G}C
478811706	C	G	5	TTCCTCTCGTTTATGGGATCCATTCCTGCAGTTTTGGGTAGAAGCTACTACTACATCAGTTCTGTCCGTGATATATTGATTACTACTGTTCACGGGAACA	TTCCTCTCGTTTATGGGATCCATTCCTGCAGTTTTGGG{T/G}AGAAGCTACTA[C/G]TACATCAGTTCT{G/A}{TCC/T}G[T/C]GATATATT{G/GACT}ATTACTACTGTTCACGGGAACAC
478811724	T	C	6	TCCATTCCTGCAGTTTTGGGTAGAAGCTACTACTACATCAGTTCTGTCCGTGATATATTGATTACTACTGTTCACGGGAACACGAGATGCTCGGGTGTCG	TCCATTCCTGCAGTTTTGGG{T/G}AGAAGCTACTA[C/G]TACATCAGTTCT{G/A}{TCC/T}G[T/C]GATATATT{G/GACT}ATTACTACTGTTCACGGGAACACGAGATGC[T/A]CGGGTGTCGC
478811764	T	A	4	GTTCTGTCCGTGATATATTGATTACTACTGTTCACGGGAACACGAGATGCTCGGGTGTCGCCTTGCCTTGATTTATCTCGTCAACCACCCGAAAGGGGCA	GTTCT{G/A}{TCC/T}G[T/C]GATATATT{G/GACT}ATTACTACTGTTCACGGGAACACGAGATGC[T/A]CGGGTGTCGCCTTGCCTTGATTTATCTCGTCAACCACCCGAAAGGGGCAG
478811887	A	T	2	CAAGGTACAGGATGGTAGAAACTGACCGTTCCTACAAATGACAAAATAAAAGAGTAACTATATATAAGCAAGCACTCATAAAAACAGAAGCAAACATAAT	CAAGGTACAGGATGGTAGAAACTGACCGTTCCTACAAATGACAAAATAAA[A/T]GAG[T/C]AA{CTATA/C}TATAAGCAAGCACTCATAAAAACAGAAGCAAACATAATA
478811891	T	C	2	GTACAGGATGGTAGAAACTGACCGTTCCTACAAATGACAAAATAAAAGAGTAACTATATATAAGCAAGCACTCATAAAAACAGAAGCAAACATAATACAT	GTACAGGATGGTAGAAACTGACCGTTCCTACAAATGACAAAATAAA[A/T]GAG[T/C]AA{CTATA/C}TATAAGCAAGCACTCATAAAAACAGAAGCAAACATAATACATC
478811957	A	G	0	AGCACTCATAAAAACAGAAGCAAACATAATACATCTGGCAACTTTTATCCATACCCCTCCCGATTGGTGATGAGCACTTAGCACCTGCGACTGACCAGTT	AGCACTCATAAAAACAGAAGCAAACATAATACATCTGGCAACTTTTATCC[A/G]TACCCCTCCCGATTGGTGATGAGCACTTAGCACCTGCGACTGACCAGTTT
478812061	T	C	3	TGTAGAAAATATGAACATTCATTTTATTATGCCGTGGAATAAGGTACGGTTGAAACATTATACAAGCCTTTCAAACAACAAGGGAATGAGTAATAAACAG	TGTAGAAA{AT/A}A{TG/AA}AACATTCATTTTATTATGCCGTGGAATAAGGTACGGT[T/C]GAAACATTATACAAGCCTTTCAAACAACA[A/G]GGGAATGAGTAATAAACAGA
478812091	A	G	1	GCCGTGGAATAAGGTACGGTTGAAACATTATACAAGCCTTTCAAACAACAAGGGAATGAGTAATAAACAGAAAATCTTATAAGACCCATGTAGATAAATT	GCCGTGGAATAAGGTACGGT[T/C]GAAACATTATACAAGCCTTTCAAACAACA[A/G]GGGAATGAGTAATAAACAGAAAATCTTATAAGACCCATGTAGATAAATTC
478812215	G	A	0	GGAGTACTGCTTATATGCTGGAAGAAACGGTACTACTTTTAGCAAGCTGTGGTGGTGCCAGTTATTATTTGCCCAATTTCAAGAAACAATAAAACATTGC	GGAGTACTGCTTATATGCTGGAAGAAACGGTACTACTTTTAGCAAGCTGT[G/A]GTGGTGCCAGTTATTATTTGCCCAATTTCAAGAAACAATAAAACATTGCA
478812468	C	T	0	CATACATACCAAGTGAAACTTCTCCAGCAATTGCCATTTCTTGGAAGTTGCGACTAAAGGTATCATTTATTTTCAAAACAAGTGTTCGGAGAGTTGGCAG	CATACATACCAAGTGAAACTTCTCCAGCAATTGCCATTTCTTGGAAGTTG[C/T]GACTAAAGGTATCATTTATTTTCAAAACAAGTGTTCGGAGAGTTGGCAGC
478813084	A	G	0	CTCAAGCGTAAGCATTATGTAACCTCTACAAGTTATAATGTCACTGTCATAAACCCACAATTGATTCCCTCAGTAATGTTCTGGAGCAAGATTCAACAAA	CTCAAGCGTAAGCATTATGTAACCTCTACAAGTTATAATGTCACTGTCAT[A/G]AACCCACAATTGATTCCCTCAGTAATGTTCTGGAGCAAGATTCAACAAAC
478813708	A	C	0	ACTAGAGAAGAAAGAGCAATAACTAATCCAGACATTTGAACAATAATACAATAGACATTATTATATGGCAATAGTAAGGCTTGAAAAGTACACAAAGAAT	ACTAGAGAAGAAAGAGCAATAACTAATCCAGACATTTGAACAATAATACA[A/C]TAGACATTATTATATGGCAATAGTAAGGCTTGAAAAGTACACAAAGAATG
478813792	G	A	0	AAAGTACACAAAGAATGAGGATTTGTAGAGTTGGAGCATTACAAGGAACTGATTTCAAATGGATTTTCTTTCAATATAAGAAAAGATTAACACTCTGGGT	AAAGTACACAAAGAATGAGGATTTGTAGAGTTGGAGCATTACAAGGAACT[G/A]ATTTCAAATGGATTTTCTTTCAATATAAGAAAAGATTAACACTCTGGGTT
478813973	C	T	0	GAAGATTCTTTAAAATGCCACGGCCCTTAAAAATAAGTAAATAACCTCTTCTTTTAGTTTTGGGCCGAAAAACGGACCCGAGCAGATGCGTTAAAACAGC	GAAGATTCTTTAAAATGCCACGGCCCTTAAAAATAAGTAAATAACCTCTT[C/T]TTTTAGTTTTGGGCCGAAAAACGGACCCGAGCAGATGCGTTAAAACAGCG
478814044	G	T	1	ACGGACCCGAGCAGATGCGTTAAAACAGCGAGGCCCTTAATAGTTTTTAAGGGGAGCGGAAAATTCGACGCATTAGCCTATAGATACCTGGGTTCGGAGG	ACGGACCCGAGCAGATGCGTTAAAACAGCGAGGCCCTTAATAGTTTTTAA[G/T]GGGAGCGGAAAATTCGACGCATTAG{C/A}CTATAGATACCTGGGTTCGGAGGC
478814102	C	T	1	GAAAATTCGACGCATTAGCCTATAGATACCTGGGTTCGGAGGCAATTTCGCAGGTAATTCGGCGGAGGGACATTTCAGTTCTAGCTTGTCCCATTTCCGC	GAAAATTCGACGCATTAG{C/A}CTATAGATACCTGGGTTCGGAGGCAATTTCG[C/T]AGGTAATTCGGCGGAGGGACATTTCAGTTCTAGCTTGTCCCATTTCCGCG
478815120	T	G	0	TCTATTTTAAGACGGAGGGAGTACAAAATACTCAAATCCTAAATAATTTCTAAGTAGAGTTTATTAATTTCAAGATATACCTTCTCAAACTCTTTTTTTG	TCTATTTTAAGACGGAGGGAGTACAAAATACTCAAATCCTAAATAATTTC[T/G]AAGTAGAGTTTATTAATTTCAAGATATACCTTCTCAAACTCTTTTTTTGC
478816304	A	C	0	GAAGCATGCTTGCAGTACATGATAATATAGACATATAGAGATAATAACAGAAGAATTAATATTTAGATCATCAACCAGTGTAGCAGCAACATATGATTGT	GAAGCATGCTTGCAGTACATGATAATATAGACATATAGAGATAATAACAG[A/C]AGAATTAATATTTAGATCATCAACCAGTGTAGCAGCAACATATGATTGTG
478817870	T	C	0	ATAAACTGACAAGCATTAGGCATAGGTGAAGTGGTGAACCATATAATCCATTAACTTATCAAGGTGGAAATTGTACATACCACACATGAAGAGGCGAGAT	ATAAACTGACAAGCATTAGGCATAGGTGAAGTGGTGAACCATATAATCCA[T/C]TAACTTATCAAGGTGGAAATTGTACATACCACACATGAAGAGGCGAGATC
478817922	G	A	0	AACTTATCAAGGTGGAAATTGTACATACCACACATGAAGAGGCGAGATCGGTGACCAGAATCAACAGCTGCGGACGAATGATCACCATATCTTGATCTGG	AACTTATCAAGGTGGAAATTGTACATACCACACATGAAGAGGCGAGATCG[G/A]TGACCAGAATCAACAGCTGCGGACGAATGATCACCATATCTTGATCTGGA
478818385	A	C	0	CCGATTTAATAAAGTCAAAGAGGATTACTATAATGTCCTCACATTAAGTGAGTAGCTAAAATGAGACATGATGCTATGTGTGGGTGAATTGAATTGTTCA	CCGATTTAATAAAGTCAAAGAGGATTACTATAATGTCCTCACATTAAGTG[A/C]GTAGCTAAAATGAGACATGATGCTATGTGTGGGTGAATTGAATTGTTCAT
478821761	C	A	1	TCAAAGATCGAGAAGAGAAAAACGCTGCACTCAGGATCTGATTTGGGCAACAAATAAGAAGAGTTCATACCAGCTGCCCTTCCTCATATGTAACTTCCCG	TCAAAGATCGAGAAGAGAAAAACGCTGCACTCAGGATCTGATTTGGGCAA[C/A]AAATAAGAAGAGTTC[A/G]TACCAGCTGCCCTTCCTCATATGTAACTTCCCGA
478821777	A	G	1	GAAAAACGCTGCACTCAGGATCTGATTTGGGCAACAAATAAGAAGAGTTCATACCAGCTGCCCTTCCTCATATGTAACTTCCCGACGCTTGTCCGTGTTT	GAAAAACGCTGCACTCAGGATCTGATTTGGGCAA[C/A]AAATAAGAAGAGTTC[A/G]TACCAGCTGCCCTTCCTCATATGTAACTTCCCGACGCTTGTCCGTGTTTT
478822050	A	T	3	ACTGAACTAGAAATGCAGCGCCTAAAAAATAGCTATACATCACAGGGATAATCAGAAATTGATAACTGAACTGGATCCTTTTGACCGTGATACATACTCA	ACTGAACTAGAAATGCAGCGCCTAAAAAATAGCTATACATCACAGGGATA[A/T]TCAGAAATTGATAACTGA[A/G]CTGGATCCTTTTGACC[G/A]TGATACATACTCAA[T/C]
478822069	A	G	4	GCCTAAAAAATAGCTATACATCACAGGGATAATCAGAAATTGATAACTGAACTGGATCCTTTTGACCGTGATACATACTCAATAGGGGCATTTGAATCTT	GCCTAAAAAATAGCTATACATCACAGGGATA[A/T]TCAGAAATTGATAACTGA[A/G]CTGGATCCTTTTGACC[G/A]TGATACATACTCAA[T/C]AGG[G/A]GCATTTGAATCTTG
478822086	G	A	4	ACATCACAGGGATAATCAGAAATTGATAACTGAACTGGATCCTTTTGACCGTGATACATACTCAATAGGGGCATTTGAATCTTGCCAGATTTTGGCTGCT	ACATCACAGGGATA[A/T]TCAGAAATTGATAACTGA[A/G]CTGGATCCTTTTGACC[G/A]TGATACATACTCAA[T/C]AGG[G/A]GCATTTGAATCTTGCCAGATTTTGGCTGCTT
478822101	T	C	3	TCAGAAATTGATAACTGAACTGGATCCTTTTGACCGTGATACATACTCAATAGGGGCATTTGAATCTTGCCAGATTTTGGCTGCTTCTTCCATTTTCTTC	TCAGAAATTGATAACTGA[A/G]CTGGATCCTTTTGACC[G/A]TGATACATACTCAA[T/C]AGG[G/A]GCATTTGAATCTTGCCAGATTTTGGCTGCTTCTTCCATTTTCTTCT
478822105	G	A	3	AAATTGATAACTGAACTGGATCCTTTTGACCGTGATACATACTCAATAGGGGCATTTGAATCTTGCCAGATTTTGGCTGCTTCTTCCATTTTCTTCTTGA	AAATTGATAACTGA[A/G]CTGGATCCTTTTGACC[G/A]TGATACATACTCAA[T/C]AGG[G/A]GCATTTGAATCTTGCCAGATTTTGGCTGCTTCTTCCATTTTCTTCTTGAA
478822236	G	A	3	CTCGGCCTTTTTGATATCGTATTTGAGCCATGGGAGCTTCTTCTTCATTAGCTCAGCCTAGGGCACAACCAGAGAACTCAGTATTACAGTAATATCGTGA	CTCGGCCTTTTTGATA{TC/T}G{T/G}ATTTGAGCCATGGGAGCTTCTTCTTCATTA[G/A]CTCAGCCTAG[G/A]GCACAACCAGAGAACTCAGTATTACAGTAATATCGTGAG
478822247	G	A	3	TGATATCGTATTTGAGCCATGGGAGCTTCTTCTTCATTAGCTCAGCCTAGGGCACAACCAGAGAACTCAGTATTACAGTAATATCGTGAGAAATTACCGT	TGATA{TC/T}G{T/G}ATTTGAGCCATGGGAGCTTCTTCTTCATTA[G/A]CTCAGCCTAG[G/A]GCACAACCAGAGAACTCAGTATTACAGTAATATCGTGAGAAATTACCGTG
478822501	A	G	1	ATCGGTAGTTTAAGTGTAAGAGATCATATGTATCAAGCGAGAAAAGCTTCATAAACATGAAATAGAAATGAAGGCTGATGCTTACCACTTCTAGAACCTT	ATCGGTAGTTTAAGTGTAAGAGATCATATGTATCAAGCGAGAAAAGCTTC[A/G]TAAACATGAAATAGAAATGAAGG[C/G]TGATGCTTACCACTTCTAGAACCTTG
478822525	C	G	1	CATATGTATCAAGCGAGAAAAGCTTCATAAACATGAAATAGAAATGAAGGCTGATGCTTACCACTTCTAGAACCTTGAGCTCCCTGCTCCATTCTATTAG	CATATGTATCAAGCGAGAAAAGCTTC[A/G]TAAACATGAAATAGAAATGAAGG[C/G]TGATGCTTACCACTTCTAGAACCTTGAGCTCCCTGCTCCATTCTATTAGC
478822653	C	T	2	TCACCAACAGCCTTCTCGGTCTCTTCTAGCAGCTGGATGGGAGTCAGCTTCGCAAACTCGCATACCCGGTCTTGTGGCAGGAACTAAGCAACACAAGCCA	TCACCAACAGCCTTCTCGGTCTCTTCTAGCAGCTGGATGGGAGTCAGCTT[C/T]GCAAACTC{GCAT/ACAC}ACCCGGTCTTGTGGCAGGAACTAAGCAACACA{AGC/GGA}CAT
478822849	C	T	2	TGACATCTATGATCTCCTTTTTAGGGACGGTCGTACCTGCACGAAACAGACCAGAATTGTTGAAGACAGAAAGGGTTCAATAATAGAAAAAAATTAAAAT	TGACATCTATGATCTCCTTTTTAGGGACGGTCGTACCTGCACGAAACAGA[C/T]CAGAATTGTTGAAGACAGAAAGGGTTCAATAATA{G/GA}AAAAAAA[T/A]TAAAATG
478822892	T	A	2	AAACAGACCAGAATTGTTGAAGACAGAAAGGGTTCAATAATAGAAAAAAATTAAAATGTGGGTTACGGACCGTCGAGCAGCCACTCAGACTTGTTGTTGG	AAACAGA[C/T]CAGAATTGTTGAAGACAGAAAGGGTTCAATAATA{G/GA}AAAAAAA[T/A]TAAAATGTGGGTTACGGACCGTCGAGCAGCCACTCAGACTTGTTGTTGGT
478823628	G	T	4	TCACAGGGCTTACAAGAAGGTCATTATCTAAAACCTAAGACAAAACCTATGATCCGAGCCATATGTTACGTTCCCACTTGATATTTTCACTGTCAGAGGG	TCA{C/T}AGGGCTTACAAGAAGGTCATTATCTAAAACCTAAGACAAAACCTAT[G/T]ATCCGAGCCATATGTTACGTTCCCACTTGATATTTTCACTGTCA{GA/G}GG{G/A}A{AGATTACGT/A}
478824117	C	T	4	AGTGAACACCAAATCTCCGTATATCCCCACATCTTTGGGAGATAAAAATACCAAAGAAATAAACAAGCCCTTAAATACAGCTAGTTTCCCCTGCCACGTC	{A/G}GTGAACACCAAATCTCCGTATATCCC{C/T}ACATCTTTGGG{A/G}GATAAAAATA[C/T]CAAAGAAATAAACAAGCCCTTAAATACAGCTAGTTTCC{C/CCGTTCTG}CTGCCACGTCT
478827204	G	T	1	TTAAACTTTTTATTTAAGTTGTTGAACAATGCATGATTATAGCTTAAATAGCTAGGTTTCATTTTTCTGAACAATTTGATATATTATACACATTTTTCTG	TTAAACTTTTTATTTAAGTTGTTGAACAAT{G/A}CATGATTATAGCTTAAATA[G/T]CTAGGTTTCATTTTTCTGAACAATTTGATATATTATACACATTTTTCTGA
478827924	G	A	4	TCATCGATTCCGTTGGAGGGGAATACCGACGCGGCGAGGCGAAGCTCAAGGCGGCCAGGGTTGAGAGAGGGGAGGCAGGGGACGGTGGGGCAACAACGAT	TCATCGATTCCGTTGGAGGGGAATACCGAC{G/A}CGGCGAGGCGAAGCTCAAG[G/A]CGGCCAGGGTTGAGAGAGGGGAGG{CA/TC}A/C}GGGGA{C/T}GGTGGGGCAACAACGATC
478828605	C	A	3	TTTCTTTGCATGAATTTTTAAGAGATGATGCTAATGATGCACAATCAAATCCTAATATAATAACAGCTAAAACTGGGGTGTTACAACTCTATCCCCCTTA	TTTCTTTGCATG{A/G}ATTT{T/A}TAAGAGATGATGCTAATGATGCACAATCAAAT[C/A]CTAATATAATAACAGCTAAAACTGGGGTGTTACA{A/G}CTCTATCCCCCTTAC
478833556	G	T	1	GCTCAAAAGGGAGTAATGCAATAGATAGGATACTATATCCATCGATAAAAGACCACAGTAGAATCGTATGCATTATGGCAGGATTATATCATGGTGGGGC	GCT{C/A}AAAAGGGAGTAATGCAATAGATAGGATACTATATCCATCGATAAAA[G/T]ACCACAGTAGAATCGTATGCATTATGGCAGGATTATATCATGGTGGGGCT
478835542	C	T	0	CTTCTCTTTTCAAGAAAATAAAGGCCATGGAAGGATTAGGGCGGAGCATTCGGGCGAGAGACGGAGAGGGTATCTGAATTTGTACAAATATTTTTCAGCA	CTTCTCTTTTCAAGAAAATAAAGGCCATGGAAGGATTAGGGCGGAGCATT[C/T]GGGCGAGAGACGGAGAGGGTATCTGAATTTGTACAAATATTTTTCAGCAG
478835712	C	T	3	GCTCTAGCCGGCGATCTAGACACCAGGTGATCTAGACTCCATTGGCAACTCGATGGGCTCAGTCCGTGATGAATTTTTGAGCTGCTAGTTTGATTCTGTG	GCTCTAGCCGGCGATCTAGACACCAGGTGATCT{A/G}GACTCCATTGGCAACT[C/T]GATGGGCTCA[G/A]TCCGTGATGAATTTTTGAG{C/A}TGCTAGTTTGATTCTGTGA
478835723	G	A	4	CGATCTAGACACCAGGTGATCTAGACTCCATTGGCAACTCGATGGGCTCAGTCCGTGATGAATTTTTGAGCTGCTAGTTTGATTCTGTGATTTATTCAAT	CGATCTAGACACCAGGTGATCT{A/G}GACTCCATTGGCAACT[C/T]GATGGGCTCA[G/A]TCCGTGATGAATTTTTGAG{C/A}TGCTAGTTTGATTCTGTGATTTATTC{A/C}ATT
478835885	G	T	1	CGAATCGACATCCGTTCCACGCCGGTCTTGGCCGTTGACGAACGCGAGGAGTGCATGGACGAGGCACCCAGGCCCAAGCTGCAGCCTGTGACTCTGTTTG	CGAATCGACATCCGTTCCACGCCGGTCTTGGCCGTTGACGAACGCGAGGA[G/T]TGCATGGACGAGGCACC{C/T}AGGCCCAAGCTGCAGCCTGTGACTCTGTTTGC
478836086	C	T	2	TCTCTAATTGTGTTCAGCAAAATCGCGAGCAACGCTTCCTGGCGGAGGCCCGAGGCTGCACCGAGGGACCGGTCGGGGCGTCCAATTCATCCACTTTTGC	TCTCTAATTGTGTTCAGCAAAATCGCGAGCAACGCTTCCTGG{C/T}GGAGGCC[C/T]GAGGCTGCA{C/G}CGAGGGACCGGTCGGGGCGTCCAATTCATCCACTTTTGCG
478849147	T	C	7	TTCATCCATCGCGCGGCGCCGCTATGATATTTTTTTTTTAAAAAATATACTTTTTAAATCAATTTTCGAAATAATACACGAAATTTATAATTTTTGAATC	TTCATCCATCGCGCGGCGCCGCTATGAT{ATT/A,AT}T/A}TTTTTTTTAAAAAATATAC[T/C]TTTT{A/T}AAT{C/T}AATTTTCGAAATAAT{ACAC/GCAT}C/T}{G/A}AAATTTATAATTTTTGAATCT
478855381	T	C	0	GCCTGGCCCGGTCCTACGCCGACGGCCCCAACCTTTGGCCGTCAGCATAGTGGCTGGCCGTTGGCGCACCGCGCCATTCGTGTAGTGCTACTACTCAAAT	GCCTGGCCCGGTCCTACGCCGACGGCCCCAACCTTTGGCCGTCAGCATAG[T/C]GGCTGGCCGTTGGCGCACCGCGCCATTCGTGTAGTGCTACTACTCAAATG
478856106	C	T	0	TTGTTGGTCTCAGACCCACGAGTGTGTGGAGAATGGAGAAATAGTACAAACTGTAGCCATGCAGAGGAGGGGTAGGTTCCACACCCGGAAACTCTCGTCG	TTGTTGGTCTCAGACCCACGAGTGTGTGGAGAATGGAGAAATAGTACAAA[C/T]TGTAGCCATGCAGAGGAGGGGTAGGTTCCACACCCGGAAACTCTCGTCGC
478856317	G	A	0	GATCTCGGCTGCTGCGCTAGGTTTTCAGTTGGTAATCGAGGTTGGGGACGGATTGATACGACGGGATTTGATCTTATTACGAGTGGAAGCAGTCTTCCCA	GATCTCGGCTGCTGCGCTAGGTTTTCAGTTGGTAATCGAGGTTGGGGACG[G/A]ATTGATACGACGGGATTTGATCTTATTACGAGTGGAAGCAGTCTTCCCAG
478856394	G	A	1	TACGAGTGGAAGCAGTCTTCCCAGCTGGTTTGTTCCTTGGCTATATATTTGGGTGGGACAGAGTAGTCCGTTTCGATCTCCTCATGGAGTACAGATCCGG	TACGAGTGGAAGCAGTCTTCCCAGCTGGTTTGTTCCTTGGCTATATATTT[G/A]GGTGGGACAGAGTAGTCCGTTTCGATCTCCTCATGGAGTAC{A/G}GATCCGGT
478858694	T	G	0	CAAGCAACCTAGTATGTGGGCCCACCATGTACGTGACACCATACTACCGTTTTGGCACATGTTCTCGTGAAATTTGTAAGACTATGACTAGCCCTATTTT	CAAGCAACCTAGTATGTGGGCCCACCATGTACGTGACACCATACTACCGT[T/G]TTGGCACATGTTCTCGTGAAATTTGTAAGACTATGACTAGCCCTATTTTA
478859173	G	A	0	AAATTAAGATTTTCGATCAGGCTGGTGCAGCTTCCATACCATCTGACATAGGGCTCTTGCGATTAACGATTTCCTCCGTGGTCAAGGATTTCCTCTATCA	AAATTAAGATTTTCGATCAGGCTGGTGCAGCTTCCATACCATCTGACATA[G/A]GGCTCTTGCGATTAACGATTTCCTCCGTGGTCAAGGATTTCCTCTATCAG
478859368	T	A	0	AGACCGGACACACTAAAAACTTAAAAGACTACACTTTGGTCTACCAAAAATCATAAATATTATATATTTGGATAAACATCATATGAATATAATCGTAAAT	AGACCGGACACACTAAAAACTTAAAAGACTACACTTTGGTCTACCAAAAA[T/A]CATAAATATTATATATTTGGATAAACATCATATGAATATAATCGTAAATA
478863496	T	A	0	ATCTCATCTTATTATAAGAACATGTCACAAATATATGTTTCTAACACACATATGGTCATATCATAAATCGGTAAGAAACACAACAACCAATAGTACAGAT	ATCTCATCTTATTATAAGAACATGTCACAAATATATGTTTCTAACACACA[T/A]ATGGTCATATCATAAATCGGTAAGAAACACAACAACCAATAGTACAGATC
478877344	G	A	1	GTTATCTAAAATGGAGCCAAAGTTGTGCATGTTGACACCAACGAGAAACAGCAGAAACCCACCCTAGGGAGGTCGGTTCCATTGCTCTCCGACCTCACTT	GTTATCTAAAATGGAGCCAAAGTTGTGCATGTTGACACCAACGAGAAACA[G/A]CA{G/A}AAACCCACCCTAGGGAGGTCGGTTCCATTGCTCTCCGACCTCACTTC
478882353	C	T	1	GGATTCAAATCAATTGAAATTGTAGATCACCTATAGTAAAAATAACAAGGCACATACTTTTCTGCATTCAAACATTTTTCAAAATTCAACCACAAAAGCT	GGATTCAAATCAATTG{A/G}AATTGTAGATCACCTATAGTAAAAATAACAAGG[C/T]ACATACTTTTCTGCATTCAAACATTTTTCAAAATTCAACCACAAAAGCTT
478882450	T	C	0	GCTTTTGTGTTGATTCCAACTCTCAAAAATCACATTTGATAAGACTTTTCTGAATATATAAAAATATCTAGGTTTACTTGCAGTAAGAATGGACAAGTAA	GCTTTTGTGTTGATTCCAACTCTCAAAAATCACATTTGATAAGACTTTTC[T/C]GAATATATAAAAATATCTAGGTTTACTTGCAGTAAGAATGGACAAGTAAT
478885234	G	A	2	ACCGTTTTGTAGTAGCAATAGCAAAGTAATAGTAATGGTAAAACAAAGGCGGCAATAACAATAGTAGCAAACAGCAGGATATGAGTGCGGTAGGCATAGG	ACCGTTTTGTAGTAGCAATAGCAAAGTAATAGTAATGGTAAAACAAAGGC[G/A]GCAATAACAATAGTAGCAAACA{G/A}CAG{G/A}ATATGAGTGCGGTAGGCATAGGG
478890349	C	T	0	GATACCCATATAGCATATCCCCAACAGTAGCCCCCGGAGAACTCTGAGATCTTGCGTCGTCTTGCCTCTTCATATGAATGCTCCGTCTAGTAGGATGTCA	GATACCCATATAGCATATCCCCAACAGTAGCCCCCGGAGAACTCTGAGAT[C/T]TTGCGTCGTCTTGCCTCTTCATATGAATGCTCCGTCTAGTAGGATGTCAG
478892613	G	C	1	TTCCGCCATGGAAGTGGATTCTGGCGCCTCTACCGAACTCGCTGTCGTCGGCGAGCAGACAACGCAGGAGAGCACCGCTCAACAAATGGCTGAAGCTCCA	TTCCGCCATGGAAGTGGATTCTGGCGCCTCTACC{G/A}AACTCGCTGTCGTCG[G/C]CGAGCAGACAACGCAGGAGAGCACCGCTCAACAAATGGCTGAAGCTCCAG
478896105	C	T	1	GCCTTCGCGATCAGCCAGTAGAATCCTTGACGGAAGGCTTTCGCGACCAACGATTGAGGAGCGGCGTGATGCCCGCAATCTCCGAGATGGATTTCGCGTA	GCCTTCGCGATCAGCCAGTAGAATCCTTGACGGAAGGCTTTCGCGACCAA[C/T]GATTGAGGAGCGGCGTGATGCCCGCAATCTCCGAGATGGATTT[C/T]GCGTAG
478896149	C	T	1	GACCAACGATTGAGGAGCGGCGTGATGCCCGCAATCTCCGAGATGGATTTCGCGTAGGATTTCCATAACTTCTAGCTGGGAAACAGACTTTAGGTATACA	GACCAA[C/T]GATTGAGGAGCGGCGTGATGCCCGCAATCTCCGAGATGGATTT[C/T]GCGTAGGATTTCCATAACTTCTAGCTGGGAAACAGACTTTAGGTATACAC
478896560	G	A	0	ACATACTTGACTTCGTAGCCCAAGAAGCTCTTGGCTATCTCGTCCACTTCGTCTCGATATGCCGCCATCATAGGGTTCCGCGCATTCCAGGTGCCAGCCA	ACATACTTGACTTCGTAGCCCAAGAAGCTCTTGGCTATCTCGTCCACTTC[G/A]TCTCGATATGCCGCCATCATAGGGTTCCGCGCATTCCAGGTGCCAGCCAC
478896830	C	T	0	AATACACCAGCCCCCGAGCCGTTGAGCATCTTTGATCTGTCAAAGTGCATCACCCAGTACTCTGGCTCCGACAACGGAGTAGCATCTGGCATCTCCATCC	AATACACCAGCCCCCGAGCCGTTGAGCATCTTTGATCTGTCAAAGTGCAT[C/T]ACCCAGTACTCTGGCTCCGACAACGGAGTAGCATCTGGCATCTCCATCCA
478897324	C	T	1	TTCTGCAAGGATGGGCGCTGAGGAAAGAATCTCCTTGAGATGCTTCAATGCTGCATCTGCTTCGTCCGTCCATGTGAATTTGTCTGCCTTCTTCAGCAAC	TTCTGCAAGGATGGGCGCTGAGGAAAGAATCTCCTTGAGATGCTTCAATG[C/T]TGCATCTGCTTCGTCCGTCCATGTGAATTT[G/T]TCTGCCTTCTTCAGCAACT
478897355	G	T	1	TCCTTGAGATGCTTCAATGCTGCATCTGCTTCGTCCGTCCATGTGAATTTGTCTGCCTTCTTCAGCAACTTGTACAGCGGCAGAGCCTTCTCTCCAAGTC	TCCTTGAGATGCTTCAATG[C/T]TGCATCTGCTTCGTCCGTCCATGTGAATTT[G/T]TCTGCCTTCTTCAGCAACTTGTACAGCGGCAGAGCCTTCTCTCCAAGTCG
478898728	C	T	0	AACCTGAAGTGTAATGCACCCAAGGGACCGAGCCTCCCGACCAGGAACTACGCCATGGAAGATGGTATTGGTCCGCCTTAGGTTTGCCTCTGTCAAGTTC	AACCTGAAGTGTAATGCACCCAAGGGACCGAGCCTCCCGACCAGGAACTA[C/T]GCCATGGAAGATGGTATTGGTCCGCCTTAGGTTTGCCTCTGTCAAGTTCA
478904352	G	A	0	TTCTATGTGGGTTTGGCGATTTTCGCTAAAACTTGCATAGGTCTGATTCTGAGGGTGTTACAGTATTGCAGGTCCAAAGCAACGAGGTCCCAGGTATGGT	TTCTATGTGGGTTTGGCGATTTTCGCTAAAACTTGCATAGGTCTGATTCT[G/A]AGGGTGTTACAGTATTGCAGGTCCAAAGCAACGAGGTCCCAGGTATGGTC
478904446	G	A	1	TATGGTCCTTCCCGGGCCTCGTGGATCTTATCGATCCGCGAGCGTGCGTCGTATGACTCCGGGTTCTTCTTCTTCTTCTTGTCAACACGGGATGGGCTGC	TATGGTCCTTCCCGGGCCTCGTGGATCTTATCGATCCGCGAGCGTGCGTC[G/A]TATGACTCCGG{GTTC/G}TTCTTCTTCTTCTTGTCAACACGGGATGGGCTGCG
478904684	G	A	0	CATGGCATGACCTGCTCTTGTGTCCTTGGTTGCGCTCTTCGTCATGACGGGTCTGCTCCATGTTGTCGCGGATGACGATGCCGCACTGCTTTGGTGGGGG	CATGGCATGACCTGCTCTTGTGTCCTTGGTTGCGCTCTTCGTCATGACGG[G/A]TCTGCTCCATGTTGTCGCGGATGACGATGCCGCACTGCTTTGGTGGGGGC
478904894	G	A	0	TAGCATCCTTCCTGTTGCGCGCATCCCTCTGTCTTCATTCTGATGAATCCGTCTAGGACCAGACATCAAGAGGAGATCTGTCCCTTAGCGTCTTGTACTG	TAGCATCCTTCCTGTTGCGCGCATCCCTCTGTCTTCATTCTGATGAATCC[G/A]TCTAGGACCAGACATCAAGAGGAGATCTGTCCCTTAGCGTCTTGTACTGG
478905271	C	T	1	AACTACCATACTTATAAAACTAGTAGCTGAACTACTGGCTTGCATTGCTGCTATTTCAATACTCTACAAAAGTAGGTTCTATGGTTAGAAATTCTATTCT	AACTACCATACTTATAAAACTAGTAGCTGAACTACTGGCTTGCATTGCTG[C/T]TATTT{C/A}AATACTCTACAAAAGTAGGTTCTATGGTTAGAAATTCTATTCTT
478905446	G	A	0	CTTTTGATGATGATTCCTGGAGCATACTTGATGTAGACATCGTCTGTACTGGCTTTAGAACCTAGCAAGGGTTAAGAAAATACTTTGAGTACGAGCGTGC	CTTTTGATGATGATTCCTGGAGCATACTTGATGTAGACATCGTCTGTACT[G/A]GCTTTAGAACCTAGCAAGGGTTAAGAAAATACTTTGAGTACGAGCGTGCT
478906969	G	T	2	ACATGCTCTCATCTTAGCATCATGTTGTTTTCACATTATTGATATGTGGAGCCACCTTTGCATGCATTATGAGTAGTGCTCCTTTTTCCTAGCTTTCATA	ACATGC{T/C}CTCATCTTAGCATCATGTTGTTTTCACATTATTGATATGTGGA[G/T]CCACCTTT{G/A}CATGCATTATGAGTAGTGCTCCTTTTTCCTAGCTTTCATAT
478916303	T	C	1	CATGATCATTATAATCCTTTGATCTTTTATGATTCAGGTTTCCAGTTAGCTAATCAAAGCTTCATTAATACTACATTACAGTTGTATTATAATTATTTTT	CATGATCATTATAATCCTTTGATCTTTTATGATTCAGGTTTC{C/T}AGTTAGC[T/C]AATCAAAGCTTCATTAATACTACATTACAGTTGTATTATAATTATTTTTT
478918460	A	G	2	AATCGTGGGGGTTTTCGCCTTCTCCCTGAACGCATGGCGCCAGATTGAAGATGGTAACCACGCCGACGAACTTGGATCTCTGCTGTCCAGACGCACGGGC	AATCGTGGGGGTTTTCGCCTTCTCCCTGAACGCATGGCGCCAGATTGAAG[A/G]TGGTAACCA{C/T}GCCGACGAACTTGGATCTCTGCTGTCCAGACGCACGGGC{G/A}
478918607	G	A	1	GTGCGGTTTGGATGAGCCTTGGATTTTTCCGATCTTTGCCGGCAAACTCCGAAGAGAGATCCGACATCGATCCTTCCGTGAACGTATCCTGCCCGTAGGC	GTGCGGTTTGGATGAGCCTTGGATTTTTCCGATCTTTGCCGGCAAACTCC[G/A]AAGAGAGATCCGACATCGATCCTTC{C/T}GTGAACGTATCCTGCCCGTAGGCA
478922315	T	G	0	ACACAATAGTTGTGGCCAAAAGACTAAATTTTTGGTTTGTCATTATATGATTTTACTGGTATTCCTTTCGAAGATTGGTTTTGGACACATTTAGTCCATA	ACACAATAGTTGTGGCCAAAAGACTAAATTTTTGGTTTGTCATTATATGA[T/G]TTTACTGGTATTCCTTTCGAAGATTGGTTTTGGACACATTTAGTCCATAC
478922785	C	T	0	CATTCCTAATGTTTTACTCTCCCCCTTAGGGTTTACTAATAGTCTTCAAACTGTCTATATAGTATTTATTGGCTTTATAATTCGAATATTGGTCTCTATC	CATTCCTAATGTTTTACTCTCCCCCTTAGGGTTTACTAATAGTCTTCAAA[C/T]TGTCTATATAGTATTTATTGGCTTTATAATTCGAATATTGGTCTCTATCT
478924599	A	C	0	GGGTTAAGAAGATACGTTGAGTACGAGCGTACTCACCAAGTTCACTAGAAAAGGAGTGTTTGATGCACTATATCTTCAGCCACAGACCATAGGTCGTAGG	GGGTTAAGAAGATACGTTGAGTACGAGCGTACTCACCAAGTTCACTAGAA[A/C]AGGAGTGTTTGATGCACTATATCTTCAGCCACAGACCATAGGTCGTAGGC
478925948	T	A	2	TGTGCTTCTGGTATTTGATTGATTAGTTTGGACTTGAGATGCATTATGTCTTAATTGAAATAGACCAAAGTTAACTATAAAATCATAAGTAGAGTATTAG	TGTGCTTCTGGTATTTGATTGATTAGTTT{G/A}GACTTGAGATGCATTATGTC[T/A]TAAT{TGAA/GCAT}ATAGACCAAAGTTAACTATAAAATCATAAGTAGAGTATTAGA
478929044	C	A	0	ATTTGCATAATTATGTGTGTGGCTATCACTTCTTGTGGGATATGACTTGACAAAATCAGATGGTGTATTGGTACATAGGCCCTGCCAATGATGCAAAGGC	ATTTGCATAATTATGTGTGTGGCTATCACTTCTTGTGGGATATGACTTGA[C/A]AAAATCAGATGGTGTATTGGTACATAGGCCCTGCCAATGATGCAAAGGCC
478930497	A	T	0	AAGTCAAATTTGTTTCCCTCAAATCAAAAATTCAGCAAAAGTCATGTCAAAATTCTTCGTACTCACTCTTATGTGTTAAACTAAACCATCAGAACGAGAG	AAGTCAAATTTGTTTCCCTCAAATCAAAAATTCAGCAAAAGTCATGTCAA[A/T]ATTCTTCGTACTCACTCTTATGTGTTAAACTAAACCATCAGAACGAGAGG
478930618	T	C	0	TTCTTAGTTTTGCGCAAAAATTCTCCGGATTTTCTTATGCATGAATGCAGTACACACATCTGAGTTCAGCTTATTTCTAAACTCTAATGCTGGGGTGTTA	TTCTTAGTTTTGCGCAAAAATTCTCCGGATTTTCTTATGCATGAATGCAG[T/C]ACACACATCTGAGTTCAGCTTATTTCTAAACTCTAATGCTGGGGTGTTAC
478930755	C	G	1	GGGCCTCGGGTTCTGGACAATAATATGTGTAAACAACTTGTACATAAGATCACAAACAATACTATCATCATGAATCAATAACATGTTCAGATCTGAGATC	GGGCCTCGGGTTCTGGACAATAATATGTGTAAACAACTTGTACATAAGAT[C/G]ACAAACAATACTATCATCATGAATCAAT[A/G]ACATGTTCAGATCTGAGATCA
478930784	A	G	1	TAAACAACTTGTACATAAGATCACAAACAATACTATCATCATGAATCAATAACATGTTCAGATCTGAGATCATGGCACTCGGGCCCTAGTGACAAGGATT	TAAACAACTTGTACATAAGAT[C/G]ACAAACAATACTATCATCATGAATCAAT[A/G]ACATGTTCAGATCTGAGATCATGGCACTCGGGCCCTAGTGACAAGGATTA
478932390	C	T	1	TGGACCACCATAAAACTGTCGCGCCCAGTTCTCTGCAACCATGTCGAGACCGTGCCAGAGCGCCACAGCCTACACGCGTGCACACGCTGTGCCTCGCCTT	TGGACCACCATAAAACTGTCGCGCCCAGTTCTCTGCAACCATGTCGAGAC[C/T]GTGCCAGAGCGCCACAGCCTACACGCGTGCACACG{C/A}TGTGCCTCGCCTTC
478932712	C	A	4	CTCACTACATCGTCGTCACCAACGAGCCCAGACGATGCCGCTATGCCCCTCTCGCCGGTGTATAATAGAGGCCACCCCATACCTCATTCTCCACACCATC	CTCACTACATCGTCGTCACCAACGAGCCCAGACGATGCCG{C/G}TATGCCCCT[C/A]TCGCCGGTGTA{T/TA}AATAGAGGCCACCCCA{TA/GC}CCTCATT{C/A}TCCACACCATCT
478932997	C	T	0	ATCGACCCTAGCTAGAGCCCAGGTAAGCCATCGCGTACCCCCACCGTCGCCGTTAGGGTTCGGTCTCGTCAGAGCTGTGCGACGGAGACGACGAACCACA	ATCGACCCTAGCTAGAGCCCAGGTAAGCCATCGCGTACCCCCACCGTCGC[C/T]GTTAGGGTTCGGTCTCGTCAGAGCTGTGCGACGGAGACGACGAACCACAG
478935178	C	A	0	TTCCAATGAAGCGTCCCACGTCAACACCGGTGCCATCAAGCTTTTTGGCGCCGTTGCTGGGGAGTCTAAGGACATCTTCACAACGGGAGTCCTCCTCAAC	TTCCAATGAAGCGTCCCACGTCAACACCGGTGCCATCAAGCTTTTTGGCG[C/A]CGTTGCTGGGGAGTCTAAGGACATCTTCACAACGGGAGTCCTCCTCAACC
478935376	G	C	1	TGCTTTCTCTTATAAAAAAACAAAAAAATTAGTTCCTACTCTAGTTTCTTGGTCATGTTTTCTATCAATGGATGGTTTCATTGAAACTAGTTCTTATTGG	TGCTTTCTCTTA{T/TA}AAAAAAACAAAAAAATTAGTTCCTACTCTAGTTTCTT[G/C]GTCATGTTTTCTATCAATGGATGGTTTCATTGAAACTAGTTCTTATTGGC
478936967	C	A	3	ATCAACACTTTTTGATTTGAGCAACAGAAGATCTTCGAAAAAATCAGTTTCTACCTGCTGGTCTGTTTTGACAGATTTCTGCCATTATTTGTATTTGCTT	ATCAACACTTTTTGATTTGAGCAACA{G/T}AA{G/T}ATCTT{C/T}GAAAAAATCAGTTT[C/A]TACCTGCTGGTCTGTTTTGACAGATTTCTGCCATTATTTGTATTTGCTTC
478937185	T	C	1	ATCTTTTGAATACACTAATATTGCTAATGAAGATTGTGTGAAGTTTTGTATGAAGGAAAAATTTTAGGTGTACAGAAAGAATGATGTAATGAGATGAAGA	ATCTTTTGAATACACTAATATTGCTAATGAAGATTGTGTGAAGTTTTGTA[T/C]GAAGGAAAAA{T/A}TTTAGGTGTACAGAAAGAATGATGTAATGAGATGAAGAA
478943172	A	C	2	CCTGAAGTGAAGCCATACATCGCGTAAGTTCTCACTTAATTGTTTTGGCTATATGTTGGTAGCTTGTGTCTAACTCCTCCCCTTCTCTTTTCCATAGAGA	CCTGAAGTGAAGCCATACATCGCGTAAGT{TC/CT}TCACTTAATTGTTTTGGCT[A/C]TATGTTGGTAGCTTGTGTCTAACTCCTCCC{C/A}TTCTCTTTTCCATAGAGAA
478948291	A	G	3	GCTGACTTTTTCCCGTCACACGTGAGAGGGGGAGTTGAAGTGTATAAATGAATTGCACTAGCCCTTTTCATCAGTTCGGACGTTTGATTGTGTTGAATAG	GCTGACTTTTTCCCGTCACACGTGAGAGGGGGAGTTGAAGTGTATAAATG[A/G]ATTGCACTAGC{C/G}CTTTTCATCAGTT[C/T]GGACGTTTGA[T/C]TGTGTTGAATAGT
478948317	C	T	3	AGGGGGAGTTGAAGTGTATAAATGAATTGCACTAGCCCTTTTCATCAGTTCGGACGTTTGATTGTGTTGAATAGTGCATGAAGCTTAACACCGCAATCTA	AGGGGGAGTTGAAGTGTATAAATG[A/G]ATTGCACTAGC{C/G}CTTTTCATCAGTT[C/T]GGACGTTTGA[T/C]TGTGTTGAATAGTGCATGAAGCTTAACACCGCAATCTAC
478948328	T	C	3	AAGTGTATAAATGAATTGCACTAGCCCTTTTCATCAGTTCGGACGTTTGATTGTGTTGAATAGTGCATGAAGCTTAACACCGCAATCTACAGCATACGCA	AAGTGTATAAATG[A/G]ATTGCACTAGC{C/G}CTTTTCATCAGTT[C/T]GGACGTTTGA[T/C]TGTGTTGAATAGTGCATGAAGCTTAACACCGCAATCTACAGCATACGCAT
478949670	C	T	0	TCATCAATCCTCAGATTACTCTAGTCTCGCCACGCTTAACTTATTCGTTCCTTCTGAATGAGTTTTCAAGTAGTCATACAATGCCTTGTTGTCAATCCTG	TCATCAATCCTCAGATTACTCTAGTCTCGCCACGCTTAACTTATTCGTTC[C/T]TTCTGAATGAGTTTTCAAGTAGTCATACAATGCCTTGTTGTCAATCCTGT
478950850	C	T	1	TATCGTTTCCCTATCCTCTTCTAAGGGCATCTACAGAGGCACGGCCCATCCAGTCATGGTCCGAACAGTTCGCGCGGACAAGATGCAGGCCATGCATGCT	TATCGTTTCCCTATCCTCTTCTAAGGGCATCTACAGAGGCAC{G/A}GCCCATC[C/T]AGTCATGGTCCGAACAGTTCGCGCGGACAAGATGCAGGCCATGCATGCTC
478951005	G	A	1	GTTAGGAATTCTTGCCCATAACAGGATTTAAGATAGTCTTCACAAATATAGACCATCTTGGATAGATGTCTGCCAGGTAGTATCCATTGTTGTAGTGGTG	GTTAGGAATTCTTGCCCATAACAGGATTTAAGATAGTCTTCACAAATATA[G/A]ACCATCTTGGATAGATGTCTGCCAGGTAGTATCCATTGT{T/TGTAGTG}GTAGTGGTGC
478951188	C	T	1	TCGTTATGAGATCATGTCATTCCGAAGAAGGAATGCCAAATCTAGAGATCCTGTGTAGCCAATGTCTATCATACTGCAAGCTCCTTTGTGGTCTTTGTGC	T{C/T}GTTATGAGATCATGTCATTCCGAAGAAGGAATGCCAAATCTAGAGATC[C/T]TGTGTAGCCAATGTCTATCATACTGCAAGCTCCTTTGTGGTCTTTGTGCA
478959533	A	T	0	CACTAAGATTAAGCTTTAAAAAAGAAAAAGAAAAATTGAGTACTAGGTGGATCAACGAGGAAATCCTTCAAATTATTATTGTAGGATTTGAGGAAACCAG	CACTAAGATTAAGCTTTAAAAAAGAAAAAGAAAAATTGAGTACTAGGTGG[A/T]TCAACGAGGAAATCCTTCAAATTATTATTGTAGGATTTGAGGAAACCAGT
478966613	T	C	2	TTTTGCCTATGATACCATGCAAGGCTTGTAGCTAAGATACAACCTCACCTTCTCTCTGCATTAACTATAGTACCACATAAGCAATTTGCCTATGATACCA	TTTTGCCTATGATACCATGCAA{G/T}GCTTGTAGCTAAGATACAACCTCACCT[T/C]CTCTCTGCATTAACTATAGTACCACATAAGCAATTTG{C/T}CTATGATACCAT
478966974	G	A	1	TAGACGAGTTCGTACATATTACATGAAATTGGGGCAAACACCCGAATTTTGACTTCACTAGGCTAAAAAAAACTACAAAAACTTCGAAATAGCCGACGCT	TAGACGAGTTCGTACATATTACATG{A/T}AATTGGGGCAAACACCCGAATTTT[G/A]ACTTCACTAGGCTAAAAAAAACTACAAAAACTTCGAAATAGCCGACGCTG
478967128	G	A	0	CACCGTGTAGTCGGGGTCTGCCTTGCCGCCGTCGTCGTCGCTTGGCGGCTGCGGGGGCGCGAGCTGCCCTGGCGGCTGCGAGGGGCCAGGGTCATCGTCG	CACCGTGTAGTCGGGGTCTGCCTTGCCGCCGTCGTCGTCGCTTGGCGGCT[G/A]CGGGGGCGCGAGCTGCCCTGGCGGCTGCGAGGGGCCAGGGTCATCGTCGT
478970114	C	T	1	GCAATGGTGTCCTAACGGGAGTTCAGGTTTCTGTCACTCCGGCAACCCCACAATTAGTAGCCAAATACACAATGCATTCCCCTAGGACCATAAATAGTGA	GCAATGGTGTCCTAACGGGAGTTCAGGTTTCTGTCACTCCGGCAACC{C/G}CA[C/T]AATTAGTAGCCAAATACACAATGCATTCCCCTAGGACCATAAATAGTGAA
478970936	T	C	0	CCCAATCTTCGCGAAATTGCGTCAAAACACCTCTTTTTCCATCAGAATCCTGATTTCGGCAGTCCATCCTCCAAGAATCATCCAACATGCAAAAACAGAT	CCCAATCTTCGCGAAATTGCGTCAAAACACCTCTTTTTCCATCAGAATCC[T/C]GATTTCGGCAGTCCATCCTCCAAGAATCATCCAACATGCAAAAACAGATG
478971952	A	G	1	AATGACAAGGCAAGCAGACAGTGAGCATCTCAGCGATCTTTTTATTTGCTACTTGCATAGGTTTTTATTGAGGATGCTTCACAGATTGCTCACTACGGTT	AATGACAAGGCAAGCAGACAGTGAGCATCTCA{G/A}CGATCTTTTTATTTGCT[A/G]CTTGCATAGGTTTTTATTGAGGATGCTTCACAGATTGCTCACTACGGTTA
479014129	G	T	0	ACCTGAAACCCGTTAGGACACCATTGCACAAGGGAGCATACGATCTCAGAGTTTAAGGCTATGGTTAGGTTTATATCTTAATTGCTTTCCTGAAGTTGCA	ACCTGAAACCCGTTAGGACACCATTGCACAAGGGAGCATACGATCTCAGA[G/T]TTTAAGGCTATGGTTAGGTTTATATCTTAATTGCTTTCCTGAAGTTGCAG
479014318	C	G	0	ACCAGAGAAGACTACTTAGCTATTTGAAGCGAAAGCACTTGACAGAATTCCCATGTGTCCTCAAGAACATTTGGTCCTTATAAGTATTTCCACTGGCTTG	ACCAGAGAAGACTACTTAGCTATTTGAAGCGAAAGCACTTGACAGAATTC[C/G]CATGTGTCCTCAAGAACATTTGGTCCTTATAAGTATTTCCACTGGCTTGT
479016616	C	T	1	AACCAATTGATGTGCTATTCTAATATTCACGTGTGTCCTCACATGAACCCCGAATAGGGACAACTATTAGATAACCATACAAGTATAGAGTTTCACAAAC	AACCAATTGATGTGCTATTCTAATATTCACGTGTGTCCTCACATGAACCC[C/T]GAATAGGGACAACTATTAGATAACCATACAAGT{A/G}TAGAGTTTCACAAACA
479017698	C	A	0	TAATATATCGCGAGACAAAGGGATTGTGTTACATGCGTATAAGGTTCACACGATCACAGAAGTCGTCGTTGAATATGTGGGAGTCAGTACGGATCTCCAG	TAATATATCGCGAGACAAAGGGATTGTGTTACATGCGTATAAGGTTCACA[C/A]GATCACAGAAGTCGTCGTTGAATATGTGGGAGTCAGTACGGATCTCCAGG
479019780	G	A	1	GACTTCCCCGGTCAATTCCGACAAACCAGAGACGCCCCTCACTTTTCTCTGCACGCGAGCCTGTTCTCCACCTCCAGGCGCACCTGCCCATGTGCTCCAT	GACTTCCCCGGTCAATTCCGACAAACCAGAGA{C/T}GCCCCTCACTTTTCTCT[G/A]CACGCGAGCCTGTTCTCCACCTCCAGGCGCACCTGCCCATGTGCTCCATT
479019932	G	A	1	CGTCTGTCCCTTCTCCGGCGACCTTCCCCTGGTAAGCTCAGACCGCCCCAGCACCTCTCAGTGATGCTCCCTTACTCACGACCCTCGTGCGCACCTAACC	CGTCTGTCCCTTCTCCGGCGACCTTCCCCTGGTAAGCTCAGACCG{C/T}CCCA[G/A]CACCTCTCAGTGATGCTCCCTTACTCACGACCCTCGTGCGCACCTAACCG
479023281	C	A	0	ATCTGGGCGAGTACATATCTATGCATACATGATGGATCCAATATCCGAAGCATATGGAATACTCCTCATGCGCTCATGCTCATTAGTAGTCGAAGGACAC	ATCTGGGCGAGTACATATCTATGCATACATGATGGATCCAATATCCGAAG[C/A]ATATGGAATACTCCTCATGCGCTCATGCTCATTAGTAGTCGAAGGACACC
479023812	C	T	0	AGCATTGTTTGGATCGACAAAACCTTCGGGCTACATCATATACACGTCCTCAGTTAGTATTCCATTTAGGAAAGACGTCTTGACATCCATCTGCCATATT	AGCATTGTTTGGATCGACAAAACCTTCGGGCTACATCATATACACGTCCT[C/T]AGTTAGTATTCCATTTAGGAAAGACGTCTTGACATCCATCTGCCATATTT
479024745	C	T	2	CATCGATCGAACCATGTCGAACAAAGTTTGATTGCATCGTTCAGAGACCCCGTTTCATTGAGGCGTTCCGGGCGGCGTGAGCTGTGGAATAATTCCACAA	CAT{C/T}GATCGAACCATGTCGAACAAAGTTTGATTGCATCGTTCAGAGACCC[C/T]GTTTCATTGAGGCGTTCCGGGCGGCGTGAG{C/A}TGTGGAATAATTCCACAAC
479025732	C	A	0	AAGGGTACCTGAGTGGGAAGTACTCTTGCTTCCACTCTTCTTCAAAGAAGCCTGGTACTTCCTGCAATTTCTCTTCCAGTGGCCATGTTCATGAGAAAAA	AAGGGTACCTGAGTGGGAAGTACTCTTGCTTCCACTCTTCTTCAAAGAAG[C/A]CTGGTACTTCCTGCAATTTCTCTTCCAGTGGCCATGTTCATGAGAAAAAG
479026749	G	C	0	GCAACACTTGCCACTACTAGAAAAACCATCTTCGGTTCGATGTGAACAAGGCCAACAGTCCCGTCCTGTCACAGCCTGCGACTAGTGGGAGCACTAGTCC	GCAACACTTGCCACTACTAGAAAAACCATCTTCGGTTCGATGTGAACAAG[G/C]CCAACAGTCCCGTCCTGTCACAGCCTGCGACTAGTGGGAGCACTAGTCCC
479028575	G	A	1	TCTAAGTACAGATGGCATAAATCCCTCTGGGGAGCAGAGCTCCAGTCACAGCACCTGGCCCGTGACTCTATGCATCTATAACCTTCCTCCTTGGTTGTGC	TCTAAGTACAGATGGCATAAATCCCTCTGG{G/T}GAGCAGAGCTCCAGTCACA[G/A]CACCTGGCCCGTGACTCTATGCATCTATAACCTTCCTCCTTGGTTGTGCA
479032094	C	A	0	GCCGGCTTCGTTGTGGTTCACCGGGGGCGGGCCATCACCCTTGTACCTGGCGATTTCCCTTTCCCGCCTATTAGCGAAGAAGGCATTCCAGGTGTCGTAG	GCCGGCTTCGTTGTGGTTCACCGGGGGCGGGCCATCACCCTTGTACCTGG[C/A]GATTTCCCTTTCCCGCCTATTAGCGAAGAAGGCATTCCAGGTGTCGTAGT
479035158	C	T	1	GTGAAGAATCCAACAACTATGTCACCGATGATGCCAAAGATGACCTTTGGCAGAAGTTCATGGCGCATTTCATACTACCTCTAGAGTATGAAGAATTTGA	GTGAAGAAT{C/G}CAACAACTATGTCACCGATGATGCCAAAGATGACCTTTGG[C/T]AGAAGTTCATGGCGCATTTCATACTACCTCTAGAGTATGAAGAATTTGAG
479041406	G	A	1	TGAGAAAACACCTTTCCCAGCTAAGGTAAAGGAGTACTATGGAACCTGATGAGCAAATGAATACTGAACTTGTGATAGCTAGTGTGAAAGATCTTTACGG	TGAGAAAACACCTTTC{CC/AA}AGCTAAGGTAAAGGAGTACTATGGAACCTGAT[G/A]AGCAAATGAATACTGAACTTGTGATAGCTAGTGTGAAAGATCTTTACGGT
479043634	G	A	0	TGCTTTGAGGATGAAGGTGGATACACTCCAAGAGGAGAATAACAGGCTTCGTAAAATGCTGGAAGGTTTTCTTACCCTAAACAAGAGAACACCACCATCA	TGCTTTGAGGATGAAGGTGGATACACTCCAAGAGGAGAATAACAGGCTTC[G/A]TAAAATGCTGGAAGGTTTTCTTACCCTAAACAAGAGAACACCACCATCAC
479044555	G	A	2	TTGTATATGCTTGCATCTATACGTTGGGATTATCAGAACCATGCTGTCACGGGGAGCGCTTTCAACAATTATGGATTCTTATCCAGTTGATATCATGCTA	TTGTATATGCTTGCATCTATACGTTGGGATTATCAGAACCATG{C/T}TGTCAC[G/A]GGGAGCGCTTTCAACAATTATGGATTCTTATC{C/T}AGTTGATATCATGCTAT
479050158	C	G	0	TAGCCTGACAAGTTTGAACCCAAAGCGGAAAAATGCGTCTTCATAGGATACCCGAAGTAAACTATTGGGTATACCTTCTATCATAGATCCGAAGGCAAAA	TAGCCTGACAAGTTTGAACCCAAAGCGGAAAAATGCGTCTTCATAGGATA[C/G]CCGAAGTAAACTATTGGGTATACCTTCTATCATAGATCCGAAGGCAAAAT
479056664	G	T	0	ACAAGAAGTAACTGACATTGTTTCATAGAAAAGCTAACATCCCCAAAACAGGTGTTGTCATGATGGACTAGGCAACATCCACACATAAGGGGTGCTAAGA	ACAAGAAGTAACTGACATTGTTTCATAGAAAAGCTAACATCCCCAAAACA[G/T]GTGTTGTCATGATGGACTAGGCAACATCCACACATAAGGGGTGCTAAGAC
479061854	C	T	1	GTGGTAGCCCGTTGGGTATGCCCTTAGGGCATCTCAGATAGGAAAAGTGTCCGAATCGGCAGGTCCATTTGGGTCGGAACTCGTACAGGAAATGTGGTTC	GTGGTAGCCCGTTGGGTATGCCCTTAGGGCATCTCAGATAGGAAAAGTGT[C/T]{C/A}GAATCGGCAGGTCCATTTGGGTCGGAACTCGTACAGGAAATGTGGTTCG
479062943	G	A	0	GGGCCTCTGGTTGATTCCGATTTGTACTAAGAAAATCTGCTGTTTTGGTAGAGAATCTGTCTCAGGAATCCCAACCAAACACAACCTAAATATTGTGAAG	GGGCCTCTGGTTGATTCCGATTTGTACTAAGAAAATCTGCTGTTTTGGTA[G/A]AGAATCTGTCTCAGGAATCCCAACCAAACACAACCTAAATATTGTGAAGT
479063033	T	G	1	TATTGTGAAGTAAGGAGAAGTTTGTTAATATTGTTTTCCTACTTATCAAGTTTATTAACAAAACATGCACAGTCGAAGGCCTAACAGGTCAGAGAAAAAC	TATTGTGAAGTAAGGAGAAGTTTGTTAATATTGTTTTCCTACTTATCAAG[T/G]TTATTAACAAAAC[A/T]TGCACAGTCGAAGGCCTAACAGGTCAGAGAAAAACT
479063047	A	T	1	GAGAAGTTTGTTAATATTGTTTTCCTACTTATCAAGTTTATTAACAAAACATGCACAGTCGAAGGCCTAACAGGTCAGAGAAAAACTATTATTTTAAAAC	GAGAAGTTTGTTAATATTGTTTTCCTACTTATCAAG[T/G]TTATTAACAAAAC[A/T]TGCACAGTCGAAGGCCTAACAGGTCAGAGAAAAACTATTATTTTAAAACT
479063293	T	C	1	ATGCTGAATTGCTGATGTGACTGGATATCACCAAAATTGAAATCCCTCTATTAGTCGATGTCCGTAGCTCCAATTTTTCCAGAAATTAAGTCTGATGATG	ATGCTGAATTGCTGATGTGACTGGATATCACCAAAATTGAAATCCCTCTA[T/C]TAGTCGATGTCCGTAGCTCCAATTTTTCCAGAAA[T/A]TAAGTCTGATGATGT
479063328	T	A	1	ATTGAAATCCCTCTATTAGTCGATGTCCGTAGCTCCAATTTTTCCAGAAATTAAGTCTGATGATGTCCTAATAATCTTTATATCTACATATCCCATATAC	ATTGAAATCCCTCTA[T/C]TAGTCGATGTCCGTAGCTCCAATTTTTCCAGAAA[T/A]TAAGTCTGATGATGTCCTAATAATCTTTATATCTACATATCCCATATACC
479063945	T	C	0	TGGGTGGATATGGACGACGACGACAGTCTAGATTACTTCGGCAACAAGGATGATGGCCGCCATGCAGGCGAGGACCGACAAGCAACATGGCATTATCGAG	TGGGTGGATATGGACGACGACGACAGTCTAGATTACTTCGGCAACAAGGA[T/C]GATGGCCGCCATGCAGGCGAGGACCGACAAGCAACATGGCATTATCGAGT
479065448	C	T	2	ATGCTCCGAACTAGGGTTGACGAATAGCTCTTTTTCTACTAGTGGTCACACGTTCATGGCTGCCGAGAGGGCGACCAGAGGGATGGAGAAGATGTAGAGA	ATGCTCCGAA{CTA/ATA,ATG}GGGTTGACGAATAGCTCTTTTTCTACTAGTGGTCACA[C/T]GTTCATGGCTGCCGAGAGGGCGA[C/T]CAGAGGGATGGAGAAGATGTAGAGAC
479065472	C	T	3	TAGCTCTTTTTCTACTAGTGGTCACACGTTCATGGCTGCCGAGAGGGCGACCAGAGGGATGGAGAAGATGTAGAGACGACGACGGTGCGCGAGACAGAGG	TAGCTCTTTTTCTACTAGTGGTCACA[C/T]GTTCATGGCTGCCGAGAGGGCGA[C/T]CAGAGGGATGGAGAAGATGTAGAGACGACGACGGTGC{G/A}CGAGACAGAGGC{G/A}
479065594	T	G	1	ATGTAGCACAGGAGGAGAGGTAGCGTTAGCCCGCCAGGCAACGCGAGCAATAGGACGATGCTGGCGTCAGAACGACGCAATGCGAGTAGAGACCGCCGCC	ATGTAGCACAGGAGGAGAGGTAGCGTTAGCCCGCCAGGCAACGCGAGCAA[T/G]AGGACGATGCT[G/A]GCGTCAGAACGACGCAATGCGAGTAGAGACCGCCGCCA
479065606	G	A	1	AGGAGAGGTAGCGTTAGCCCGCCAGGCAACGCGAGCAATAGGACGATGCTGGCGTCAGAACGACGCAATGCGAGTAGAGACCGCCGCCACGCCACCATTG	AGGAGAGGTAGCGTTAGCCCGCCAGGCAACGCGAGCAA[T/G]AGGACGATGCT[G/A]GCGTCAGAACGACGCAATGCGAGTAGAGACCGCCGCCACGCCACCATTGT
479065709	T	C	1	AATGTGCAACACAAGCAGGAATACGACATCTAGAAAGCGTGATGCGCAATTGACGGGGTTGAACACTCCTGTCACGCCGGCGCCTGGAACGGCTATGAGT	AATGTGCAACACAAGCAGGAATACGACATCTAGAAAGCGTGATGCGCAAT[T/C]GACGGGGTTGAACACTCCTGTCACGCCGGCGCCTGGAACGGCTATGAGTA[G/T]
479065760	G	T	0	GACGGGGTTGAACACTCCTGTCACGCCGGCGCCTGGAACGGCTATGAGTAGACACGCTGTCTAGGAGGTAGGACGTCGAGGAGTGCACGCATCATCGTCA	GACGGGGTTGAACACTCCTGTCACGCCGGCGCCTGGAACGGCTATGAGTA[G/T]ACACGCTGTCTAGGAGGTAGGACGTCGAGGAGTGCACGCATCATCGTCAT
479065900	G	A	1	CTAGGACGTCGAGGAGTGGTCAAGCATAAGGTATTTGAGTTTCATTTCCAGATTGAACCTGATGGCTATATTCCGGAACCAGAGTTTGTCCCTTTCTTGT	CTAGGACGTCGAGGAGTGGTCAAGCATAAGGTATTTGAGTTTCATTTCCA[G/A]ATTGAACCTGATGG[C/T]TATATTCCGGAACCAGAGTTTGTCCCTTTCTTGTG
479065915	C	T	1	GTGGTCAAGCATAAGGTATTTGAGTTTCATTTCCAGATTGAACCTGATGGCTATATTCCGGAACCAGAGTTTGTCCCTTTCTTGTGGAGAAAAGGGGATG	GTGGTCAAGCATAAGGTATTTGAGTTTCATTTCCA[G/A]ATTGAACCTGATGG[C/T]TATATTCCGGAACCAGAGTTTGTCCCTTTCTTGTGGAGAAAAGGGGATGA
479066050	T	G	4	GAGGATGCTATGGATACTTCTGATTCTGCTACTGGCACTCACGGGGTGGGTTCTGGTTCTTCCTCGGCCGTGCAGGGTACCTCCGCGCCTGCTTCTTATA	GAGGATGCTATGGA{T/C}ACTTCTGATTCTGCTACT{GG/AC}CACTCA{C/G}GGGGTGGG[T/G]TCTGGTTCTTCCTCGGC{C/T}GTGCAGGGTACCTCCGCGCCTGCTTCTTATAG
479066875	A	T	2	CTTCAAAATCCTTTGTCTTTTTCTAATCCTGTTATTTCTTCTAAACTAGAAAATGTTGGCATTAGTTTGGGGAGCTCTATACAGGATGTACTTTTTTCTT	CTTCAAAATCCTTTGTCTTTTTCTAATCCTGTTATTTCTTCTAAACTAGA[A/T]AATGTTGGCATTAGTTTGGGGAGCTCT{ATAC/GTAC,GTAT}C/A}AGGATGTACTTTTTTCTTC
479066957	C	T	2	AGGATGTACTTTTTTCTTCTAATGTTTTGCGACACATGGAGGTTGACTGTCTAACGGTTACTCCTAAGGTCTACGTTGTTCCTGATGCTTCACTAACCGA	AGGATGTACTTTTTTCTTCTAATGTTTTGCGACACATGGAGGTTGACTGT[C/T]TAACGGTTACTCCTAAGGTCTACG[T/G]TGTTCCTGATGCTTC[A/G]CTAACCGAG
479066982	T	G	2	TTTGCGACACATGGAGGTTGACTGTCTAACGGTTACTCCTAAGGTCTACGTTGTTCCTGATGCTTCACTAACCGAGGAGGAGGAGTTGCATGCCACAATA	TTTGCGACACATGGAGGTTGACTGT[C/T]TAACGGTTACTCCTAAGGTCTACG[T/G]TGTTCCTGATGCTTC[A/G]CTAACCGAGGAGGAGGAGTTGCATGCCACAATAG
479066998	A	G	2	GTTGACTGTCTAACGGTTACTCCTAAGGTCTACGTTGTTCCTGATGCTTCACTAACCGAGGAGGAGGAGTTGCATGCCACAATAGATAGTCAACTCCTTT	GTTGACTGT[C/T]TAACGGTTACTCCTAAGGTCTACG[T/G]TGTTCCTGATGCTTC[A/G]CTAACCGAGGAGGAGGAGTTGCATGCCACAATAGATAGTCAACTCCTTTC
479067067	A	G	2	TTGCATGCCACAATAGATAGTCAACTCCTTTCTCACTTAGTTGGTGAAGTATCATAAGTGGACTTTGATGAGATTGGGATTGCCTCTATGTATGAGTTAA	TTGCATGCCACAATAGATAGTCAACTCCTTTCTCACTTAGTTGGTGAAGT[A/G]TCA[T/G]AAGTGGACTTTGATGAGATTGGGATTGCCTCTATGTATG[A/T]GTTAAA
479067071	T	G	3	ATGCCACAATAGATAGTCAACTCCTTTCTCACTTAGTTGGTGAAGTATCATAAGTGGACTTTGATGAGATTGGGATTGCCTCTATGTATGAGTTAAAAGC	ATGCCACAATAGATAGTCAACTCCTTTCTCACTTAGTTGGTGAAGT[A/G]TCA[T/G]AAGTGGACTTTGATGAGATTGGGATTGCCTCTATGTATG[A/T]GTTAAAA[G/T]CT
479067111	A	T	3	TGAAGTATCATAAGTGGACTTTGATGAGATTGGGATTGCCTCTATGTATGAGTTAAAAGCTTCTGGTCGGAAATCAAAGGGCCAGCGGTCGCGCAAGAGA	TGAAGT[A/G]TCA[T/G]AAGTGGACTTTGATGAGATTGGGATTGCCTCTATGTATG[A/T]GTTAAAA[G/T]CTTCTGGTCGGAAATCAAAGGGCCAGCGGTCGCGCAAGAGAT
479067119	G	T	2	CATAAGTGGACTTTGATGAGATTGGGATTGCCTCTATGTATGAGTTAAAAGCTTCTGGTCGGAAATCAAAGGGCCAGCGGTCGCGCAAGAGATCCCGTGT	CA[T/G]AAGTGGACTTTGATGAGATTGGGATTGCCTCTATGTATG[A/T]GTTAAAA[G/T]CTTCTGGTCGGAAATCAAAGGGCCAGCGGTCGCGCAAGAGATCCCGTGTA
479067253	T	G	5	TGTTTTCAAATAGCAGAGGTCTTCGGGACTTGGCTAAACATTTATTATTTTCTGATTGTGTGAGAGACCATAAATTAAATTTTCTGGGTATCTCTGAGAC	TGTTTTCAAATAGCAGAGGTCTTCGGGAC{T/A}TGGCTAAACATTTATTATTT[T/G]CTGATTGTGTGAGAGACCATAAATTA[A/G]ATTTTCT[G/A]GGTAT{C/A}TCT{G/A}AGACT
479067280	A	G	7	ACTTGGCTAAACATTTATTATTTTCTGATTGTGTGAGAGACCATAAATTAAATTTTCTGGGTATCTCTGAGACTGGTAGATGAGTTTTTTCATAACCCTG	AC{T/A}TGGCTAAACATTTATTATTT[T/G]CTGATTGTGTGAGAGACCATAAATTA[A/G]ATTTTCT[G/A]GGTAT{C/A}TCT{G/A}AGACTGGTAGATGAG[T/A]TTTTTCATAACCCT{G/T}C
479067288	G	A	6	AAACATTTATTATTTTCTGATTGTGTGAGAGACCATAAATTAAATTTTCTGGGTATCTCTGAGACTGGTAGATGAGTTTTTTCATAACCCTGCTCAATCG	AAACATTTATTATTT[T/G]CTGATTGTGTGAGAGACCATAAATTA[A/G]ATTTTCT[G/A]GGTAT{C/A}TCT{G/A}AGACTGGTAGATGAG[T/A]TTTTTCATAACCCT{G/T}CTCAATCGC
479067314	T	A	5	GAGAGACCATAAATTAAATTTTCTGGGTATCTCTGAGACTGGTAGATGAGTTTTTTCATAACCCTGCTCAATCGCTTTTCTGGTGGAGTGGACTTTACGT	GAGAGACCATAAATTA[A/G]ATTTTCT[G/A]GGTAT{C/A}TCT{G/A}AGACTGGTAGATGAG[T/A]TTTTTCATAACCCT{G/T}CTCAATCGCTTTTCTGGTGGAGTGGACTTTACGTG
479067398	G	A	2	GGAGTGGACTTTACGTGGATACCACGTCCGCCGCGTGGTCGTTCAAGGGGGGTCCTATTAGGCGTTTGAGATGAGACTATGGAAGTTTTAGCTAGTTCGG	GGAGTGGACTTTACGTGGATACCACGTCCGCCGCGTGGTCG{T/A}TCAAGGGG[G/A]GTCCTATTAGGCGTTTGAGATGAGACTATGGAAGTTTTAGCTAGTTCGGC[A/G]
479067449	A	G	3	GTCCTATTAGGCGTTTGAGATGAGACTATGGAAGTTTTAGCTAGTTCGGCAGGAGATTTTTTAATAAAACTCCATGTACGCAACAAGGCTGACAATTTCA	GTCCTATTAGGCGTTTGAGATGAGACTATGGAAGTTTTAGCTAGTTCGGC[A/G]GGAGATTTTTT[A/C]ATA{A/G}AACTCCATGTACGCAACAAGGCTGA[C/A]AATTTCAC
479067461	A	C	4	GTTTGAGATGAGACTATGGAAGTTTTAGCTAGTTCGGCAGGAGATTTTTTAATAAAACTCCATGTACGCAACAAGGCTGACAATTTCACATAGTCTCTAG	GTTTGAGATGAGACTATGGAAGTTTTAGCTAGTTCGGC[A/G]GGAGATTTTTT[A/C]ATA{A/G}AACTCCATGTACGCAACAAGGCTGA[C/A]AATTTCACATAGT[C/T]TCTAGT
479067491	C	A	5	AGTTCGGCAGGAGATTTTTTAATAAAACTCCATGTACGCAACAAGGCTGACAATTTCACATAGTCTCTAGTCGTTGTTTATGGGGTTGCCTAGGATGTTT	AGTTCGGC[A/G]GGAGATTTTTT[A/C]ATA{A/G}AACTCCATGTACGCAACAAGGCTGA[C/A]AATTTCACATAGT[C/T]TCTAGTCGTTGTTTATGGGG[T/C]TGCCTAGGATGTTTA
479067505	C	T	5	TTTTTTAATAAAACTCCATGTACGCAACAAGGCTGACAATTTCACATAGTCTCTAGTCGTTGTTTATGGGGTTGCCTAGGATGTTTATAAGGCTGATTTT	TTTTTT[A/C]ATA{A/G}AACTCCATGTACGCAACAAGGCTGA[C/A]AATTTCACATAGT[C/T]TCTAGTCGTTGTTTATGGGG[T/C]TGCCTAGGATGTTTATAAGGCTGA[T/G]TTTT
479067526	T	C	5	ACGCAACAAGGCTGACAATTTCACATAGTCTCTAGTCGTTGTTTATGGGGTTGCCTAGGATGTTTATAAGGCTGATTTTTATGTGAGATTGTGAATATGG	ACGCAACAAGGCTGA[C/A]AATTTCACATAGT[C/T]TCTAGTCGTTGTTTATGGGG[T/C]TGCCTAGGATGTTTATAAGGCTGA[T/G]TTTTATGTGA[G/A]ATTGTGAAT{A/C}TGGC
479067551	T	G	5	TAGTCTCTAGTCGTTGTTTATGGGGTTGCCTAGGATGTTTATAAGGCTGATTTTTATGTGAGATTGTGAATATGGCAAAGAACAATCCATATCCTATTCT	TAGT[C/T]TCTAGTCGTTGTTTATGGGG[T/C]TGCCTAGGATGTTTATAAGGCTGA[T/G]TTTTATGTGA[G/A]ATTGTGAAT{A/C}TGGCAAAGAACAATC{C/T}ATATCCTATTCTT
479067562	G	A	4	CGTTGTTTATGGGGTTGCCTAGGATGTTTATAAGGCTGATTTTTATGTGAGATTGTGAATATGGCAAAGAACAATCCATATCCTATTCTTATAGGAGGGG	CGTTGTTTATGGGG[T/C]TGCCTAGGATGTTTATAAGGCTGA[T/G]TTTTATGTGA[G/A]ATTGTGAAT{A/C}TGGCAAAGAACAATC{C/T}ATATCCTATTCTTATAGGAGGGGA
479067615	T	C	3	TGTGAATATGGCAAAGAACAATCCATATCCTATTCTTATAGGAGGGGATTTTAATTTGCTAAGATTCCCTCATGATAAAAGTCGGGGTAGGTTCGATGAG	TGTGAAT{A/C}TGGCAAAGAACAATC{C/T}ATATCCTATTCTTATAGGAGGGGATT[T/C]TAATTTGCTAAGATTCCCTCATGATAAAAGTCGGGGTAGGTTC{G/A}ATGAGC
479067682	C	T	5	CCTCATGATAAAAGTCGGGGTAGGTTCGATGAGCATTGGCCATTTTTGTTCAATGTTGTTATTGACATTCTGGACTTAAAGGAGGTTATAATGTTAGGAA	CCTCATGATAAAAGTCGGGGTAGGTTC{G/A}ATGAGCATTG{G/A}C{C/A}ATTTTTGTT[C/T]AATGTTGTTAT{T/A}GACA{TTC/GTC,GTT}TGGACTTAAAGGAGGTTATAATGTTAGGAAG
479067946	A	G	4	TCGCCACCACGGAAGTCCATGAATGATTTTAAATTTGAACTCAGATGGATAATCCGTGATGGTTTCTACGAGATGGTTAAGGCTATTTGGGTGAAACCGG	TCGCCACCACGGAAGTCCATGAATGATTTTAAATTTGAACTCAGATGGAT[A/G]ATCCGTGATGGTTTCTACGAGAT[G/T]GTTAAGGCT[A/C]TTTGG{GTG/CAA}AAACC[G/A]GT
479067970	G	T	5	GATTTTAAATTTGAACTCAGATGGATAATCCGTGATGGTTTCTACGAGATGGTTAAGGCTATTTGGGTGAAACCGGTTGGTGGCCAAATGCCTATCCTAC	GATTTTAAATTTGAACTCAGATGGAT[A/G]ATCCGTGATGGTTTCTACGAGAT[G/T]GTTAAGGCT[A/C]TTTGG{GTG/CAA}AAACC[G/A]GTTGGTGG[C/T]CAAATGCCTATCCTACG
479067980	A	C	5	TTGAACTCAGATGGATAATCCGTGATGGTTTCTACGAGATGGTTAAGGCTATTTGGGTGAAACCGGTTGGTGGCCAAATGCCTATCCTACGATGGAATAA	TTGAACTCAGATGGAT[A/G]ATCCGTGATGGTTTCTACGAGAT[G/T]GTTAAGGCT[A/C]TTTGG{GTG/CAA}AAACC[G/A]GTTGGTGG[C/T]CAAATGCCTATCCTACGATGGAATAAC
479067994	G	A	5	ATAATCCGTGATGGTTTCTACGAGATGGTTAAGGCTATTTGGGTGAAACCGGTTGGTGGCCAAATGCCTATCCTACGATGGAATAACAAAATGCGTGTTT	AT[A/G]ATCCGTGATGGTTTCTACGAGAT[G/T]GTTAAGGCT[A/C]TTTGG{GTG/CAA}AAACC[G/A]GTTGGTGG[C/T]CAAATGCCTATCCTACGATGGAATAACAAAATGCGTGTTTT
479068003	C	T	4	GATGGTTTCTACGAGATGGTTAAGGCTATTTGGGTGAAACCGGTTGGTGGCCAAATGCCTATCCTACGATGGAATAACAAAATGCGTGTTTTACGCTAGT	GATGGTTTCTACGAGAT[G/T]GTTAAGGCT[A/C]TTTGG{GTG/CAA}AAACC[G/A]GTTGGTGG[C/T]CAAATGCCTATCCTACGATGGAATAACAAAATGCGTGTTTTACGCTAGTT
479068420	C	T	1	GGAGCAACTAAAGTCATATATTACAACTTATTATAAATCCTTGTTTAGGGCCCTAGTGGAAAATTCTTTCTCTCTGGGTGAGTCTCAAACGGCCAATATT	GGAGCAACTAAAGTCATATATTACAACTTATTATAAATCCTTGTTTAGGG[C/T]CCTAGTGGAAAATTCTTTCTCTCTGG{G/A}TGAGTCTCAAACGGCCAATATTC
479068480	G	C	2	AAATTCTTTCTCTCTGGGTGAGTCTCAAACGGCCAATATTCCTCAGGTTTGTGAGGAAGAGAACAACTTTCTGGCTGCCTCATATACCAAGGAAGAAGTC	AAATTCTTTCTCTCTGG{G/A}TGAGTCTCAAACGGCCAATATTCCTCAGGTTT[G/C]TGAGGAAGAGAACAACTTTCTGGCTG[C/T]CTCATATACCAAGGAAGAAGTCA
479068507	C	T	2	AACGGCCAATATTCCTCAGGTTTGTGAGGAAGAGAACAACTTTCTGGCTGCCTCATATACCAAGGAAGAAGTCAAGAGAGCGGTTTTTCAAATGGAACAT	AACGGCCAATATTCCTCAGGTTT[G/C]TGAGGAAGAGAACAACTTTCTGGCTG[C/T]CTCATATACCAAGGAAGAAGTCAAGAGAGCGGTTTTT[C/G]AAATGGAACATA
479068545	C	G	2	ACTTTCTGGCTGCCTCATATACCAAGGAAGAAGTCAAGAGAGCGGTTTTTCAAATGGAACATAACAAAGTGCCAGAGCCTGATGGCTTCCCGGCGGAATT	ACTTTCTGGCTG[C/T]CTCATATACCAAGGAAGAAGTCAAGAGAGCGGTTTTT[C/G]AAATGGAACATAACAAAGTGCCAGAGCCTGATGGCTTCCCGG{C/T}GGAATTT
479068729	G	A	1	CCTAAATTTTGGCAACATAATTTTTCTGCCTAAGGTTAACAATGCAGAACGTATACAACAGTATCGCTCAATCTGTTTGCTTAACGTTAGCTTTAATATT	CCTAAATTTTGGCAACATAATTTTTCTGCCTAAGGTTAACAATGCAGAAC[G/A]TATACAACAGTATCGCTCAATCTGTTT{G/T}CTTAACGTTAGCTTTAATATTT
479068858	G	A	2	CTCAGTTGTTGATCATGTTGTTAGTCCTTCTCAAACTGCGTTTATGCAAGGAAGAAACATCCTTGATGGTGTGGTAATTCTGCATGAAACAATCCATGAA	{CTC/ATT}AGTTGTTGATCATGTTGTTAGTCCTTCTCAAACTGCGTTTATGCAAG[G/A]AAGAAACATCCTTGATGGTGTGG[T/G]AATTCTGCATGAAACAATCCATGAAC
479068882	T	G	1	TCCTTCTCAAACTGCGTTTATGCAAGGAAGAAACATCCTTGATGGTGTGGTAATTCTGCATGAAACAATCCATGAACTACACTCAAAAAAATTAAATGGT	TCCTTCTCAAACTGCGTTTATGCAAG[G/A]AAGAAACATCCTTGATGGTGTGG[T/G]AATTCTGCATGAAACAATCCATGAACTACACTCAAAAAAATTAAATGGTG
479068969	T	A	3	AAAATTAAATGGTGTACTATTTAAGATTGACTTTGAGAAGGCATACAAAATAGTTAATTGGTCTTTTCTACAACAAACACTCAATATAAAAGGTTTTTCT	AAAATTAAATGGTGTACT{A/G}TTTAAGATTGACTTTGAGAAGGCATACAAAA[T/A]AG{T/C}TAATTGGTCTTTTCTACAACAAACACTCA{AT/GC}ATAAAAGGTTTTTCTG
479069026	G	T	2	TTGGTCTTTTCTACAACAAACACTCAATATAAAAGGTTTTTCTGAGGAGTGGTGTACTCTTATTCAGTCGTTTGTGTCTAGGGATAGTGTTGCCATTAAA	TTGGTCTTTTCTACAACAAACACTCA{AT/GC}ATAAAAGGTTTTTCTGAGGAGT[G/T]GTGTACTCTTATTCAGTCGTTTGTGTCTAGGG{A/G}TAGTGTTGCCATTAAAG
479069081	T	C	2	ACTCTTATTCAGTCGTTTGTGTCTAGGGATAGTGTTGCCATTAAAGTAAATGAGGATACTGGCAAATACTTATAGACAAAGAAAGGACTGAGACAAGGAG	ACTCTTATTCAGTCGTTTGTGTCTAGGG{A/G}TAGTGTTGCCATTAAAGTAAA[T/C]GAGGATACTGG[C/A]AAATACTTATAGACAAAGAAAGGACTGAGACAAGGAGA
479069093	C	A	3	TCGTTTGTGTCTAGGGATAGTGTTGCCATTAAAGTAAATGAGGATACTGGCAAATACTTATAGACAAAGAAAGGACTGAGACAAGGAGATCCATTATCTC	TCGTTTGTGTCTAGGG{A/G}TAGTGTTGCCATTAAAGTAAA[T/C]GAGGATACTGG[C/A]AAATACTTATAGACAAAGAAAGGACTGAGACAAGGAGATCCATTATC{T/C}CC
479069404	A	G	1	ACTTAAAATTAACTTCCATAAGAGTGATTTGTCTTTTTTTGGCGAGGCCCAAGAAGAGGCCCATCTTTATGCTGAACTTTTTGGATGTGGTCATGTGACA	ACTTAAAATTAACTTCCATAAGAGTGATTTGTCTTTTTTTGGCGAGGCCC[A/G]AGAAGAGGCCCATCTTTATGCTGAA{C/CT}TTTTTGGATGTGGTCATGTGACAC
479069490	G	A	0	GTGGTCATGTGACACCCCCGGGATCAGGGCTAAACAAATCCCAGACCTCCGTCTGACATAAGCTTAACCTTGAGCTCGAGGATATTCAGTGAAGAATCGG	GTGGTCATGTGACACCCCCGGGATCAGGGCTAAACAAATCCCAGACCTCC[G/A]TCTGACATAAGCTTAACCTTGAGCTCGAGGATATTCAGTGAAGAATCGGT
479069576	C	T	1	CAGTGAAGAATCGGTAACACATCAGTGACCCTACGACACAAAAATTATTACAAGTAGAGGTCACTGATGTCAAATCCCAAAATTTTCCAAATTTTGAAAT	CAGTGAAGAATCGGTAACACATCAGTGACCCTACGACACAAAAATTATTA[C/T]AAGTAGAGGTCACTGATGTCA{A/C,G}ATCCCAAAATTTTCCAAATTTTGAAATG
479069730	T	C	0	CTTTTTGATTCCAAATGGAAACATCAAAACCTATTTTGATCAAATAAAATTCTAAAGGGATTTAAAAGATAAACAAATAATAAATAAAGTTATAAAAGTT	CTTTTTGATTCCAAATGGAAACATCAAAACCTATTTTGATCAAATAAAAT[T/C]CTAAAGGGATTTAAAAGATAAACAAATAATAAATAAAGTTATAAAAGTTG
479069826	A	C	3	AGTTGGAATCACTATTTTTGGATCTTTTAATAAAAAGATTTGCTTTTCAAAAGAAAAGGTAGAATTATAAATAAGGATTATTTTATAGAGCCAAATTAAA	AGTTGGAATCACTATTTTTGGATCTTTTAATAAAAAGATTT{G/A}CTTTTCAA[A/C]AGAA[A/T]AGGTAGAATTATAAAT[A/T]AGGATTATTTTATAGAGCCAAATTAAAT
479069831	A	T	3	GAATCACTATTTTTGGATCTTTTAATAAAAAGATTTGCTTTTCAAAAGAAAAGGTAGAATTATAAATAAGGATTATTTTATAGAGCCAAATTAAATCTTG	GAATCACTATTTTTGGATCTTTTAATAAAAAGATTT{G/A}CTTTTCAA[A/C]AGAA[A/T]AGGTAGAATTATAAAT[A/T]AGGATTATTTTATAGAGCCAAATTAAATCTTGG
479069848	A	T	4	TCTTTTAATAAAAAGATTTGCTTTTCAAAAGAAAAGGTAGAATTATAAATAAGGATTATTTTATAGAGCCAAATTAAATCTTGGCTAAGCTTTTGAAATA	TCTTTTAATAAAAAGATTT{G/A}CTTTTCAA[A/C]AGAA[A/T]AGGTAGAATTATAAAT[A/T]AGGATTATTTTATAGAGCCAAATTAAATCTTGGC[T/C]AAGCTTTTGAAATAA
479069883	T	C	1	GGTAGAATTATAAATAAGGATTATTTTATAGAGCCAAATTAAATCTTGGCTAAGCTTTTGAAATAAAATATTTTGTTTGATAAAAATAGTAAAGGTTTAT	GGTAGAATTATAAAT[A/T]AGGATTATTTTATAGAGCCAAATTAAATCTTGGC[T/C]AAGCTTTTGAAATAAAATATTTTGTTTGATAAAAATAGTAAAGGTTTATT
479070734	C	T	1	TAGGCTGCTCCAATTTGTCCCCACACCGCCACTAACCCGACGACCTTCACCGGCCAATTCCGGCGAACCGCAGCCACCCCTCGCCTCCCACTGCACGCAG	TAGGCTGCTCCAATTTGTCCCCACACCGCCACTAACCCGACGACCTTCAC[C/T]GGCCAATTCCGGCGAACCGCAGCCACCCCTCGCCTCCCACTGCACGCA[G/A]C
479070783	G	A	1	CCGGCCAATTCCGGCGAACCGCAGCCACCCCTCGCCTCCCACTGCACGCAGCCTTGCTCCCCATCGTCAGGCGTATCTCCCAGTGCCAACTGCTTGGCCG	C[C/T]GGCCAATTCCGGCGAACCGCAGCCACCCCTCGCCTCCCACTGCACGCA[G/A]CCTTGCTCCCCATCGTCAGGCGTATCTCCCAGTGCCAACTGCTTGGCCGC
479070835	T	C	3	CTTGCTCCCCATCGTCAGGCGTATCTCCCAGTGCCAACTGCTTGGCCGCGTGTGCCCCGCAGCCTCGGCTCTGTCCATATCTGAGCGCCACCGATGATAA	CTTGCTCCCCATCGTCAGGCGTATCTCCCAGTGCCAACTGCTTGGCCGCG[T/C]GTGCCCCGCAGCCTCGGCTCTGTCCATATCT{G/A}AG[C/T]GCCA{CC/TA}GATGATAAG
479070870	C	T	6	AACTGCTTGGCCGCGTGTGCCCCGCAGCCTCGGCTCTGTCCATATCTGAGCGCCACCGATGATAAGCTCAACTTCGGCGAGCCATAGCCGACGACCTCGT	AACTGCTTGGCCGCG[T/C]GTGCCCCGCAGCCTCGGCTCTGTCCATATCT{G/A}AG[C/T]GCCA{CC/TA}GATGATAAGCTC[A/G]ACT[T/C]CGGCGAGCCATAGCCGACGACCTC[G/A]TG
479070889	A	G	5	CCCCGCAGCCTCGGCTCTGTCCATATCTGAGCGCCACCGATGATAAGCTCAACTTCGGCGAGCCATAGCCGACGACCTCGTGCTCCCCTTGCTCACTGGT	CCCCGCAGCCTCGGCTCTGTCCATATCT{G/A}AG[C/T]GCCA{CC/TA}GATGATAAGCTC[A/G]ACT[T/C]CGGCGAGCCATAGCCGACGACCTC[G/A]TGCTCCCCTTGCTCACTGGTG
479070893	T	C	5	GCAGCCTCGGCTCTGTCCATATCTGAGCGCCACCGATGATAAGCTCAACTTCGGCGAGCCATAGCCGACGACCTCGTGCTCCCCTTGCTCACTGGTGACT	GCAGCCTCGGCTCTGTCCATATCT{G/A}AG[C/T]GCCA{CC/TA}GATGATAAGCTC[A/G]ACT[T/C]CGGCGAGCCATAGCCGACGACCTC[G/A]TGCTCCCCTTGCTCACTGGTGACTG
479070918	G	A	7	AGCGCCACCGATGATAAGCTCAACTTCGGCGAGCCATAGCCGACGACCTCGTGCTCCCCTTGCTCACTGGTGACTGTTCCCGTGATCCTTGAACCCGTGG	AG[C/T]GCCA{CC/TA}GATGATAAGCTC[A/G]ACT[T/C]CGGCGAGCCATAGCCGACGACCTC[G/A]TGCTCCCCTTGCTCACTGGTGACTGTT{C/T}CCGTGATCCTTG{A/T}ACCC{GTGGGC/ATGTTT}
479073182	C	T	2	TAAACCCTACTTAGCCAAATATGCATGTAATGATAGGATCCTCTAAATTCCACATAGCAGTGAAACTTGCCAATACAATTCAAATGTATTGACCCTTGTG	TAAAC{C/T}CTACTTAGCCAAATA{T/C}GCATGTAATGATAGGATCCTCTAAATTC[C/T]ACATAGCAGTGAAACTTGCCAATACAATTCAAATGTATTGACCCTTGTGG
479073287	G	T	0	AACTTATTATGTTGCAGGTTTGTTTGATTGTTAGTGAAGTGTATTGAATAGGATTACAAGTCTACAACCAACATGATTGCCTGTGGCACTTAGAAGATGA	AACTTATTATGTTGCAGGTTTGTTTGATTGTTAGTGAAGTGTATTGAATA[G/T]GATTACAAGTCTACAACCAACATGATTGCCTGTGGCACTTAGAAGATGAA
479073348	C	T	2	CTACAACCAACATGATTGCCTGTGGCACTTAGAAGATGAAGGACTCCATGCTATATGGTATTATGCTGCATTGTAATGAGATAGCCAAATGAGCTATATA	CTACAACCAACATGATTGCCTGTGGCACTTAGAAGATGAAGGACTCCATG[C/T]TATATGGTATT[A/T]TGCTGCATTGTAATGAGATAGCCAAATGAGCTAT{A/G}TAA
479073360	A	T	2	TGATTGCCTGTGGCACTTAGAAGATGAAGGACTCCATGCTATATGGTATTATGCTGCATTGTAATGAGATAGCCAAATGAGCTATATAAGATGTAATGAA	TGATTGCCTGTGGCACTTAGAAGATGAAGGACTCCATG[C/T]TATATGGTATT[A/T]TGCTGCATTGTAATGAGATAGCCAAATGAGCTAT{A/G}TAAGATGTAATGAAT
479077336	T	A	1	ATTGGTTGAATTTGCAGAAACATGTGTAGGCATAGTTTGAATATAAAAAATTGTTCTAGATATAATTTTAAGATGAAATCTTTGCAAAATGGATTGTTTT	ATTGGTTGAATTTGCA{G/T}AAACATGTGTAGGCATAGTTTGAATATAAAAAA[T/A]TGTTCTAGATATAATTTTAAGATGAAATCTTTGCAAAATGGATTGTTTTG
479079361	T	C	1	ATGGCCTAAGAGGCCTGAAGCATATCGATGACGTCCCAACCCATAGATTCTAGGCTGCCGGCCAGGAACCCCAAGCTACTCGTCGATGTCGATGTAGAAC	ATGGCCTAAGAGGCCTGAAGCATATCGATGACGTCCCAACCCATAGATTC[T/C]AGGCTGCCGGCCAGGAACCCCAA{G/A}CTACTCGTCGATGTCGATGTAGAACC
479079738	T	G	2	CTAACTAGGATCACCCCCTCATACCCATGAGGAAGCATCCTTAAGCACACTTTGATCTACCAAGTTTTACGATTAGGTTAAAGTTCTCTATGATCTTAGA	CTAACTAGGATCACCCCCTCATACCCATGAGGAAGCATCCTTAAGCACAC[T/G]TTGATCTACCA[A/T]GTTTTA[C/T]GATTAGGTTAAAGTTCTCTATGATCTTAGAG
479079750	A	T	2	ACCCCCTCATACCCATGAGGAAGCATCCTTAAGCACACTTTGATCTACCAAGTTTTACGATTAGGTTAAAGTTCTCTATGATCTTAGAGTTCAGTCACCA	ACCCCCTCATACCCATGAGGAAGCATCCTTAAGCACAC[T/G]TTGATCTACCA[A/T]GTTTTA[C/T]GATTAGGTTAAAGTTCTCTATGATCTTAGAGTTCAGTCACCAT
479079757	C	T	3	CATACCCATGAGGAAGCATCCTTAAGCACACTTTGATCTACCAAGTTTTACGATTAGGTTAAAGTTCTCTATGATCTTAGAGTTCAGTCACCATGTCATT	CATACCCATGAGGAAGCATCCTTAAGCACAC[T/G]TTGATCTACCA[A/T]GTTTTA[C/T]GATTAGGTTAAAGTTCTCTATGATCTTAGAGTTCAGTCACCATGT{CATTCAT/C}
479079823	G	A	3	CTCTATGATCTTAGAGTTCAGTCACCATGTCATTCATAACCGTGAACACGGCTTTTTGAAAATATTATTACCCTGTAGGGGTATACAAATTTATCCACAC	CTCTATGATCTTAGAGTTCAGTCACCATGT{CATTCAT/C}AACCGTGAACACG[G/A]CTTTTTGAAAATATTATTACCCT{GT/AC}AGGGGTATACAA[A/C]TTTATCCACACG
479079861	A	C	3	ACCGTGAACACGGCTTTTTGAAAATATTATTACCCTGTAGGGGTATACAAATTTATCCACACGTACTAACCTTCTCTTAATTCCACATGATTAGCCCTCT	ACCGTGAACACG[G/A]CTTTTTGAAAATATTATTACCCT{GT/AC}AGGGGTATACAA[A/C]TTTATCCACACGTACTAACCTTCTCTTAAT[T/G]CCACATGATTAGCCCTCTT
479079892	T	G	2	ACCCTGTAGGGGTATACAAATTTATCCACACGTACTAACCTTCTCTTAATTCCACATGATTAGCCCTCTTCCTTGGAAGGCCGACAAAGGGTGGTTAGAC	ACCCT{GT/AC}AGGGGTATACAA[A/C]TTTATCCACACGTACTAACCTTCTCTTAAT[T/G]CCACATGATTAGCCCTCTTCCTTGGAAGGCCGACAAAGGGTGGTTAGACA
479080000	A	G	4	TACCTTGCTTTCGCCAAGACCATGAGTCATGCCCTAAGGATGGTTCCGCCATAACGAGGCAAGTCCCGAAGCCGGTCCCTAGATATGTGTGCCGAGGTTG	TACCTT{G/T}CTTTCGCC{A/G}AGACCATGAGTCATGCCCTAAGGATGGTTCCGCC[A/G]TAACGAGGCAAGTC[C/T]CGAAGCCGGTCCCTAGATATGTGTGCC[G/A]AGGTTGG
479080015	C	T	3	AAGACCATGAGTCATGCCCTAAGGATGGTTCCGCCATAACGAGGCAAGTCCCGAAGCCGGTCCCTAGATATGTGTGCCGAGGTTGGTTTACCAGGGGCTC	{A/G}AGACCATGAGTCATGCCCTAAGGATGGTTCCGCC[A/G]TAACGAGGCAAGTC[C/T]CGAAGCCGGTCCCTAGATATGTGTGCC[G/A]AGGTTGGTTTACCAGGGGCTCC
479080043	G	A	3	TTCCGCCATAACGAGGCAAGTCCCGAAGCCGGTCCCTAGATATGTGTGCCGAGGTTGGTTTACCAGGGGCTCCATCCACCCCAAGCAACCCCGGCCACGC	TTCCGCC[A/G]TAACGAGGCAAGTC[C/T]CGAAGCCGGTCCCTAGATATGTGTGCC[G/A]AGGTTGGTTTACCAGGGGCTCCATCC{AC/A}CCCAAGCAACCCCGGCCACGCT
479080314	G	A	2	TAAGTCGGTTCCTAGTGGTGGAGAGCATGGGACTAGAAAAATCACATCCCGCCGTGGCCTCCCATACAAGCCTTAGCATGTTTAACTTATATCACCTCTG	TAAGTCGGTTCCTAGTGGTGGA{GAG/TAT}CATGGGACTAGAAAAATCACATCCC[G/A]CCGTGGCCTCCCATACAAGCCTTAG[C/A]ATGTTTAACTTATATCACCTCTGA
479080340	C	A	2	ATGGGACTAGAAAAATCACATCCCGCCGTGGCCTCCCATACAAGCCTTAGCATGTTTAACTTATATCACCTCTGATATCATATCATCACATTTTCCTGTC	ATGGGACTAGAAAAATCACATCCC[G/A]CCGTGGCCTCCCATACAAGCCTTAG[C/A]ATGTTTAACTTATATCACCTCTGATATCATATCATCACATTTTCCTG[T/G]CA
479080388	T	G	1	AGCATGTTTAACTTATATCACCTCTGATATCATATCATCACATTTTCCTGTCATACTTGATTCTCTGCATCTGATACATCATCTGGATAACCAGACTCAA	AG[C/A]ATGTTTAACTTATATCACCTCTGATATCATATCATCACATTTTCCTG[T/G]CATACTTGATTCTCTGCATCTGATACATCATCTGGATAACCAGACTCAAC
479080599	T	G	3	ATGCACCAGATAGGATACTCTATCTATCGATAAAAGACCACAGTAGAATCTTATGCATCATGGCAGGAATTTAAATACTTTCGTAAACATACGATCGTAT	ATGCACCAGATAGGATACTCTATCTATCGATAAAAGACCA{C/T}A{G/A}TAGAATC[T/G]TATGCATCATGGCAGGAATTTAAATACTTTCGTAAACATACGA{TC/CT}GTATC
479080680	T	G	2	CGTAAACATACGATCGTATCATGGTGGGGCTATGCTTACCTTTTCCAGTTTATAACCCATAAGAAGATCTTTGGAATCCTTGTACTTGACTTGGTTATAG	CGTAAACATACGA{TC/CT}GTATCATGGTGGGGCTATGCTTACCTTTTCCAGTT[T/G]ATAACCCAT[A/C]AGAAGATCTTTGGAATCCTTGTACTTGACTTGGTTATAGT
479080690	A	C	2	CGATCGTATCATGGTGGGGCTATGCTTACCTTTTCCAGTTTATAACCCATAAGAAGATCTTTGGAATCCTTGTACTTGACTTGGTTATAGTTGGTCAAGT	CGA{TC/CT}GTATCATGGTGGGGCTATGCTTACCTTTTCCAGTT[T/G]ATAACCCAT[A/C]AGAAGATCTTTGGAATCCTTGTACTTGACTTGGTTATAGTTGGTCAAGTA
479080783	T	C	1	GTCAAGTATTTGTCTTGGAGCTTCGACGGTGTTGATCTCTGGCTTCGATCTCGATCTCGATATCGTATTCTACCGGAAAGAACCAAACACCGGAAAGAAA	GTCAAGTATTTGTCTTGGAGCTTCGACGGTGTTGATCTCTGG{C/T}TTCGATC[T/C]CGATCTCGATATCGTATTCTACCGGAAAGAACCAAACACCGGAAAGAAAG
479081007	A	G	2	AAACCCTAACTCGGGGAAACTCCAGAATCACCTGTGAGGGTTACTATGTTATTCTAATTAAACTTGTTATGAAAGTTGTTGATTAATGCATCATTATAAC	AAACCCTAACTCGGGGAAACTC{C/T}AGAATCACCTGTGAGGGTTACTATGTT[A/G]TTCTAATTAAACTTGTTATGAAAGTTGTTGATTAATGCAT[C/G]ATTATAACT
479081048	C	G	3	TACTATGTTATTCTAATTAAACTTGTTATGAAAGTTGTTGATTAATGCATCATTATAACTTAAATAGGCAGTTCTCATTTTTCTGAACATTTTTATATAT	TACTATGTT[A/G]TTCTAATTAAACTTGTTATGAAAGTTGTTGATTAATGCAT[C/G]ATTATAACTTAAATAGG[C/T]AGTTCTCATTTTTCTGAACATTTT[T/G]ATATATT
479081066	C	T	2	AAACTTGTTATGAAAGTTGTTGATTAATGCATCATTATAACTTAAATAGGCAGTTCTCATTTTTCTGAACATTTTTATATATTATTTGTATTTTTCTAAC	AAACTTGTTATGAAAGTTGTTGATTAATGCAT[C/G]ATTATAACTTAAATAGG[C/T]AGTTCTCATTTTTCTGAACATTTT[T/G]ATATATTATTTGTATTTTTCTAACT
479081091	T	G	3	AATGCATCATTATAACTTAAATAGGCAGTTCTCATTTTTCTGAACATTTTTATATATTATTTGTATTTTTCTAACTTATAATGAATTAGTTACGATTTTT	AATGCAT[C/G]ATTATAACTTAAATAGG[C/T]AGTTCTCATTTTTCTGAACATTTT[T/G]ATATATTATTTGTATTTTTCTAACTTATAATGAATTAGTTAC[G/T]ATTTTTC
479081134	G	T	4	ACATTTTTATATATTATTTGTATTTTTCTAACTTATAATGAATTAGTTACGATTTTTCCAAATTTGAATCCATTTTAAATCATTTTTGGAAATTATAAAA	ACATTTT[T/G]ATATATTATTTGTATTTTTCTAACTTATAATGAATTAGTTAC[G/T]ATTTTTCC[A/T]AATTT[G/A]AATCCATTTTAAATCATTT{TT/CA}GGAAATTATAAAAC
479081143	A	T	3	TATATTATTTGTATTTTTCTAACTTATAATGAATTAGTTACGATTTTTCCAAATTTGAATCCATTTTAAATCATTTTTGGAAATTATAAAACATTTTTGG	TATATTATTTGTATTTTTCTAACTTATAATGAATTAGTTAC[G/T]ATTTTTCC[A/T]AATTT[G/A]AATCCATTTTAAATCATTT{TT/CA}GGAAATTATAAAACATTTTTGGA
479081149	G	A	3	ATTTGTATTTTTCTAACTTATAATGAATTAGTTACGATTTTTCCAAATTTGAATCCATTTTAAATCATTTTTGGAAATTATAAAACATTTTTGGATTAAA	ATTTGTATTTTTCTAACTTATAATGAATTAGTTAC[G/T]ATTTTTCC[A/T]AATTT[G/A]AATCCATTTTAAATCATTT{TT/CA}GGAAATTATAAAACATTTTTGGATTAAAT
479081248	T	A	1	ATTAAATATTTATCCACTTGGTCCCACATGTCATATATTTAATCATTTCATAAATTAATTTCCAAAAAGAATAAAATCCTGACATACTGGGCCCACAGGG	ATTAAATATTTATCCACTTGGTCCCACATGTCATATATTTAATCATTTCA[T/A]AAATTAATTTCCAAAAAGAATAAAATCCTGACATACTGGGCCCA{C/T}AGGGG
479081433	C	G	0	ATCAGCAATGGAGCACCTCCCAGGTGGTGCTCGCATCGAGCGTCTGGGGCCATGCGAGCTTACGGGAAAGGGGGTGTTGGATGCGCGGGAGCGCGCGGAG	ATCAGCAATGGAGCACCTCCCAGGTGGTGCTCGCATCGAGCGTCTGGGGC[C/G]ATGCGAGCTTACGGGAAAGGGGGTGTTGGATGCGCGGGAGCGCGCGGAGC
479081559	G	A	4	TTGGTCACCGGAGGGACTCCGACGACAAGCTTCTACGGCAGAGAGCGGCGGTGCATGGTGGGAGCAAGCTACAGAGAGATAGGGAGACATTGGGGAGGCT	TTGGTCACC{G/A}GAGGGACTC{C/T}GACGACAAGCTTCT{A/G}CGGCAGAGAGCGGCG[G/A]TGCATGGTGGGAGC[A/G]AGCTACAGAGAGATAGGGAGACATTGGGGAGGCTC
479081574	A	G	3	ACTCCGACGACAAGCTTCTACGGCAGAGAGCGGCGGTGCATGGTGGGAGCAAGCTACAGAGAGATAGGGAGACATTGGGGAGGCTCCAGAGAACCGCCAT	ACTC{C/T}GACGACAAGCTTCT{A/G}CGGCAGAGAGCGGCG[G/A]TGCATGGTGGGAGC[A/G]AGCTACAGAGAGATAGGGAGACATTGGGGAGGCTCCAGAGAACCGCCATC
479081716	G	A	8	GCTTGGGACGGCGGCAATCGACGACAATGGTGACGACCGGTGCTCAGGAAGACGAGGCCGTTGCGATCTATTCCAGTCGCGTGAGTCCGATTCCTTTGAC	GCT{TGG/CGA,CGG}GACGGCGGCAATCGACGAC{A/G}ATGGTGA{C/T}GACCGGTGCT{CA/TG}GGAA[G/A]ACGAGGCCGTTGCGATCTATTC[C/T]AGTCG[C/T]GTGAGTCCGATTCCTTTGA{C/T}{G/A}
479081739	C	T	8	ACAATGGTGACGACCGGTGCTCAGGAAGACGAGGCCGTTGCGATCTATTCCAGTCGCGTGAGTCCGATTCCTTTGACGAGGGAGGTCATGGCGACGAGGC	AC{A/G}ATGGTGA{C/T}GACCGGTGCT{CA/TG}GGAA[G/A]ACGAGGCCGTTGCGATCTATTC[C/T]AGTCG[C/T]GTGAGTCCGATTCCTTTGA{C/T}{G/A}AGGGAGGTCATGGCGAC{G/A}AGGCG
479081745	C	T	8	GTGACGACCGGTGCTCAGGAAGACGAGGCCGTTGCGATCTATTCCAGTCGCGTGAGTCCGATTCCTTTGACGAGGGAGGTCATGGCGACGAGGCGGAGCT	GTGA{C/T}GACCGGTGCT{CA/TG}GGAA[G/A]ACGAGGCCGTTGCGATCTATTC[C/T]AGTCG[C/T]GTGAGTCCGATTCCTTTGA{C/T}{G/A}AGGGAGGTCATGGCGAC{G/A}AGGCGGAGCT{C/A}
479081876	A	T	7	GGAGGCGTCAAGGACACCGGAGAATATGAAGCTAGGGTTCGGTATGGCGCAAGGAAGCGAGGGGGGAATGGATAGAGGCGTGTTAGGGCTTCTCCGCGAC	GGAGGCGT{C/T}AAGGACACCGGAGAATATGAAGCTAG{G/A}GTTCGGTATGGCGC[A/T]AGGAAGC[G/A]AGGGGGGAA{TG/T}GATAGAGGCGTG[T/C]TAGGG[C/A]TTCTCCGCG{A/G}CG
479081884	G	A	8	CAAGGACACCGGAGAATATGAAGCTAGGGTTCGGTATGGCGCAAGGAAGCGAGGGGGGAATGGATAGAGGCGTGTTAGGGCTTCTCCGCGACGGCGTCGA	{C/T}AAGGACACCGGAGAATATGAAGCTAG{G/A}GTTCGGTATGGCGC[A/T]AGGAAGC[G/A]AGGGGGGAA{TG/T}GATAGAGGCGTG[T/C]TAGGG[C/A]TTCTCCGCG{A/G}CGGC{G/C}TCGAG
479081908	T	C	9	TAGGGTTCGGTATGGCGCAAGGAAGCGAGGGGGGAATGGATAGAGGCGTGTTAGGGCTTCTCCGCGACGGCGTCGAGGTACTTGTAGGCGGCCAAGGGCG	TAG{G/A}GTTCGGTATGGCGC[A/T]AGGAAGC[G/A]AGGGGGGAA{TG/T}GATAGAGGCGTG[T/C]TAGGG[C/A]TTCTCCGCG{A/G}CGGC{G/C}TCGAGGTACTTGTAGGCG{GC/G}CAA{GGGC/G}GG
479081914	C	A	8	TCGGTATGGCGCAAGGAAGCGAGGGGGGAATGGATAGAGGCGTGTTAGGGCTTCTCCGCGACGGCGTCGAGGTACTTGTAGGCGGCCAAGGGCGGCGGCG	TCGGTATGGCGC[A/T]AGGAAGC[G/A]AGGGGGGAA{TG/T}GATAGAGGCGTG[T/C]TAGGG[C/A]TTCTCCGCG{A/G}CGGC{G/C}TCGAGGTACTTGTAGGCG{GC/G}CAA{GGGC/G}GGCGGCGG
479081982	A	C	5	GAGGTACTTGTAGGCGGCCAAGGGCGGCGGCGGTAATCTTGGCGCATGAAAGGTGGCAGACGGCGGATGTCGTGCCACCGAGCAGGTTCCCGTCGGGCAC	GAGGTACTTGTAGGCG{GC/G}CAA{GGGC/G}GGCGGCGGTAATCTTGGCGCATGAA[A/C]GGTGGCAGACGGCGGA[T/C]GTCG[T/C]GCCACCGAGCAGGTTCC{C/T}GTCGGGCACG
479081999	T	C	4	CCAAGGGCGGCGGCGGTAATCTTGGCGCATGAAAGGTGGCAGACGGCGGATGTCGTGCCACCGAGCAGGTTCCCGTCGGGCACGAAGACGATGAACCAAC	CCAA{GGGC/G}GGCGGCGGTAATCTTGGCGCATGAA[A/C]GGTGGCAGACGGCGGA[T/C]GTCG[T/C]GCCACCGAGCAGGTTCC{C/T}GTCGGGCACGAAGACGATGAACCAACA
479082004	T	C	3	GGCGGCGGCGGTAATCTTGGCGCATGAAAGGTGGCAGACGGCGGATGTCGTGCCACCGAGCAGGTTCCCGTCGGGCACGAAGACGATGAACCAACAAAAG	GGCGGCGGCGGTAATCTTGGCGCATGAA[A/C]GGTGGCAGACGGCGGA[T/C]GTCG[T/C]GCCACCGAGCAGGTTCC{C/T}GTCGGGCACGAAGACGATGAACCAACAAAAGG
479082121	G	T	2	CCCCGGCTGGGCAAACTTGGGCCAAGGACGGGCCGAACAAAAGGTTGCAGGGGAGATGAAGGAAGTGGGCTGCGCGGCTTGGGTGCTCTGGCTACATTTT	CCCCGGCTGGGCAAACTTGGGCCAAGGACGGGCCGAACAAAAGGTTGCAG[G/T]GGAGA[T/G]GAAGGAAGTGGGCTGCGCGGC[T/C]TGGGTGCTCTGGCTACATTTTT
479082127	T	G	2	CTGGGCAAACTTGGGCCAAGGACGGGCCGAACAAAAGGTTGCAGGGGAGATGAAGGAAGTGGGCTGCGCGGCTTGGGTGCTCTGGCTACATTTTTTTCCT	CTGGGCAAACTTGGGCCAAGGACGGGCCGAACAAAAGGTTGCAG[G/T]GGAGA[T/G]GAAGGAAGTGGGCTGCGCGGC[T/C]TGGGTGCTCTGGCTACATTTTTTTCCTG
479082149	T	C	3	CGGGCCGAACAAAAGGTTGCAGGGGAGATGAAGGAAGTGGGCTGCGCGGCTTGGGTGCTCTGGCTACATTTTTTTCCTGTAAAACCTTTTCCTTTTTCCG	CGGGCCGAACAAAAGGTTGCAG[G/T]GGAGA[T/G]GAAGGAAGTGGGCTGCGCGGC[T/C]TGGGTGCTCTGGCTACATTTTTTTCCTGTAAAACCTTTTCCTTTTTC[C/T]GT
479082197	C	T	3	GCTTGGGTGCTCTGGCTACATTTTTTTCCTGTAAAACCTTTTCCTTTTTCCGTTTTCCAAATCTGTTTTGTATTTTCTTTTGTATTTTCAATTTGTAAAC	GC[T/C]TGGGTGCTCTGGCTACATTTTTTTCCTGTAAAACCTTTTCCTTTTTC[C/T]GTTTTCCAAAT[C/T]T{GTTTTGTATTTTC/G}TTTTGTATTTTCAATTTGTAAACT
479082209	C	T	2	TGGCTACATTTTTTTCCTGTAAAACCTTTTCCTTTTTCCGTTTTCCAAATCTGTTTTGTATTTTCTTTTGTATTTTCAATTTGTAAACTCTTTTGGGTAT	TGGCTACATTTTTTTCCTGTAAAACCTTTTCCTTTTTC[C/T]GTTTTCCAAAT[C/T]T{GTTTTGTATTTTC/G}TTTTGTATTTTCAATTTGTAAACTCTTTTGGGTATT
479082767	C	T	2	CTTCAAGTTGTTAAATGGATGGTCATCATAAGGATTGAGACAATGAGCTTCAGAAGAGTTTGGAGCTTCTGAAGAGGGGGGTTCCAACAGAAAGAACATG	CTTCAAGTTGTTAAATGGATGGTC{A/T}TCATAAGGATTGAGACAATGAGCTT[C/T]AGAAGAGTTTGGAGCTTCTGAAGAGGGGG{G/A}TTCCAACAGAAAGAACATGA
479082825	G	C	2	TTTGGAGCTTCTGAAGAGGGGGGTTCCAACAGAAAGAACATGACCACAGAGTCCATTAGGGAACCTCTACTAAACAACTTAAGTAGAGCTTTAGGGTTGC	TTTGGAGCTTCTGAAGAGGGGG{G/A}TTCCAACAGAAAGAACATGACCACAGA[G/C]TCCATTAGGGAACCTCTACTAAA[C/T]AACTTAAGTAGAGCTTTAGGGTTGCA
479082849	C	T	1	TCCAACAGAAAGAACATGACCACAGAGTCCATTAGGGAACCTCTACTAAACAACTTAAGTAGAGCTTTAGGGTTGCAGAGATATGTATCAACAAAACCAA	TCCAACAGAAAGAACATGACCACAGA[G/C]TCCATTAGGGAACCTCTACTAAA[C/T]AACTTAAGTAGAGCTTTAGGGTTGCAGAGATATGTATCAACAAAACCAAG
479082901	T	C	0	ACTTAAGTAGAGCTTTAGGGTTGCAGAGATATGTATCAACAAAACCAAGCTGTTGAACTACTTTTGAAACAGAAGGGTCACTCTTTCATTCAATAGAAGG	ACTTAAGTAGAGCTTTAGGGTTGCAGAGATATGTATCAACAAAACCAAGC[T/C]GTTGAACTACTTTTGAAACAGAAGGGTCACTCTTTCATTCAATAGAAGGC
479083194	A	G	2	AATACATAAGAAAATTCCTGATGACACGAGAAGAAATTAACTTCATTCTCAGACTTCAATTATTTGGCACTATTTGGCACAACCATACACTTGCCAACAT	AATACATAAGAAAATTCCTGATGACACGAGAAGAAATTAACTTCATTCTC[A/G]GACTTCAATTATTTGGCACTATTTGGCACAACCATAC[A/G]CTTGCCAACATA[G/C]
479083232	A	G	3	AACTTCATTCTCAGACTTCAATTATTTGGCACTATTTGGCACAACCATACACTTGCCAACATAGAAGGGTATGGAGAATCGGCCGAGAGACATTTAGCAA	AACTTCATTCTC[A/G]GACTTCAATTATTTGGCACTATTTGGCACAACCATAC[A/G]CTTGCCAACATA[G/C]AAGGGTATGG[A/C]GAATCGGCCGAGAGACATTTAGCAAC
479083245	G	C	2	GACTTCAATTATTTGGCACTATTTGGCACAACCATACACTTGCCAACATAGAAGGGTATGGAGAATCGGCCGAGAGACATTTAGCAACACAACTTTAAAT	GACTTCAATTATTTGGCACTATTTGGCACAACCATAC[A/G]CTTGCCAACATA[G/C]AAGGGTATGG[A/C]GAATCGGCCGAGAGACATTTAGCAACACAACTTTAAATG
479083256	A	C	2	TTTGGCACTATTTGGCACAACCATACACTTGCCAACATAGAAGGGTATGGAGAATCGGCCGAGAGACATTTAGCAACACAACTTTAAATGTTCTCCTTGA	TTTGGCACTATTTGGCACAACCATAC[A/G]CTTGCCAACATA[G/C]AAGGGTATGG[A/C]GAATCGGCCGAGAGACATTTAGCAACACAACTTTAAATGTTCTCCTTGAT
479083342	C	A	3	AATGTTCTCCTTGATGTTTGAGAATCAATCATTAAGTAAAGTCCGGACTTCGGATACAAAGGAAACCATAAGAACAACTCCTATAATAAATCATAGAAGA	AATGTTCTCCTTGATGTTTGA{G/GA}AATCAATCATTAAGTAAAG{T/G}CCGGACTT[C/A]GGATACAAAGGAAACCATAAGAACAACTCCTATAATAAATCATAGAAGAA[T/G]
479083393	T	G	1	GGATACAAAGGAAACCATAAGAACAACTCCTATAATAAATCATAGAAGAATCCTCATGAAGAGTGGTTGTTACTGCTGAATGAAGGAAGTATGGCAATAG	GGATACAAAGGAAACCATAAGAACAACTCCTATAATAAATCATAGAAGAA[T/G]CCTCATGAAGAGTGGTTGTTACTGCTGAAT[G/C]AAGGAAGTATGGCAATAGG
479083424	G	C	1	ATAATAAATCATAGAAGAATCCTCATGAAGAGTGGTTGTTACTGCTGAATGAAGGAAGTATGGCAATAGGTCTTTTCGGCTAGGTGTGTCAACCATTACA	ATAATAAATCATAGAAGAA[T/G]CCTCATGAAGAGTGGTTGTTACTGCTGAAT[G/C]AAGGAAGTATGGCAATAGGTCTTTTCGGCTAGGTGTGTCAACCATTACAC
479083719	C	T	1	AAAAGATGAGCTAGATTGCTAGACCCGTGCATTAGCAATTTGTCGAAAGACAATTGCACACATATAAAGTATTAACAATAAAACACACATGTGTCTTTAA	AAAAGATGAGCTAGATTGCTAGACCCGTGCATTAGCAATTTGTCGAAAGA[C/T]AATTGCACACATATAAAGTA[T/C]TAACAATAAAACACACATGTGTCTTTAAG
479083740	T	C	1	GACCCGTGCATTAGCAATTTGTCGAAAGACAATTGCACACATATAAAGTATTAACAATAAAACACACATGTGTCTTTAAGGTAAGAGAGAGAACTCTTCT	GACCCGTGCATTAGCAATTTGTCGAAAGA[C/T]AATTGCACACATATAAAGTA[T/C]TAACAATAAAACACACATGTGTCTTTAAGGTAAGAGAGAGAACTCTTCTC
479083832	A	C	2	ACTCTTCTCCTATCCACGGGGACATCTTTCAGCCTTTTCACATGAACCAGAGAAGGTTATTTCTAACATCCAGAACACATACTTCGAGATGGCACGAAGA	ACTCTTCTCCTATCCACGGGGACATCTTTCAGCCTTTTCACATGAACCAG[A/C]GAAGGTTATTTCTAACATCCAGAA[C/A]ACATAC[T/A]TCGAGATGGCACGAAGAC
479083857	C	A	2	CTTTCAGCCTTTTCACATGAACCAGAGAAGGTTATTTCTAACATCCAGAACACATACTTCGAGATGGCACGAAGACGGTTCTCAGAAATTTCCAACATTA	CTTTCAGCCTTTTCACATGAACCAG[A/C]GAAGGTTATTTCTAACATCCAGAA[C/A]ACATAC[T/A]TCGAGATGGCACGAAGACGGTTCTCAGAAATTTCCAACATTAA
479083864	T	A	2	CCTTTTCACATGAACCAGAGAAGGTTATTTCTAACATCCAGAACACATACTTCGAGATGGCACGAAGACGGTTCTCAGAAATTTCCAACATTAATGCCAA	CCTTTTCACATGAACCAG[A/C]GAAGGTTATTTCTAACATCCAGAA[C/A]ACATAC[T/A]TCGAGATGGCACGAAGACGGTTCTCAGAAATTTCCAACATTAATGCCAAT
479083961	C	T	1	CAATTGTTCCATATGACTCTATTCTAGCATGGAGAGAATAAGGATGTCATCGATGGGCTCAACAAAAAACTTATCGAGACACTCTAAGGAGATGGACTCA	CAATTGTTCCATATGACTCTATTCTAGCATGGAGAGAATAAGGATGTCAT[C/T]GATGGGCTCAACAAAAAACTTATCGAGACACTC[T/C]AAGGAGATGGACTCAT
479083995	T	C	1	AGAATAAGGATGTCATCGATGGGCTCAACAAAAAACTTATCGAGACACTCTAAGGAGATGGACTCATATGTTGCTTGAACCACGCAACAATATTGGTCAA	AGAATAAGGATGTCAT[C/T]GATGGGCTCAACAAAAAACTTATCGAGACACTC[T/C]AAGGAGATGGACTCATATGTTGCTTGAACCACGCAACAATATTGGTCAAA
479084140	T	A	0	AACATTATCAAGATAGTCCTTGGAACTGAGTTTGATTTGATGATAACCCATATAAAATCAAAGGCGGGGGAAGATAACATATCCACGAAGGAGATAATAT	AACATTATCAAGATAGTCCTTGGAACTGAGTTTGATTTGATGATAACCCA[T/A]ATAAAATCAAAGGCGGGGGAAGATAACATATCCACGAAGGAGATAATATC
479084194	A	C	1	AAATCAAAGGCGGGGGAAGATAACATATCCACGAAGGAGATAATATCTTTATTCAACACGAACAAAACTAGACATCCCTTGAAGAAGGAAAAAAGTCAGA	AAATCAAAGGCGGGGGAAGATAACATATCCACGAAGGAGATAATATCTTT[A/C]TTCAACACGAACAAAACTAGACATCCCTTGAAGAAGGAAAAAAGTC[A/G]GAT
479084241	A	G	3	TTTATTCAACACGAACAAAACTAGACATCCCTTGAAGAAGGAAAAAAGTCAGATAGAACTTTTGTCTTACAACTCTCCAAGTTGTTGTTTAAGCTCAAAT	TTT[A/C]TTCAACACGAACAAAACTAGACATCCCTTGAAGAAGGAAAAAAGTC[A/G]GATA[G/T]AACTTTTGTCTTACAACTCTCCAAGTTGTTGTTTAAGCTCAA[A/C]TC
479084246	G	T	2	TCAACACGAACAAAACTAGACATCCCTTGAAGAAGGAAAAAAGTCAGATAGAACTTTTGTCTTACAACTCTCCAAGTTGTTGTTTAAGCTCAAATCACTA	TCAACACGAACAAAACTAGACATCCCTTGAAGAAGGAAAAAAGTC[A/G]GATA[G/T]AACTTTTGTCTTACAACTCTCCAAGTTGTTGTTTAAGCTCAA[A/C]TCACTAG
479084289	A	C	2	TCAGATAGAACTTTTGTCTTACAACTCTCCAAGTTGTTGTTTAAGCTCAAATCACTAGTTCGGGGGTATCCAGTACGGATCCTTGGAGAAAGGAGCAGTT	TC[A/G]GATA[G/T]AACTTTTGTCTTACAACTCTCCAAGTTGTTGTTTAAGCTCAA[A/C]TCACTAGTTCGGGGGTATCCAGTACGGATCCTTGGAGAAAGGAGCAGTTC
479084354	C	A	2	GTATCCAGTACGGATCCTTGGAGAAAGGAGCAGTTCAGAGAATTCACTTGCTCAAGAACTTGACAACACGGTCATGTGGAAACATGGCGATACTTCTAGT	GTATCCAGTACGGATCCTTGGAGAAAGGAGCAGTTCA{G/T}AGAATTCACTTG[C/A]TCAAGAACTTGA{C/T}AACACGGTCATGTGGAAACATGGCGATACTTCTAGTA
479084452	C	A	1	GTAGACATCTAGAATATCACAAACCACCGATATGTCACTTAGTTCGAGAGCAAACTTGCTTGGTAAGGCAAGAAGACACAATATCAAAGCTTTGGCATAA	GTAGACATCTAGAATATCACAAACCACCGATATGTCACTTAGTTCGAGAG[C/A]AAACTTGCTTGGTAAGGCAAGAAGACACAATATCAAAGCTT{T/C}GGCATAAT
479084517	A	C	4	AGGCAAGAAGACACAATATCAAAGCTTTGGCATAATCCTAACTCTTTGATAGAATAGAGTGTACCAGAATAACAGACTTGGTAGCACAATCATCCTGTGC	AGGCAAGAAGACACAATATCAAAGCTT{T/C}GGCATAATCCTAACTCTTTGAT[A/C]GAA{TAG/GAA}AGTGTACCAGAATAAC{A/G}GACTTGGTAGCACAATCATC[C/A]TGTGCT
479084561	C	A	3	TTTGATAGAATAGAGTGTACCAGAATAACAGACTTGGTAGCACAATCATCCTGTGCTTAGTGACAGGGTTAACCAATCACGCTAAGAATGACACAAATGT	TTTGAT[A/C]GAA{TAG/GAA}AGTGTACCAGAATAAC{A/G}GACTTGGTAGCACAATCATC[C/A]TGTGCTTAGTGACAGGGTTAACCAATCACGCTAAGAATGACACAAATGTC
479084867	C	A	2	AATGCCTCTTAATCTGCGGATTACAACACTTTGACCTGGTCCTAGATATGCCAAAGTACTGGAGTTTGTTTCTCCTGACATTCTGAAATGGTTTGTCATG	AATGCCTCTTAATCTGCGGATTACAACACTTTGACCTGGTCC{TAG/GAT}ATATG[C/A]CAAAGTACTGGAGTTTGTTTCTCCTGACATTC[T/C]GAAATGGTTTGTCATGA
479084900	T	C	4	ACCTGGTCCTAGATATGCCAAAGTACTGGAGTTTGTTTCTCCTGACATTCTGAAATGGTTTGTCATGATGGACCACAAGAGCATCTTGCATCAGAATACA	ACCTGGTCC{TAG/GAT}ATATG[C/A]CAAAGTACTGGAGTTTGTTTCTCCTGACATTC[T/C]GAAATGGTTTGTCATGATGGAC[C/T]ACAA[G/T]AGCATCTTGCATCAGAATACAC
479084923	C	T	2	TACTGGAGTTTGTTTCTCCTGACATTCTGAAATGGTTTGTCATGATGGACCACAAGAGCATCTTGCATCAGAATACACCGATGCACAATTACTACTTGGC	TACTGGAGTTTGTTTCTCCTGACATTC[T/C]GAAATGGTTTGTCATGATGGAC[C/T]ACAA[G/T]AGCATCTTGCATCAGAATACACCGATGCACAATTACTACTTGGCT
479084928	G	T	2	GAGTTTGTTTCTCCTGACATTCTGAAATGGTTTGTCATGATGGACCACAAGAGCATCTTGCATCAGAATACACCGATGCACAATTACTACTTGGCTACCA	GAGTTTGTTTCTCCTGACATTC[T/C]GAAATGGTTTGTCATGATGGAC[C/T]ACAA[G/T]AGCATCTTGCATCAGAATACACCGATGCACAATTACTACTTGGCTACCAA
479085091	G	T	2	AGATGTGGATGCATAAGTCAACAATCTTCCGAAAACCAATGCATAGAAGGGCTAAGATGTGGCAGAGTCACGAGTATAGATGCGAGACTCACGAGGAGTA	AGATGTGGATGCATAAGTCAACAATCTTCCGAAAACCAATGCATAGAAGG[G/T]CTAAG[A/G]TGTGGCAGAGTCACGAGTATAGATGCGAG{A/G}CTCACGAGGAGTAC
479085097	A	G	2	GGATGCATAAGTCAACAATCTTCCGAAAACCAATGCATAGAAGGGCTAAGATGTGGCAGAGTCACGAGTATAGATGCGAGACTCACGAGGAGTACTCTTG	GGATGCATAAGTCAACAATCTTCCGAAAACCAATGCATAGAAGG[G/T]CTAAG[A/G]TGTGGCAGAGTCACGAGTATAGATGCGAG{A/G}CTCACGAGGAGTACTCTTGT
479085160	G	A	2	ACGAGTATAGATGCGAGACTCACGAGGAGTACTCTTGTCGTGATCTATCTGGTTCCATTAAAGAACATCTGCCATAGCATGTGGTAGGGGAAGTCCTTGG	ACGAGTATAGATGCGAG{A/G}CTCACGAGGAGTACTCTTGTCGTGATCTATCT[G/A]GTTCCATTAAAGAACATCTGC[C/G]ATAGCATGTGGTAGGGGAAGTCCTTGGT
479085182	C	G	1	CGAGGAGTACTCTTGTCGTGATCTATCTGGTTCCATTAAAGAACATCTGCCATAGCATGTGGTAGGGGAAGTCCTTGGTTGTCGAGATTCAATCACGACA	CGAGGAGTACTCTTGTCGTGATCTATCT[G/A]GTTCCATTAAAGAACATCTGC[C/G]ATAGCATGTGGTAGGGGAAGTCCTTGGTTGTCGAGATTCAATCACGACAA
479085493	G	A	1	CACTGTAATATAGTAATCACGAGGTATTTTCCAATATAATAAACACCTTCGGAAGTACCCAAGCAAATAAAAAGGAGGCACGCGAGGCGAAAGGAAACCT	CACTGTAATATAGTAATCACGAGGTATTTTCCAATATAATAAACACCTTC[G/A]GAAGTACCCAAGCAAATAAAAA[G/T]GAGGCACGCGAGGCGAAAGGAAACCTT
479085516	G	T	1	GTATTTTCCAATATAATAAACACCTTCGGAAGTACCCAAGCAAATAAAAAGGAGGCACGCGAGGCGAAAGGAAACCTTGAAGCCTAGAACAGAACACTGT	GTATTTTCCAATATAATAAACACCTTC[G/A]GAAGTACCCAAGCAAATAAAAA[G/T]GAGGCACGCGAGGCGAAAGGAAACCTTGAAGCCTAGAACAGAACACTGTG
479085819	A	G	1	CCAAAGTCAACACAAGATAAGATAACACAGAGTTAGAGCGAAACTAGATAAGGAGTAAACGAAGCATACTAGAGTTTTTGAAAATACTTTTCAGCTTTAA	CCAAAGTCAACACAAGATAAGATAACACAGAGTTAGAGCGAAACTAGATA[A/G]GGAGTAAACGAAGCATACTAGAGTTTTTGAAAATAC[T/C]TTTCAGCTTTAAA
479085856	T	C	1	GCGAAACTAGATAAGGAGTAAACGAAGCATACTAGAGTTTTTGAAAATACTTTTCAGCTTTAAAATAGTTTTCACAAACACTAGACTCAACATCGACCAA	GCGAAACTAGATA[A/G]GGAGTAAACGAAGCATACTAGAGTTTTTGAAAATAC[T/C]TTTCAGCTTTAAAATAGTTTTCACAAACACTAGACTCAACATCGACCAAT
479085911	C	A	4	AGCTTTAAAATAGTTTTCACAAACACTAGACTCAACATCGACCAATAGCACGGTTTTACTACGGTCGGTACTGCTCTGATACCAAAACCGGTGACACCCC	AGCTTTAAAATAGTTTTCACAAACACTAGACTCAACATCGACCAATAGCA[C/A]GGTTTTACTACG[G/A]TCGGTACTGC[T/G]CTGATACCAAAACC[G/T]GTGACACCCCC[G/A]
479085924	G	A	4	TTTTCACAAACACTAGACTCAACATCGACCAATAGCACGGTTTTACTACGGTCGGTACTGCTCTGATACCAAAACCGGTGACACCCCCGGAATCAGGGCT	TTTTCACAAACACTAGACTCAACATCGACCAATAGCA[C/A]GGTTTTACTACG[G/A]TCGGTACTGC[T/G]CTGATACCAAAACC[G/T]GTGACACCCCC[G/A]GAATCAGGGCTA
479085935	T	G	5	ACTAGACTCAACATCGACCAATAGCACGGTTTTACTACGGTCGGTACTGCTCTGATACCAAAACCGGTGACACCCCCGGAATCAGGGCTAAACAAATCCA	ACTAGACTCAACATCGACCAATAGCA[C/A]GGTTTTACTACG[G/A]TCGGTACTGC[T/G]CTGATACCAAAACC[G/T]GTGACACCCCC[G/A]GAATCAGGGCTAAACAAATCC{AAG/CAT}
479085950	G	T	5	GACCAATAGCACGGTTTTACTACGGTCGGTACTGCTCTGATACCAAAACCGGTGACACCCCCGGAATCAGGGCTAAACAAATCCAAGACCTCCGTCTGAC	GACCAATAGCA[C/A]GGTTTTACTACG[G/A]TCGGTACTGC[T/G]CTGATACCAAAACC[G/T]GTGACACCCCC[G/A]GAATCAGGGCTAAACAAATCC{AAG/CAT}ACCTCCGTCTGACA
479085962	G	A	4	GGTTTTACTACGGTCGGTACTGCTCTGATACCAAAACCGGTGACACCCCCGGAATCAGGGCTAAACAAATCCAAGACCTCCGTCTGACATAAGCTTACCC	GGTTTTACTACG[G/A]TCGGTACTGC[T/G]CTGATACCAAAACC[G/T]GTGACACCCCC[G/A]GAATCAGGGCTAAACAAATCC{AAG/CAT}ACCTCCGTCTGACATAAGCTTACCCT
479086085	T	G	2	AGAATCGGTAACACATCAGTGACCCTACGACACAAAAATTATTACAAGCATAGGTCACTGACCAAAACATCAAACAACGGAAGGCAAATTATGCTATTAA	AGAATCGGTAACACATCAGTGACCCTACGACACAAAAATTATTACAAGCA[T/G]AGGTCACTGACC{A/AC}AAACATCAAACAA[C/T]GGAAGGCAAATTATGCTATTAAG
479086112	C	T	2	CGACACAAAAATTATTACAAGCATAGGTCACTGACCAAAACATCAAACAACGGAAGGCAAATTATGCTATTAAGTATAGCTGAAGAGAATATGCCCTGAG	CGACACAAAAATTATTACAAGCA[T/G]AGGTCACTGACC{A/AC}AAACATCAAACAA[C/T]GGAAGGCAAATTATGCTATTAAGTATAGCTGAAGAGAATATGCCCTGAGA
479086248	A	G	1	TATATGACAAATGTTTATTTTGCATGCTATAATTGTATTAATACGGAAACATTAATACATGTGTGTTTAATAAACAAACAGAAAGTTCCTAGTTATGCCT	TATATGACA{AATG/GATT}TTTATTTTGCATGCTATAATTGTATTAATACGGAAAC[A/G]TTAATACATGTGTGTTTAATAAACAAACAGAAAGTTCCTAGTTATGCCTC
479087171	C	A	4	GGATAGGCGCCACCCTTTCGGCCCAGTAGACAAAACAGCCCACCCGGGGTCTCCTTTCCCTCTCTGTTTCTCACCGCAGCAACGCGCACCCACTCGCTGA	GGATAGGCGCCACCCTTTCGGCCCAGTAGACAAAACA{G/A}CCCAC{C/T}CGGGGT[C/A]TCCTTTCCCTCTCTGTTTCTCACCGCAGCAACGCG[C/T]ACCCACTCGC[T/A]GAC
479087207	C	T	5	AGCCCACCCGGGGTCTCCTTTCCCTCTCTGTTTCTCACCGCAGCAACGCGCACCCACTCGCTGACAGCCCGACCCCACCTTGCCCCGTCAGCATCGTCCC	A{G/A}CCCAC{C/T}CGGGGT[C/A]TCCTTTCCCTCTCTGTTTCTCACCGCAGCAACGCG[C/T]ACCCACTCGC[T/A]GACAGCCCGACCCCACCTTGCCCC{G/A}TCAGCATCGTCCCC
479087218	T	A	3	GGTCTCCTTTCCCTCTCTGTTTCTCACCGCAGCAACGCGCACCCACTCGCTGACAGCCCGACCCCACCTTGCCCCGTCAGCATCGTCCCCAAATCAACGC	GGT[C/A]TCCTTTCCCTCTCTGTTTCTCACCGCAGCAACGCG[C/T]ACCCACTCGC[T/A]GACAGCCCGACCCCACCTTGCCCC{G/A}TCAGCATCGTCCCCAAATCAACGCG
479087354	C	A	5	AAGCCGCGATTTAATTCCGCTTAATTCCCATTGATTCAGAGAGTAAACCTCGCCCCGCTCCTTGCTACTTAAACCCCACCCTGCTACATCCATTTCCCCC	A{AG/CA,CG}CCGCGATTTAATTCCGCTTAATTCCCATTGATTCAGAGAGTAAACCT[C/A]GCCCCGCTCCT[T/G]GCTACTTAAACCCCACCCTGC{T/C}ACA{T/G}CCATT{TC/T}CCCCC
479087366	T	G	4	AATTCCGCTTAATTCCCATTGATTCAGAGAGTAAACCTCGCCCCGCTCCTTGCTACTTAAACCCCACCCTGCTACATCCATTTCCCCCCATGCAGCACCC	AATTCCGCTTAATTCCCATTGATTCAGAGAGTAAACCT[C/A]GCCCCGCTCCT[T/G]GCTACTTAAACCCCACCCTGC{T/C}ACA{T/G}CCATT{TC/T}CCCCCATGCAGCACCCT
479087478	T	C	6	CAGGCTGCTCAGATTTCACCAAACTTCGTTGTTGTCCCGACGAGCTCCGATGACTGATTCCGGTGAGCTCTTTGCGCCCCTTGACTCCAAACTTCTCCAG	CAGGCTGCTCAGATTTCACCAAACTTCG{TT/CC}GTTGTCCC{GAC/AAT}GAGCTCCGA[T/C]GACT[G/A]ATTC[C/T]GGTGAGCTCT[T/C]TGCGCCCCTTGACTCCAAACTTCTCCA[G/C]T
479087483	G	A	6	TGCTCAGATTTCACCAAACTTCGTTGTTGTCCCGACGAGCTCCGATGACTGATTCCGGTGAGCTCTTTGCGCCCCTTGACTCCAAACTTCTCCAGTACAA	TGCTCAGATTTCACCAAACTTCG{TT/CC}GTTGTCCC{GAC/AAT}GAGCTCCGA[T/C]GACT[G/A]ATTC[C/T]GGTGAGCTCT[T/C]TGCGCCCCTTGACTCCAAACTTCTCCA[G/C]TACAAC
479087488	C	T	6	AGATTTCACCAAACTTCGTTGTTGTCCCGACGAGCTCCGATGACTGATTCCGGTGAGCTCTTTGCGCCCCTTGACTCCAAACTTCTCCAGTACAACCACT	AGATTTCACCAAACTTCG{TT/CC}GTTGTCCC{GAC/AAT}GAGCTCCGA[T/C]GACT[G/A]ATTC[C/T]GGTGAGCTCT[T/C]TGCGCCCCTTGACTCCAAACTTCTCCA[G/C]TACAACCACTG
479087499	T	C	7	AACTTCGTTGTTGTCCCGACGAGCTCCGATGACTGATTCCGGTGAGCTCTTTGCGCCCCTTGACTCCAAACTTCTCCAGTACAACCACTGCATCCTTGCA	AACTTCG{TT/CC}GTTGTCCC{GAC/AAT}GAGCTCCGA[T/C]GACT[G/A]ATTC[C/T]GGTGAGCTCT[T/C]TGCGCCCCTTGACTCCAAACTTCTCCA[G/C]TACAACCACTGCATCCTTGCA{CATC/AATT}
479087527	G	C	7	ATGACTGATTCCGGTGAGCTCTTTGCGCCCCTTGACTCCAAACTTCTCCAGTACAACCACTGCATCCTTGCACATCGTTTGACACCGCCGCTGCGTGCTA	A[T/C]GACT[G/A]ATTC[C/T]GGTGAGCTCT[T/C]TGCGCCCCTTGACTCCAAACTTCTCCA[G/C]TACAACCACTGCATCCTTGCA{CATC/AATT}GTTTGACACC{G/A}CCG{C/T}TGCGTGCTAG
479087940	C	T	4	CCAATCTCATCCTCGCTTCCAGTAGCTGCCGCAACACCGTAGACCGAGCGCGCCGCCGCTCACCGTCGCCGCGCGCCGCCAGTTATTGGTCGTTTGATCA	CCAATCTCATCCTCGCTTCCAGTAGCTGCCGCAACACCGTAGACCGAGCG[C/T]GCCG[C/T]CGCTCACC{G/A}T[C/T]GC[C/T]GCGCGCCGCCAGTTATTGGTCGTTTGATCAA
479087945	C	T	5	CTCATCCTCGCTTCCAGTAGCTGCCGCAACACCGTAGACCGAGCGCGCCGCCGCTCACCGTCGCCGCGCGCCGCCAGTTATTGGTCGTTTGATCAACGGC	CTCATCCTCGCTTCCAGTAGCTGCCGCAACACCGTAGACCGAGCG[C/T]GCCG[C/T]CGCTCACC{G/A}T[C/T]GC[C/T]GCGCGCCGCCAGTTATTGGTCGTTTGATCAACGG[C/T]C
479087956	C	T	6	TTCCAGTAGCTGCCGCAACACCGTAGACCGAGCGCGCCGCCGCTCACCGTCGCCGCGCGCCGCCAGTTATTGGTCGTTTGATCAACGGCCGTTAGATCTT	TTCCAGTAGCTGCCGCAACACCGTAGACCGAGCG[C/T]GCCG[C/T]CGCTCACC{G/A}T[C/T]GC[C/T]GCGCGCCGCCAGTTATTGGTCGTTTGATCAACGG[C/T]CGTTA[G/T]ATCTTA
479087959	C	T	7	CAGTAGCTGCCGCAACACCGTAGACCGAGCGCGCCGCCGCTCACCGTCGCCGCGCGCCGCCAGTTATTGGTCGTTTGATCAACGGCCGTTAGATCTTAAT	CAGTAGCTGCCGCAACACCGTAGACCGAGCG[C/T]GCCG[C/T]CGCTCACC{G/A}T[C/T]GC[C/T]GCGCGCCGCCAGTTATTGGTCGTTTGATCAACGG[C/T]CGTTA[G/T]ATCTTAATC[C/T]
479087994	C	T	8	GCCGCTCACCGTCGCCGCGCGCCGCCAGTTATTGGTCGTTTGATCAACGGCCGTTAGATCTTAATCCGTCGGCTGAGATAGAATCACATACGCGAAGGGG	G[C/T]CGCTCACC{G/A}T[C/T]GC[C/T]GCGCGCCGCCAGTTATTGGTCGTTTGATCAACGG[C/T]CGTTA[G/T]ATCTTAATC[C/T]GTCGGCTG{A/C}GATAGAATCAC{ATAC/TTAT}GCGAAGGGGT
479088000	G	T	8	CACCGTCGCCGCGCGCCGCCAGTTATTGGTCGTTTGATCAACGGCCGTTAGATCTTAATCCGTCGGCTGAGATAGAATCACATACGCGAAGGGGTACGCT	CACC{G/A}T[C/T]GC[C/T]GCGCGCCGCCAGTTATTGGTCGTTTGATCAACGG[C/T]CGTTA[G/T]ATCTTAATC[C/T]GTCGGCTG{A/C}GATAGAATCAC{ATAC/TTAT}GCGAAGGGGTA[C/T]GCTA
479088010	C	T	7	GCGCGCCGCCAGTTATTGGTCGTTTGATCAACGGCCGTTAGATCTTAATCCGTCGGCTGAGATAGAATCACATACGCGAAGGGGTACGCTAGATCTGTGC	GCGCGCCGCCAGTTATTGGTCGTTTGATCAACGG[C/T]CGTTA[G/T]ATCTTAATC[C/T]GTCGGCTG{A/C}GATAGAATCAC{ATAC/TTAT}GCGAAGGGGTA[C/T]GCTAGATCTGT{G/GT}{C/CT}G
479088046	C	T	6	GTTAGATCTTAATCCGTCGGCTGAGATAGAATCACATACGCGAAGGGGTACGCTAGATCTGTGCGCACGATCTTCTTTAAATCCAATGGCCCGTGTTGAT	GTTA[G/T]ATCTTAATC[C/T]GTCGGCTG{A/C}GATAGAATCAC{ATAC/TTAT}GCGAAGGGGTA[C/T]GCTAGATCTGT{G/GT}{C/CT}GCACGATCTTCTTTAAATCCAATGGCCCGTGTTGATC
479088106	A	G	4	GTGCGCACGATCTTCTTTAAATCCAATGGCCCGTGTTGATCGATCTGGCCAAACCGGTACGGGCCAATCAAAACACGCCGTGTGGCCTGAGTTAGTTTTA	GT{G/GT}{C/CT}GCACGATCTTCTTTAAATCCAATGGCCCGTGTTGATCGATCTGGCC[A/G]AACCGG{TACG/CACA}GGCCAATCAAAACACGC{C/T}GTGTGGCCTGAGTTAGTTTTAA
479088264	T	G	1	ACACGTTCAAATTTTACAAATTTTATATCATTGGAATCAGGAGAAATAATTCTATCCATTTATGCAATGTGTTTAATGTTTTGCTTCTGTAAAATTTGTT	ACACGTTCAAATTTTACAAATTTTATATC{A/T}TTGGAATCAGGAGAAATAAT[T/G]CTATCCATTTATGCAATGTGTTTAATGTTTTGCTTCTGTAAAATTTGTTA
479088332	G	A	0	GTGTTTAATGTTTTGCTTCTGTAAAATTTGTTATTTTTGCAGAGACATTTGTAAGCTTAATTTGAGTATAGAAATGATTTGAAAATGATTTACAGATCAA	GTGTTTAATGTTTTGCTTCTGTAAAATTTGTTATTTTTGCAGAGACATTT[G/A]TAAGCTTAATTTGAGTATAGAAATGATTTGAAAATGATTTACAGATCAAA
479088405	A	G	3	ATGATTTGAAAATGATTTACAGATCAAATAAAGTTTATATTGTGTATCTTAGTCTTGATTATGATTCAGTACTGTATACTTGTCTTATTGGGTGTAGAAA	ATGATTTGAAAATGATTTACAGATCAAATAAAGTTTATATTGTGTATCTT[A/G]GTCTTG[A/T]TTATGATT[C/T]AGTACTGTATACTTGT{CTTA/TTTG}TTGGGTGTAGAAAA
479088412	A	T	3	GAAAATGATTTACAGATCAAATAAAGTTTATATTGTGTATCTTAGTCTTGATTATGATTCAGTACTGTATACTTGTCTTATTGGGTGTAGAAAATCATCA	GAAAATGATTTACAGATCAAATAAAGTTTATATTGTGTATCTT[A/G]GTCTTG[A/T]TTATGATT[C/T]AGTACTGTATACTTGT{CTTA/TTTG}TTGGGTGTAGAAAATCATCAC
479088421	C	T	3	TTACAGATCAAATAAAGTTTATATTGTGTATCTTAGTCTTGATTATGATTCAGTACTGTATACTTGTCTTATTGGGTGTAGAAAATCATCACAGGGCATT	TTACAGATCAAATAAAGTTTATATTGTGTATCTT[A/G]GTCTTG[A/T]TTATGATT[C/T]AGTACTGTATACTTGT{CTTA/TTTG}TTGGGTGTAGAAAATCATCACAGGGCATTT
479088492	G	T	2	TTGGGTGTAGAAAATCATCACAGGGCATTTGCATGCATTCATATATTTTTGCTTGTATATTTTTGATATGTGAATTTGGTGCCATTATTTTATGTGTAGA	TTGGGTGTAGAAAATCATCACAGGGCATTTGCATGCATTCATATATTTTT[G/T]CTT[G/A]TATATTTTTGATATGTGAATTT{G/T}GTGCCATTATTTTATGTGTAGAT
479088496	G	A	2	GTGTAGAAAATCATCACAGGGCATTTGCATGCATTCATATATTTTTGCTTGTATATTTTTGATATGTGAATTTGGTGCCATTATTTTATGTGTAGATTTT	GTGTAGAAAATCATCACAGGGCATTTGCATGCATTCATATATTTTT[G/T]CTT[G/A]TATATTTTTGATATGTGAATTT{G/T}GTGCCATTATTTTATGTGTAGATTTTG
479089354	T	G	0	ACATGGAAGCTATCAAGGATCTCCTCATCCCAATTTTCTAAGTAAAACTTTTGGTTGAACAAGGGTGAAGGTTCACCAATTTCTATTGGTGGTTCCTTGG	ACATGGAAGCTATCAAGGATCTCCTCATCCCAATTTTCTAAGTAAAACTT[T/G]TGGTTGAACAAGGGTGAAGGTTCACCAATTTCTATTGGTGGTTCCTTGGG
479089801	C	G	1	TAATAATGACCTTTGTTTCTGTGTACTTCATCTTAAACTGTGGATGCTAGCATTGATCCAGGGACTAGCATTGCAATGACAGGGATGCTTACCTTTAAAA	TAATAATGACCTTTGTTTCTGTGTACTTCATCTTAAACTGTGGATGCTAG[C/G]ATTGATCCAGGGACTAGCATTGCAATGACAGGGAT[G/C]CTTACCTTTAAAAG
479089837	G	C	3	ACTGTGGATGCTAGCATTGATCCAGGGACTAGCATTGCAATGACAGGGATGCTTACCTTTAAAAGGGAGGGACCTTACAGATGGTATCAGAGCACTGTTT	ACTGTGGATGCTAG[C/G]ATTGATCCAGGGACTAGCATTGCAATGACAGGGAT[G/C]CTTACCTTTAAAAGGGA[G/A]GGA[C/T]CTTACAGATGGTATCAGAGCACTGTTTT
479089855	G	A	2	GATCCAGGGACTAGCATTGCAATGACAGGGATGCTTACCTTTAAAAGGGAGGGACCTTACAGATGGTATCAGAGCACTGTTTTGCCTGTAGGATTATAAC	GATCCAGGGACTAGCATTGCAATGACAGGGAT[G/C]CTTACCTTTAAAAGGGA[G/A]GGA[C/T]CTTACAGATGGTATCAGAGCACTGTTTTGCCTGTAGGATTATAACC
479089859	C	T	2	CAGGGACTAGCATTGCAATGACAGGGATGCTTACCTTTAAAAGGGAGGGACCTTACAGATGGTATCAGAGCACTGTTTTGCCTGTAGGATTATAACCCTA	CAGGGACTAGCATTGCAATGACAGGGAT[G/C]CTTACCTTTAAAAGGGA[G/A]GGA[C/T]CTTACAGATGGTATCAGAGCACTGTTTTGCCTGTAGGATTATAACCCTAG
479089991	C	T	0	CAACACTTTGAAAATTTTCTCCACTTGTCTTTTCTTCTCGTAAACTTTTCCAATCTTCTTTCTCATCTCTATTTGTAGAAGGTTGCTTTGATAGCCTTTT	CAACACTTTGAAAATTTTCTCCACTTGTCTTTTCTTCTCGTAAACTTTTC[C/T]AATCTTCTTTCTCATCTCTATTTGTAGAAGGTTGCTTTGATAGCCTTTTT
479090169	A	C	1	AAGTTATGATGAGCCTTGGAATGCATGTAATGAATTTATGTATGCCATGAATTGTGTGTTTACCAATGATATGCTTGTGATGCTTTGTCTTGAGATTTTC	AAGTTATGATGAGCCTTGGAATGCATGTAATGAATTTATGTATGCCATGA[A/C]TTGTGTGTTT[A/G]CCAATGATATGCTTGTGATGCTTTGTCTTGAGATTTTCT
479090180	A	G	1	AGCCTTGGAATGCATGTAATGAATTTATGTATGCCATGAATTGTGTGTTTACCAATGATATGCTTGTGATGCTTTGTCTTGAGATTTTCTATTGATGATT	AGCCTTGGAATGCATGTAATGAATTTATGTATGCCATGA[A/C]TTGTGTGTTT[A/G]CCAATGATATGCTTGTGATGCTTTGTCTTGAGATTTTCTATTGATGATTG
479090258	G	A	1	TTGAGATTTTCTATTGATGATTGATTCTAACTTTTCTTATCTTATAAATAGATGCATAATGTTACTATCAGCACGGCTGAAGAGTTCAAGGGAACTTGTT	TTGAGATTTTCTATTGATGATTGATTCTAACTTTTCTTATCTTATAAATA[G/A]ATGCATAATGTTACTATCAGCACGG{CT/C}GAAGAGTTCAAGGGAACTTGTTT
479092393	G	A	3	CCTTTCTAGAAGGGACAGGTGAACCACATCAATGTGGAAGAGATTTATGAGGAACCTGATGTTGTGGCTAGTAAGTTCAAACTCAATTCTGTTTCAGCAC	CCTTTCTAGAAGGGACAGGTGAACCACATCAATGTGGAAGAGATTTATGA[G/A]GAACCTGATG[T/C]TGTGGCTAGTAAGTT[C/G]AAACTCAATTCTGTT[T/C]CAGCACT
479092404	T	C	4	GGGACAGGTGAACCACATCAATGTGGAAGAGATTTATGAGGAACCTGATGTTGTGGCTAGTAAGTTCAAACTCAATTCTGTTTCAGCACTTGTTCTTTTT	GGGACAGGTGAACCACATCAATGTGGAAGAGATTTATGA[G/A]GAACCTGATG[T/C]TGTGGCTAGTAAGTT[C/G]AAACTCAATTCTGTT[T/C]CAGCACTTGTT{CT/C}TTTTG
479092420	C	G	4	ATCAATGTGGAAGAGATTTATGAGGAACCTGATGTTGTGGCTAGTAAGTTCAAACTCAATTCTGTTTCAGCACTTGTTCTTTTTGATTCTGGTGCATCAC	ATCAATGTGGAAGAGATTTATGA[G/A]GAACCTGATG[T/C]TGTGGCTAGTAAGTT[C/G]AAACTCAATTCTGTT[T/C]CAGCACTTGTT{CT/C}TTTTGATTCTGGTGCATCACA
479092436	T	C	4	TTTATGAGGAACCTGATGTTGTGGCTAGTAAGTTCAAACTCAATTCTGTTTCAGCACTTGTTCTTTTTGATTCTGGTGCATCACATTCATTCATATCAAG	TTTATGA[G/A]GAACCTGATG[T/C]TGTGGCTAGTAAGTT[C/G]AAACTCAATTCTGTT[T/C]CAGCACTTGTT{CT/C}TTTTGATTCTGGTGCATCACATTCATTCATATCAAGA
479093365	A	G	1	CACCAACTTATTTCATGAATATGATGAACAAGGTGTTCATGGAGTTCCTTAACAAGTTTGTTGTCGTTTTCATCGATGACATTTTGATCTACTCCAAAAG	CACCAACTTATTTCATGAATATGATGAACAAGGTGTTCATGGAGTTCCTT[A/G]ACAAGTTTGTTGTCGTTTTCATCGATG{A/C}CATTTTGATCTACTCCAAAAGC
479093432	G	T	3	TTTCATCGATGACATTTTGATCTACTCCAAAAGCAAAGAAGAGCATGAAGGAAATTTGCGTTTGATACTTGAGAAGCTTAGAGAGCATAAGCTGCATGCC	TTTCATCGATG{A/C}CATTTTGATCTACTCCAAAAGCAAAGAAGAGCATGAAG[G/T]AAATTTGCGTTTGATACTTGAGAAGCTTA{GA/G}GAGCATAAGCTG[C/T]ATGCCA
479093476	C	T	4	ATGAAGGAAATTTGCGTTTGATACTTGAGAAGCTTAGAGAGCATAAGCTGCATGCCAAATTCAGCAAATGTGAATTCTGGCTAAAGGAAGTTGTTTTTCT	ATGAAG[G/T]AAATTTGCGTTTGATACTTGAGAAGCTTA{GA/G}GAGCATAAGCTG[C/T]ATGCCAAATTCAGCAAATGT[G/T]AATTCTGGCTAAAGGAAGTTG{TT/GA}TTTCTT
479093497	G	T	4	TACTTGAGAAGCTTAGAGAGCATAAGCTGCATGCCAAATTCAGCAAATGTGAATTCTGGCTAAAGGAAGTTGTTTTTCTTGGACACGTTGTGTCAGGAGA	TACTTGAGAAGCTTA{GA/G}GAGCATAAGCTG[C/T]ATGCCAAATTCAGCAAATGT[G/T]AATTCTGGCTAAAGGAAGTTG{TT/GA}TTTCTTGGACAC[G/A]TTGTGTCAGGAGAT
479093533	G	A	3	AATTCAGCAAATGTGAATTCTGGCTAAAGGAAGTTGTTTTTCTTGGACACGTTGTGTCAGGAGATGGTGTAGCAGTTGATCCCGCAAAAGTGTCAGTTGT	AATTCAGCAAATGT[G/T]AATTCTGGCTAAAGGAAGTTG{TT/GA}TTTCTTGGACAC[G/A]TTGTGTCAGGAGATGGTGTAGCAGTTGATCCCGCAAAAGTGTCAG[T/C]TGTA
479093579	T	C	1	ACACGTTGTGTCAGGAGATGGTGTAGCAGTTGATCCCGCAAAAGTGTCAGTTGTAACTGAATGGGAATCTCCTAAGTCAGTGAAGGAAGTTCGTAGTTTC	ACAC[G/A]TTGTGTCAGGAGATGGTGTAGCAGTTGATCCCGCAAAAGTGTCAG[T/C]TGTAACTGAATGGGAATCTCCTAAGTCAGTGAAGGAAGTTCGTAGTTTCC
479093706	T	G	3	TTCATTGAAAATTTCTCCAAGGTAGCTAAGCCAATGACGGAATTACTAAATAAAGACAAGAAATTTGCTTGGTCTGAAGGATGTGAACTTAGTTTCCAAG	TTCATTGAAAATTTCTCCAAGGTAGCTAAGCCAATGACGGAATTACTAAA[T/G]AAAGACAAGA{A/T}ATTTGCTTG{G/T}TCTGAAGGATGTGAACTTA[G/C]TTTCCAAGA
479093747	G	C	3	ATTACTAAATAAAGACAAGAAATTTGCTTGGTCTGAAGGATGTGAACTTAGTTTCCAAGAATTGAAGAAGAGACTAGTGACAGCACCAGTCTTATGTTTG	ATTACTAAA[T/G]AAAGACAAGA{A/T}ATTTGCTTG{G/T}TCTGAAGGATGTGAACTTA[G/C]TTTCCAAGAATTGAAGAAGAGACTAGTGACAGCACCAGTCTTATGTTTGC
479093947	G	A	0	GACAACTCAAAACTCATGAGGTAAATTACCCTACTCATGATTTGGAGTTAGCCTCTGTTGTTCATGCACTCAAAACATGGAGACATTATCTTTTGGGAAA	GACAACTCAAAACTCATGAGGTAAATTACCCTACTCATGATTTGGAGTTA[G/A]CCTCTGTTGTTCATGCACTCAAAACATGGAGACATTATCTTTTGGGAAAG
479094016	T	G	2	TCAAAACATGGAGACATTATCTTTTGGGAAAGCGATGTGAAGTGTTCACATATCACAAAAGTTTAAAGTATATCTTCACCCAGAAAGAAATCAACATGAG	TCAAAACATGGAGACATTATCTTTTGGGAAAGCGATGTGAAGTGTTCACA[T/G]ATCACAAAA[G/T]TTTAAAGTATATCTTCACC[C/T]AGAAAGAAATCAACATGAGA
479094026	G	T	3	GAGACATTATCTTTTGGGAAAGCGATGTGAAGTGTTCACATATCACAAAAGTTTAAAGTATATCTTCACCCAGAAAGAAATCAACATGAGACAAAGAAGA	GAGACATTATCTTTTGGGAAAGCGATGTGAAGTGTTCACA[T/G]ATCACAAAA[G/T]TTTAAAGTATATCTTCACC[C/T]AGAAAGAAATCAACATGAGACAAA{GAAG/AAAT}AT
479094046	C	T	4	AGCGATGTGAAGTGTTCACATATCACAAAAGTTTAAAGTATATCTTCACCCAGAAAGAAATCAACATGAGACAAAGAAGATGGCTAGAACTCATCAAGGA	AGCGATGTGAAGTGTTCACA[T/G]ATCACAAAA[G/T]TTTAAAGTATATCTTCACC[C/T]AGAAAGAAATCAACATGAGACAAA{GAAG/AAAT}ATGGCTAGAA[C/A]TCATCAAGGAC
479094085	C	A	2	ATATCTTCACCCAGAAAGAAATCAACATGAGACAAAGAAGATGGCTAGAACTCATCAAGGACTATGACTTGAGTTTGCAATACCACCCCGCTAAAGCAAA	ATATCTTCACC[C/T]AGAAAGAAATCAACATGAGACAAA{GAAG/AAAT}ATGGCTAGAA[C/A]TCATCAAGGACTATGACTTGAGTTTGCAATACCACCCCGCTAAAGCAAAT
479094144	G	A	1	GACTATGACTTGAGTTTGCAATACCACCCCGCTAAAGCAAATGTTGTAGCGGATGCTCTAAGCCGTAAGGTATTTGTGAATGGACTTACTAAGGGAGAGT	GACTATGACTTGAGTTTGCAATACCACCCCGCTAAAGCAAATGTTGTAGC[G/A]GATGCTCTAAGCCGTAAGGTATTTGTGAATGG[A/C]CTTACTAAGGGAGAGTT
479094177	A	C	3	AAAGCAAATGTTGTAGCGGATGCTCTAAGCCGTAAGGTATTTGTGAATGGACTTACTAAGGGAGAGTTGCCAAATGATCTGTGTGCCCAATTTAGAGACC	AAAGCAAATGTTGTAGC[G/A]GATGCTCTAAGCCGTAAGGTATTTGTGAATGG[A/C]CTTACTAAGGGAGAGTTGCCA[A/G]ATGAT[C/A]TGTGTGCCCAATTTAGAGACCT
479094199	A	G	2	CTCTAAGCCGTAAGGTATTTGTGAATGGACTTACTAAGGGAGAGTTGCCAAATGATCTGTGTGCCCAATTTAGAGACCTTAGATTGGAGATTGTGCCTGA	CTCTAAGCCGTAAGGTATTTGTGAATGG[A/C]CTTACTAAGGGAGAGTTGCCA[A/G]ATGAT[C/A]TGTGTGCCCAATTTAGAGACCTTAGATTGGAGATTGTGCCTGAG
479094205	C	A	2	GCCGTAAGGTATTTGTGAATGGACTTACTAAGGGAGAGTTGCCAAATGATCTGTGTGCCCAATTTAGAGACCTTAGATTGGAGATTGTGCCTGAGCGACA	GCCGTAAGGTATTTGTGAATGG[A/C]CTTACTAAGGGAGAGTTGCCA[A/G]ATGAT[C/A]TGTGTGCCCAATTTAGAGACCTTAGATTGGAGATTGTGCCTGAGCGACAT
479094993	G	T	3	CCTTAGACTGATGGACAGACAGAAAGGACCAACCAAATTCTAGAAGATATGTTAAGGGCATGTGCCCTAGACTATGGAGCTAGTTGGGATGAAAGTCGGC	CCT{T/C}AGACTGATGGACAGACAGAAAGGACCAACCAAATTCTAGAAGATAT[G/T]TTAAGGGCATGTGCCCTAGACTATGGAGCTAGTTGGGATGAAAG[T/A]CGGC[C/T]
479095038	T	A	4	GATATGTTAAGGGCATGTGCCCTAGACTATGGAGCTAGTTGGGATGAAAGTCGGCCTTATGCAAAATTCTCTTACAATAACAGCTATCAAGCCAGTATTG	GATAT[G/T]TTAAGGGCATGTGCCCTAGACTATGGAGCTAGTTGGGATGAAAG[T/A]CGGC[C/T]TTA{T/C}GCAAAATTCTCTTACAATAACAGCTATCAAG{CCAG/ACAT}TATTGA
479095043	C	T	4	GTTAAGGGCATGTGCCCTAGACTATGGAGCTAGTTGGGATGAAAGTCGGCCTTATGCAAAATTCTCTTACAATAACAGCTATCAAGCCAGTATTGAGATG	[G/T]TTAAGGGCATGTGCCCTAGACTATGGAGCTAGTTGGGATGAAAG[T/A]CGGC[C/T]TTA{T/C}GCAAAATTCTCTTACAATAACAGCTATCAAG{CCAG/ACAT}TATTGAGATGG
479095177	A	G	0	CCACCCCATTGCTATGGAATGGTGTGGGAGAAAGAAATTTGTTCGGACCAAAACTGATCAAAGAGGCTGAAGAGAAAGTCAAGCTAGTAAAAGACAGATT	CCACCCCATTGCTATGGAATGGTGTGGGAGAAAGAAATTTGTTCGGACCA[A/G]AACTGATCAAAGAGGCTGAAGAGAAAGTCAAGCTAGTAAAAGACAGATTG
479095327	T	C	1	AAGTCACCTATGAAGTGGGTGATAGAGCTTATCTTAGAGTGTCACCACTTTGTGGAGTGAAGAGATTTGGAGTCAAAGGAAATTGGCCTCAAGATATGTT	AAGTCACCTATGAAGTGGGTGATAGAGCTTATCTTAGAGTGTCACCACTT[T/C]GTGGAGTGAAGAGATTTGGAGTCAAAG{G/GA}AAATTGGCCTCAAGATATGTTA
479096143	T	G	0	ATTATTTTAAAGTATACAACATTGTTCTGCAACCAAATGTGCACAATTTTTACTTTACAAAAATGCAGAAATGGTTTGAATTTAAACTTATTTGGAATTC	ATTATTTTAAAGTATACAACATTGTTCTGCAACCAAATGTGCACAATTTT[T/G]ACTTTACAAAAATGCAGAAATGGTTTGAATTTAAACTTATTTGGAATTCA
479096242	T	G	2	CATATGAAAATATTTCCTGAAAATCGAATTAGAAAAAGAAAAAGGATAAATAAACAGAACTGGGCCAGGCTCCACCCTTTCGGCCCAGTAGACAAAACAG	CATATGAAAATATTTCCTGAAAATCGAATTAGAAAAAGAAAAAGGATAAA[T/G]AAACAGAA[C/T]TGGGCCAGGCTCCACCCTTTCGGCCCA{G/T}TAGACAAAACAGC
479096251	C	T	2	ATATTTCCTGAAAATCGAATTAGAAAAAGAAAAAGGATAAATAAACAGAACTGGGCCAGGCTCCACCCTTTCGGCCCAGTAGACAAAACAGCCCACCCGG	ATATTTCCTGAAAATCGAATTAGAAAAAGAAAAAGGATAAA[T/G]AAACAGAA[C/T]TGGGCCAGGCTCCACCCTTTCGGCCCA{G/T}TAGACAAAACAGCCCACCCGGG
479096444	G	T	9	TCAACGCGTGCCCGACCCGCTCCGCCGTTACCTCGCCGTAGTGATGCCGCGATTTAATTCCTCTTAATTCCCATTGATTCAGAGAGTAAACCTCGCCCCG	TCAAC{GCGT/ACGC}G{C/T}CC{G/A}ACCCGCTCCG{C/T}CGTTACCTCG{CCGT/TCGC}AGTGA{TG/CA}CCGC[G/T]ATTT[A/C]ATTCCTCTTAATTCC[C/G]ATTGATTCAGAGAGTAAACCTCGCC[C/T]CGC
479096449	A	C	9	GCGTGCCCGACCCGCTCCGCCGTTACCTCGCCGTAGTGATGCCGCGATTTAATTCCTCTTAATTCCCATTGATTCAGAGAGTAAACCTCGCCCCGCTCCT	{GCGT/ACGC}G{C/T}CC{G/A}ACCCGCTCCG{C/T}CGTTACCTCG{CCGT/TCGC}AGTGA{TG/CA}CCGC[G/T]ATTT[A/C]ATTCCTCTTAATTCC[C/G]ATTGATTCAGAGAGTAAACCTCGCC[C/T]CGCTCCTG
479096465	C	G	7	CCGCCGTTACCTCGCCGTAGTGATGCCGCGATTTAATTCCTCTTAATTCCCATTGATTCAGAGAGTAAACCTCGCCCCGCTCCTGGCTACTTAAACCCCA	CCG{C/T}CGTTACCTCG{CCGT/TCGC}AGTGA{TG/CA}CCGC[G/T]ATTT[A/C]ATTCCTCTTAATTCC[C/G]ATTGATTCAGAGAGTAAACCTCGCC[C/T]CGCTCCTGG[C/A]TACTTAAACCCCAC
479096491	C	T	6	CGCGATTTAATTCCTCTTAATTCCCATTGATTCAGAGAGTAAACCTCGCCCCGCTCCTGGCTACTTAAACCCCACCCAGCCACGGCCATTTCCCCCCCCC	CGC[G/T]ATTT[A/C]ATTCCTCTTAATTCC[C/G]ATTGATTCAGAGAGTAAACCTCGCC[C/T]CGCTCCTGG[C/A]TACTTAAACCCCACCC{A/T}GCCACGGCCAT{TTC/T}CCCCCCCCC
479096501	C	A	5	TTCCTCTTAATTCCCATTGATTCAGAGAGTAAACCTCGCCCCGCTCCTGGCTACTTAAACCCCACCCAGCCACGGCCATTTCCCCCCCCCCACGCAGCAC	TTCCTCTTAATTCC[C/G]ATTGATTCAGAGAGTAAACCTCGCC[C/T]CGCTCCTGG[C/A]TACTTAAACCCCACCC{A/T}GCCACGGCCAT{TTC/T}CCCCCCCCCACGCA{G/A}CACC
479096700	G	A	3	TCCAAAATTCTCCAGTACAACCACTGCATCCTTGCGCATCGTTTGACACCGCTGCTGCGTGCTAGGACAACCCCAAGCGTCAGCAACATCGATGACTGAG	TCCAAAATTCTCCAGTACAACCACTGCATCCTTGCGCATCGTTT{G/T}ACACC[G/A]CTGCTGCGTGCTAGGACAACCCC{A/G}AGCGTCAGCAAC{ATCG/GTCA,GTCG}ATGACTGAGC
479098903	C	T	2	ACCTTTGTTTCTGTGTACTTCATCTTAAACTGTGGATGCTAGCATTGATCCAGGGACTAGCATTGCAATCACATGTATCCTTACCTTTAAAAGGGAGGTA	ACCTTTGTTTCTGTGTACTTCATCTTAAACTGTGGATGCTAGCATTGATC[C/T]AGG[G/T]ACTAGCATTGCAATCACA{TGT/GGG,GGT}ATCCTTACCTTTAAAAGGGAGGTAT
479098907	G	T	2	TTGTTTCTGTGTACTTCATCTTAAACTGTGGATGCTAGCATTGATCCAGGGACTAGCATTGCAATCACATGTATCCTTACCTTTAAAAGGGAGGTATCTT	TTGTTTCTGTGTACTTCATCTTAAACTGTGGATGCTAGCATTGATC[C/T]AGG[G/T]ACTAGCATTGCAATCACA{TGT/GGG,GGT}ATCCTTACCTTTAAAAGGGAGGTATCTTA
479098964	T	C	2	ATTGCAATCACATGTATCCTTACCTTTAAAAGGGAGGTATCTTACAATCCTGATGACGGATAGATATACTCTGGGCCCTCTCGGTGATATCACATTGGTT	ATTGCAATCACA{TGT/GGG,GGT}ATCCTTACCTTTAAAAGGGAGGTATCTTACAATCC[T/C]GATGAC[G/A]GATAGATATACTCTGGGCCCTCTCGGTGATATCACATTGGTTA
479098971	G	A	2	TCACATGTATCCTTACCTTTAAAAGGGAGGTATCTTACAATCCTGATGACGGATAGATATACTCTGGGCCCTCTCGGTGATATCACATTGGTTAGCTTGC	TCACA{TGT/GGG,GGT}ATCCTTACCTTTAAAAGGGAGGTATCTTACAATCC[T/C]GATGAC[G/A]GATAGATATACTCTGGGCCCTCTCGGTGATATCACATTGGTTAGCTTGCA
479170336	C	T	0	TTATATGTGGATGACATATTATTGATCGGAAATGATATAGATCTTTTAAACAGTGTTAAAAGTTATCTAAACAACAAATTTTCAATGAAGGACCTAGGTG	TTATATGTGGATGACATATTATTGATCGGAAATGATATAGATCTTTTAAA[C/T]AGTGTTAAAAGTTATCTAAACAACAAATTTTCAATGAAGGACCTAGGTGA
479170727	T	G	0	AGTAGGTACCAATTGGATCCAGGTTCAGAACACTGGAAAGCGGTCAAGAATATCCTTAAGTACTTGCATTGTATACGGAGGTGAAGAAGAGCTCATCGCT	AGTAGGTACCAATTGGATCCAGGTTCAGAACACTGGAAAGCGGTCAAGAA[T/G]ATCCTTAAGTACTTGCATTGTATACGGAGGTGAAGAAGAGCTCATCGCTA
479187492	G	A	3	GAGCTACAACGCTTCAGAAAAGTTCTTTAGCTGCATGATGGTAGAGCACAGCTCCGTTAGTGCATGTCAGTAACATGATCAAACTAGGTATGGAGATACC	GAGCTACAACGCTTCAGAAAAGTTCTTTAGCTGCATGATGGTAGAGCACA[G/A]CTCC[G/A]TTAGTGCATGTCAGTAAC{AT/GA}GATCAAAC[T/A]AGGTATGGAGATACCG
479187497	G	A	3	ACAACGCTTCAGAAAAGTTCTTTAGCTGCATGATGGTAGAGCACAGCTCCGTTAGTGCATGTCAGTAACATGATCAAACTAGGTATGGAGATACCGATGA	ACAACGCTTCAGAAAAGTTCTTTAGCTGCATGATGGTAGAGCACA[G/A]CTCC[G/A]TTAGTGCATGTCAGTAAC{AT/GA}GATCAAAC[T/A]AGGTATGGAGATACCGATGAT
479187526	T	A	4	ATGATGGTAGAGCACAGCTCCGTTAGTGCATGTCAGTAACATGATCAAACTAGGTATGGAGATACCGATGATCGAATCTCGGACATGTAATATATCATGA	ATGATGGTAGAGCACA[G/A]CTCC[G/A]TTAGTGCATGTCAGTAAC{AT/GA}GATCAAAC[T/A]AGGTATGGAGATACCGATGATCGAATCTCGGACATGTAATATATC{A/G}TGAA
479188518	T	A	3	TTGTTTGTATCTAGTAGATAGATCTTGGTACATAGTTCCCATCATAGGAATTTTTTTGTTTTGTATGTTGTGAACCCTACAATAGCAAACTTAACAAATG	TTGTTTGTATCTAGTAGATAGATCTTGGTACATAGTTCCCATCATAGGAA[T/A]TTTTTTGTTTT[G/C]TATGTTG{TG/CA,CG}AACCCTACA{A/G}TAGCAAACTTAACAAATGA
479188530	G	C	4	AGTAGATAGATCTTGGTACATAGTTCCCATCATAGGAATTTTTTTGTTTTGTATGTTGTGAACCCTACAATAGCAAACTTAACAAATGACCTAAGAGTCC	AGTAGATAGATCTTGGTACATAGTTCCCATCATAGGAA[T/A]TTTTTTGTTTT[G/C]TATGTTG{TG/CA,CG}AACCCTACA{A/G}TAGCAAACTTAACAAATGACCTAAGAG{T/G}CCT
479190409	G	T	2	TTGTCATTAAAGTAATTGACAAAATTCTGAATAAAATAAAAGAGTTTTATGTAATGAGAGTTTGCATTAAATTTGGTGGAAATTTAATGGCAAGTTTGAG	TTGTCATTAAAGTAATTGACAAAATTCTGAATAAAATAAAAGAGTTTTAT[G/T]TAATGAGAGTT{T/C}GCATTAAATTTGGT[G/A]GAAATTTAATGGCAAGTTTGAGT
479190436	G	A	2	TGAATAAAATAAAAGAGTTTTATGTAATGAGAGTTTGCATTAAATTTGGTGGAAATTTAATGGCAAGTTTGAGTGGGATTTTGAGTGGAGGGATTTGAAT	TGAATAAAATAAAAGAGTTTTAT[G/T]TAATGAGAGTT{T/C}GCATTAAATTTGGT[G/A]GAAATTTAATGGCAAGTTTGAGTGGGATTTTGAGTGGAGGGATTTGAATG
479191059	G	A	3	CAAACTTAACAAATGACCTAAGAGGCCTGAAGCATATAGATGATGTCCCAGCCCATAGATTCCAGGCTGCCGGCCGGGAACCCCAAGCTACTCGACGATC	CAAACTTAACAAATGACCTAAGAGGCCTGAAGCATATAGATGATGTCCCA[G/A]CCCATAGATTCCAGGCTGCCGGCC[G/A]GGAACCC[C/T]AAGCTACTCGACGAT{C/A,G}T
479191084	G	A	3	CCTGAAGCATATAGATGATGTCCCAGCCCATAGATTCCAGGCTGCCGGCCGGGAACCCCAAGCTACTCGACGATCTCGATGTAGAACCAAACTCATCTTT	CCTGAAGCATATAGATGATGTCCCA[G/A]CCCATAGATTCCAGGCTGCCGGCC[G/A]GGAACCC[C/T]AAGCTACTCGACGAT{C/A,G}TCGATGTAGAACCAAACTCATCTTTT
479191092	C	T	3	ATATAGATGATGTCCCAGCCCATAGATTCCAGGCTGCCGGCCGGGAACCCCAAGCTACTCGACGATCTCGATGTAGAACCAAACTCATCTTTTGGGGAAC	ATATAGATGATGTCCCA[G/A]CCCATAGATTCCAGGCTGCCGGCC[G/A]GGAACCC[C/T]AAGCTACTCGACGAT{C/A,G}TCGATGTAGAACCAAACTCATCTTTTGGGGAACA
479191315	C	T	0	AAGCTCGTCTAATGAGAGTATTTTAAAAGGGGATAAGAGAGCGACATCTTCGAAATATTGATCGTCATCTTTTGATATCCACCAAATCATCATCATTTGA	AAGCTCGTCTAATGAGAGTATTTTAAAAGGGGATAAGAGAGCGACATCTT[C/T]GAAATATTGATCGTCATCTTTTGATATCCACCAAATCATCATCATTTGAA
479191636	T	G	1	CCTCTTCCTTGGAAGGCCGACAGAGCATGGTTAGACACGAACTTTACCTTTCTTTCGCCGAGACCATGAGTCATGCCCTAAGGATGGTTCCGCCATAACG	CCTCTTCCTTGGAAGGCCGACAGAGCATGGTTAGACACGAACTTTACCTT[T/G]CTTTCGCCGAGACCATGAGTCATGCCCTAAGGATGGTTCCGCC[A/G]TAACGG
479191680	A	G	3	TACCTTTCTTTCGCCGAGACCATGAGTCATGCCCTAAGGATGGTTCCGCCATAACGGGGAAAGTCCCGACGCCGGTCCCTAGAGATTTCAGGTGAGGTTG	TACCTT[T/G]CTTTCGCCGAGACCATGAGTCATGCCCTAAGGATGGTTCCGCC[A/G]TAACGGGGAAAGTCCCGA[C/A]GCCGGTCCCTAGAGATTTCAGG{T/C}GAGGTTGG
479191699	C	A	4	CCATGAGTCATGCCCTAAGGATGGTTCCGCCATAACGGGGAAAGTCCCGACGCCGGTCCCTAGAGATTTCAGGTGAGGTTGGTTTACCAGGGGATCCATC	CCATGAGTCATGCCCTAAGGATGGTTCCGCC[A/G]TAACGGGGAAAGTCCCGA[C/A]GCCGGTCCCTAGAGATTTCAGG{T/C}GAGGTTGGTTTAC{C/T}AGGGG{A/C}TCCATCC
479191850	A	C	1	CTTCACCGCCTTCGAGAAGATCCAGAATGCATGTCGAATGGAACGCCCGAACTATGTGACTTATGGATTCTACTAGGCAAGTTAGTTGCTCATGAGGTTT	CTTCACCGCCTTCGAGAAGATCCAGAATGCATGTCGAATGGAACGCCCGA[A/C]CTATGTGACTTATGGATTCTACT[A/G]GGCAAGTTAGTTGCTCATGAGGTTTT
479191874	A	G	2	GAATGCATGTCGAATGGAACGCCCGAACTATGTGACTTATGGATTCTACTAGGCAAGTTAGTTGCTCATGAGGTTTTCCAGGCCCCGTGCGGTTGTACGC	GAATGCATGTCGAATGGAACGCCCGA[A/C]CTATGTGACTTATGGATTCTACT[A/G]GGCAAGTTAGTTGCTCATGAGGTTTTCCAGGCCCCGTGCGGTTGTACG[C/T]T
479191923	C	T	2	TAGGCAAGTTAGTTGCTCATGAGGTTTTCCAGGCCCCGTGCGGTTGTACGCTCGTCTCGGTTCCAAAGGCAATAACTCGGTTCCTAGTGGTGGCGAGCAT	T[A/G]GGCAAGTTAGTTGCTCATGAGGTTTTCCAGGCCCCGTGCGGTTGTACG[C/T]TCGTCT[C/T]GGTTCCAAAGGCAATAACTCGGTTCCTAGTGGTGGCGAGCATG
479191930	C	T	1	GTTAGTTGCTCATGAGGTTTTCCAGGCCCCGTGCGGTTGTACGCTCGTCTCGGTTCCAAAGGCAATAACTCGGTTCCTAGTGGTGGCGAGCATGGGACTA	GTTAGTTGCTCATGAGGTTTTCCAGGCCCCGTGCGGTTGTACG[C/T]TCGTCT[C/T]GGTTCCAAAGGCAATAACTCGGTTCCTAGTGGTGGCGAGCATGGGACTAG
479192099	T	A	2	CATCTCATCATGTTCTTCTGTCATACTAGATTCTCTGCATCTGATACATCTTCTGGATAACCAGACTGAACAGCTAAGCATGGCTAAGCAGGACACAAAT	CATCTCATCATGTTCT{T/C}CTGTCATACTAGATTCTCTGCATCTGATACATC[T/A]TCTGGATAACCAGACTGAACA[G/A]CTAAGCATGGCTAAGCAGGACACAAATA
479192121	G	A	1	ATACTAGATTCTCTGCATCTGATACATCTTCTGGATAACCAGACTGAACAGCTAAGCATGGCTAAGCAGGACACAAATATAAGCTCTAGCAGTGCACAAA	ATACTAGATTCTCTGCATCTGATACATC[T/A]TCTGGATAACCAGACTGAACA[G/A]CTAAGCATGGCTAAGCAGGACACAAATATAAGCTCTAGCAGTGCACAAAT
479192281	C	T	1	CTATATATCGATAAAAGACCATAGTAGAATCGTATGCATCATGGCAGGAACTGAAATACTTTCGTAAACATAGGATTGTATCATGGTGGGGCTATGCTTG	CTATATATCGATAAAA{G/T}ACCATAGTAGAATCGTATGCATCATGGCAGGAA[C/T]TGAAATACTTTCGTAAACATAGGATTGTATCATGGTGGGGCTATGCTTGC
479192345	G	A	2	TAAACATAGGATTGTATCATGGTGGGGCTATGCTTGCCTTGGCAGGAGTTGATAACCCATAAGAAGATCTTCGGAATCCTTGTACTTGACTTGGTTATAG	TAAACATAGGATTGTATCATGGTGGGGCTATGCTTGCCTTGGCAGGAGTT[G/A]ATAAC[C/T]CATAAGAAGAT[C/A]TTCGGAATCCTTGTACTTGACTTGGTTATAGT
479192351	C	T	2	TAGGATTGTATCATGGTGGGGCTATGCTTGCCTTGGCAGGAGTTGATAACCCATAAGAAGATCTTCGGAATCCTTGTACTTGACTTGGTTATAGTTGGTC	TAGGATTGTATCATGGTGGGGCTATGCTTGCCTTGGCAGGAGTT[G/A]ATAAC[C/T]CATAAGAAGAT[C/A]TTCGGAATCCTTGTACTTGACTTGGTTATAGTTGGTCA
479192363	C	A	3	ATGGTGGGGCTATGCTTGCCTTGGCAGGAGTTGATAACCCATAAGAAGATCTTCGGAATCCTTGTACTTGACTTGGTTATAGTTGGTCAAGGATTTGTCT	ATGGTGGGGCTATGCTTGCCTTGGCAGGAGTT[G/A]ATAAC[C/T]CATAAGAAGAT[C/A]TTCGGAATCCTTGTACTTGACTTGGTTATAGTTGGTCAAG[G/T]ATTTGTCTT
479192404	G	T	2	TAAGAAGATCTTCGGAATCCTTGTACTTGACTTGGTTATAGTTGGTCAAGGATTTGTCTTCGAGCTTCGACGGTGTTGATCTCTGGCTTCGATCCCGATC	TAAGAAGAT[C/A]TTCGGAATCCTTGTACTTGACTTGGTTATAGTTGGTCAAG[G/T]ATTTGTCTTCGAGCTTCGACGGTGTTGATCTCTGGCTT[C/T]GATCCCGATCT
479192443	C	T	4	AGTTGGTCAAGGATTTGTCTTCGAGCTTCGACGGTGTTGATCTCTGGCTTCGATCCCGATCTCGATATCGTATTCTACTGGAAAGAACCAAACACCGGAA	AGTTGGTCAAG[G/T]ATTTGTCTTCGAGCTTCGACGGTGTTGATCTCTGGCTT[C/T]GATCCCGATCTCGATATCGTATTCTAC[T/C]GGAAAGAACCAAACACCG[G/A]AAA[G/T]
479192471	T	C	5	CGACGGTGTTGATCTCTGGCTTCGATCCCGATCTCGATATCGTATTCTACTGGAAAGAACCAAACACCGGAAAGAAAGGAGACAATCAATACATGGCATC	CGACGGTGTTGATCTCTGGCTT[C/T]GATCCCGATCTCGATATCGTATTCTAC[T/C]GGAAAGAACCAAACACCG[G/A]AAA[G/T]AAAGGA[G/A]ACAATCAATACATGGCATC[G/A]
479192490	G	A	5	CTTCGATCCCGATCTCGATATCGTATTCTACTGGAAAGAACCAAACACCGGAAAGAAAGGAGACAATCAATACATGGCATCGATGCAATGCTCAAACAAG	CTT[C/T]GATCCCGATCTCGATATCGTATTCTAC[T/C]GGAAAGAACCAAACACCG[G/A]AAA[G/T]AAAGGA[G/A]ACAATCAATACATGGCATC[G/A]ATGCAATGCTCAAACAAGG
479192494	G	T	4	GATCCCGATCTCGATATCGTATTCTACTGGAAAGAACCAAACACCGGAAAGAAAGGAGACAATCAATACATGGCATCGATGCAATGCTCAAACAAGGATG	GATCCCGATCTCGATATCGTATTCTAC[T/C]GGAAAGAACCAAACACCG[G/A]AAA[G/T]AAAGGA[G/A]ACAATCAATACATGGCATC[G/A]ATGCAATGCTCAAACAAGGATGA
479192501	G	A	5	ATCTCGATATCGTATTCTACTGGAAAGAACCAAACACCGGAAAGAAAGGAGACAATCAATACATGGCATCGATGCAATGCTCAAACAAGGATGATGATAT	ATCTCGATATCGTATTCTAC[T/C]GGAAAGAACCAAACACCG[G/A]AAA[G/T]AAAGGA[G/A]ACAATCAATACATGGCATC[G/A]ATGCAATGCTCAAACAAGGATGAT[G/T]ATATG
479192521	G	A	5	TGGAAAGAACCAAACACCGGAAAGAAAGGAGACAATCAATACATGGCATCGATGCAATGCTCAAACAAGGATGATGATATGACAAGTTAATTTGTATTAA	[T/C]GGAAAGAACCAAACACCG[G/A]AAA[G/T]AAAGGA[G/A]ACAATCAATACATGGCATC[G/A]ATGCAATGCTCAAACAAGGATGAT[G/T]ATATGACAAGTTAATTTGTATTAAA
479192546	G	T	2	AAGGAGACAATCAATACATGGCATCGATGCAATGCTCAAACAAGGATGATGATATGACAAGTTAATTTGTATTAAAATGTAACCCTAAAGCATGCTCGAC	AAGGA[G/A]ACAATCAATACATGGCATC[G/A]ATGCAATGCTCAAACAAGGATGAT[G/T]ATATGACAAGTTAATTTGTATTAAAATGTAACCCTAAAGCATGCTCGACA
479192636	G	A	3	CATGCTCGACAATTTAATCGGGGTTCCGAGGGGTGAAAACTCTAACTCGGGGAAACTCCGGAATCACCTGTGAGGGTTACTATGTTGTTCTAATTAAACT	CATGCTCGACAATTTAATCGGGGTTCC{G/T}AGGGGT{G/T}AAAACTCTAACTCGG[G/A]GAAACTCCGGAATCAC{C/T}TGTGAGGGTTACTATGTTGTTCTAATTAAACTT
479192776	C	A	2	ATAGGTAGTTCTCATTTTTTTGAACATTTTGATATATTATTTGTATTTTTCTGACTTATAATGAATTAGTTACATTTTTGCCAGTTTAAATCCATTTTAA	ATAGGTAGTTCTCATTTTTTTGAACATTTTGATATATTATTTGTATTTTT[C/A]TGACTTATAATGAATTAGTTACATTTTT[G/C]CCA[G/A]TTTAAATCCATTTTAAA
479192805	G	C	2	TGATATATTATTTGTATTTTTCTGACTTATAATGAATTAGTTACATTTTTGCCAGTTTAAATCCATTTTAAATCATTTTAGGAAATTATAAAACATTTTT	TGATATATTATTTGTATTTTT[C/A]TGACTTATAATGAATTAGTTACATTTTT[G/C]CCA[G/A]TTTAAATCCATTTTAAATCATTTTAGGAAATTATAAAACATTTTTG
479192809	G	A	2	ATATTATTTGTATTTTTCTGACTTATAATGAATTAGTTACATTTTTGCCAGTTTAAATCCATTTTAAATCATTTTAGGAAATTATAAAACATTTTTGGAT	ATATTATTTGTATTTTT[C/A]TGACTTATAATGAATTAGTTACATTTTT[G/C]CCA[G/A]TTTAAATCCATTTTAAATCATTTTAGGAAATTATAAAACATTTTTGGATT
479193119	C	T	1	TGGTGCTCACATCGAGCGTCTAGGGGCATGCGGGCTTACGAGAAAGGGGGCGTTGGATGCGCGGGAGCGCGCAGAGCCATAAACCAGCGGCGTTGCGTCC	TGGTGCTCACATCGAGCGTCTAGGGGCATGCGGGCTTACGAGAAAGGGGG[C/T]GTTGGATGCGCGGGAGCGCGCAGAGCCATAAACCAGCGG{CGT/TGC}TGCGTCCT
479193207	A	G	4	GGCGTTGCGTCCTATTGGTCACCAGAGGGACTCCAGCGACAAGCTTCTGCAGCGGCGAGCGATGGTGCATGGCGGGAGCGAGCTACAGAAAGAGAGGGAG	GG{CGT/TGC}TGCGTCCTATTGGTCACCAGAGGGACTCCAGCGACAAGCTTCTGC[A/G]GCGGCGAGCG{AT/GG}GGTGCA[T/C]GGCGGGAGCGAG[C/A]TACAGAAAGAGAGGGAGA
479193226	T	C	3	CACCAGAGGGACTCCAGCGACAAGCTTCTGCAGCGGCGAGCGATGGTGCATGGCGGGAGCGAGCTACAGAAAGAGAGGGAGACATTGGGGAGGCTCCAGA	CACCAGAGGGACTCCAGCGACAAGCTTCTGC[A/G]GCGGCGAGCG{AT/GG}GGTGCA[T/C]GGCGGGAGCGAG[C/A]TACAGAAAGAGAGGGAGACATTGGGGAGGCTCCAGAG
479193239	C	A	3	CCAGCGACAAGCTTCTGCAGCGGCGAGCGATGGTGCATGGCGGGAGCGAGCTACAGAAAGAGAGGGAGACATTGGGGAGGCTCCAGAGAACCGCCATCTC	CCAGCGACAAGCTTCTGC[A/G]GCGGCGAGCG{AT/GG}GGTGCA[T/C]GGCGGGAGCGAG[C/A]TACAGAAAGAGAGGGAGACATTGGGGAGGCTCCAGAGAACCGCCATCTCA
479193470	G	A	1	CCTTTGATGAGGGAGGTCATGGCGACGAGGCGGAGCTCCTAGGCATCACAGCATGGCTCGGGGAGGCTGGAGGGACACCAGAGAATCTGAAGCTAGGGTT	CCTTTGATGAGGGAGGTCATGGCGACGAGGCGGAGCTCCTAGGCATCACA[G/A]CATGGCTCGGGGAGGCTGGAGGGAC[A/G]CCAGAGAATCTGAAGCTAGGGTTC
479193496	A	G	2	GAGGCGGAGCTCCTAGGCATCACAGCATGGCTCGGGGAGGCTGGAGGGACACCAGAGAATCTGAAGCTAGGGTTCGGTATGGCGCAAGGAAGTGAGGGGG	GAGGCGGAGCTCCTAGGCATCACA[G/A]CATGGCTCGGGGAGGCTGGAGGGAC[A/G]CCAGAGAATCTGAAGCTAGGGTTCG{G/A}TATGGCGCAAGGAAGTGAGGGGGA
479193642	T	C	3	CTTATAGGCGGCGAAGGACGGCGGTGGTAACCTTGCCGCATGAACGACGATGGACGCCGTGCCACTAAGCAGGTTCCCGTCGGGGACGAAGACGACGAAC	CTTATAGGCGG{C/T}GAAGG{A/G}CGGCGGTGGTAACCTTGCCGCATGAACGACGA[T/C]GGACGCCG[T/C]GCCACTAAGCAGGTTCCCGTCGGGGACGAAGACGACGAACC
479193651	T	C	4	GGCGAAGGACGGCGGTGGTAACCTTGCCGCATGAACGACGATGGACGCCGTGCCACTAAGCAGGTTCCCGTCGGGGACGAAGACGACGAACCGACAAAAG	GG{C/T}GAAGG{A/G}CGGCGGTGGTAACCTTGCCGCATGAACGACGA[T/C]GGACGCCG[T/C]GCCACTAAGCAGGTTCCCGTCGGGGACGAAGACGACGAACCGACAAAAG{TCT/GCC}
479194023	G	A	0	CAATAATTTTGTATTTTCAAAATTCAAAACCTCTTTGAATTGTTTTCAAGGAAAGAGGGAAACTAGGGTTTTAGGGTTTGATTTATTTCTTTAATGCACA	CAATAATTTTGTATTTTCAAAATTCAAAACCTCTTTGAATTGTTTTCAAG[G/A]AAAGAGGGAAACTAGGGTTTTAGGGTTTGATTTATTTCTTTAATGCACAA
479194135	G	A	0	ATGCTCATGAATGCGCAATCAAAACCCTAATTAATCATTAGCTAAAACTGGGGTGTTACAGGTCAGGAGAAATTTCCAATCAACTATCTGGGAATACCGA	ATGCTCATGAATGCGCAATCAAAACCCTAATTAATCATTAGCTAAAACTG[G/A]GGTGTTACAGGTCAGGAGAAATTTCCAATCAACTATCTGGGAATACCGAT
479194194	A	G	2	AGGTCAGGAGAAATTTCCAATCAACTATCTGGGAATACCGATTCATTATTAGTGGCTCACAATAGCTGAATGGAAACTTGTTCAGGAAAGGCTACAAAAG	AGGTCAGGAGAAATTTCCAATCAACTATCTGGGAATACCGATTCATTATT[A/G]GTGGCTCACAATAGCTGAATGGAAACTTGTT[C/G]A[G/A]GAAAGGCTACAAAAGA
479194226	C	G	4	GAATACCGATTCATTATTAGTGGCTCACAATAGCTGAATGGAAACTTGTTCAGGAAAGGCTACAAAAGAGTCTTAATAGTTGGAAGGGAAAATTGTTATC	GAATACCGATTCATTATT[A/G]GTGGCTCACAATAGCTGAATGGAAACTTGTT[C/G]A[G/A]GAAAGGCTACAAAAGAGT[C/A]TTAATAGTTGGAAGGG[A/C]AAATTGTTATCC
479194228	G	A	4	ATACCGATTCATTATTAGTGGCTCACAATAGCTGAATGGAAACTTGTTCAGGAAAGGCTACAAAAGAGTCTTAATAGTTGGAAGGGAAAATTGTTATCCC	ATACCGATTCATTATT[A/G]GTGGCTCACAATAGCTGAATGGAAACTTGTT[C/G]A[G/A]GAAAGGCTACAAAAGAGT[C/A]TTAATAGTTGGAAGGG[A/C]AAATTGTTATCCCT
479194247	C	A	4	GGCTCACAATAGCTGAATGGAAACTTGTTCAGGAAAGGCTACAAAAGAGTCTTAATAGTTGGAAGGGAAAATTGTTATCCCTTGGTGGAAGACTAGTACT	GGCTCACAATAGCTGAATGGAAACTTGTT[C/G]A[G/A]GAAAGGCTACAAAAGAGT[C/A]TTAATAGTTGGAAGGG[A/C]AAATTGTTATCCCTTGGTGGAAGACTA[G/T]TACTC
479194264	A	C	4	TGGAAACTTGTTCAGGAAAGGCTACAAAAGAGTCTTAATAGTTGGAAGGGAAAATTGTTATCCCTTGGTGGAAGACTAGTACTCATATATTCAGTACTTA	TGGAAACTTGTT[C/G]A[G/A]GAAAGGCTACAAAAGAGT[C/A]TTAATAGTTGGAAGGG[A/C]AAATTGTTATCCCTTGGTGGAAGACTA[G/T]TACTCATATATTCAGTACTTAC
479194292	G	T	2	AGAGTCTTAATAGTTGGAAGGGAAAATTGTTATCCCTTGGTGGAAGACTAGTACTCATATATTCAGTACTTACTAACATAGTACTATATATGATATTGTT	AGAGT[C/A]TTAATAGTTGGAAGGG[A/C]AAATTGTTATCCCTTGGTGGAAGACTA[G/T]TACTCATATATTCAGTACTTACTAACATAGTACTATATATGATATTGTTT
479194363	C	T	0	ACTAACATAGTACTATATATGATATTGTTTTTTCAAATACCAAAAGGTGTCTTGAACAAAGTGGATTATTTTTGCTCAAGATTTTTTTGGCAAGGGGATA	ACTAACATAGTACTATATATGATATTGTTTTTTCAAATACCAAAAGGTGT[C/T]TTGAACAAAGTGGATTATTTTTGCTCAAGATTTTTTTGGCAAGGGGATAG
479194417	G	C	0	AACAAAGTGGATTATTTTTGCTCAAGATTTTTTTGGCAAGGGGATAGTGAGAAAAGAAGTATCGATTGGCAAGATGGAATGTGGTTTGCCACCCGAAGGA	AACAAAGTGGATTATTTTTGCTCAAGATTTTTTTGGCAAGGGGATAGTGA[G/C]AAAAGAAGTATCGATTGGCAAGATGGAATGTGGTTTGCCACCCGAAGGAG
479194675	T	C	1	GTGATTCACACTTTTGGGCAGGACTCATGGCCACCAAAAAATATTTCTTTTGTTTTGGTGCTTTCGAGATTGAGGATGGATCACATATTAGGTTTTGGGA	GTGATTCACACTTTTGGGCAGGACTCATGGCCACCAAAAAATATTTCTTT[T/C]GTTTTGGTGCTTTCGAGATTGAGGATGGATCAC[A/G]TATTAGGTTTTGGGAA
479194709	A	G	1	CAAAAAATATTTCTTTTGTTTTGGTGCTTTCGAGATTGAGGATGGATCACATATTAGGTTTTGGGAAGATAAGTGGCTTATCCAAACTACTATTCGCGAA	CAAAAAATATTTCTTT[T/C]GTTTTGGTGCTTTCGAGATTGAGGATGGATCAC[A/G]TATTAGGTTTTGGGAAGATAAGTGGCTTATCCAAACTACTATTCGCGAAC
479195333	G	A	2	GTCGCATGGAATTTTTGATAAGTATAGAACTTTATTTAGTGTGGGAGCACGTGCCATTATATGGTCGCTATGGCTTGGTAGAAATGACAAGATCTTTAAT	GT{C/T}GCATGGAATTTTTGATAAGTA{T/C}AGAACTTTATTTAGTGTGGGAGCAC[G/A]TGCCATTATATGGTCGCTATGGCTTGGTAGAAATGACAAGATCTTTAATA
479195403	G	A	0	TGGCTTGGTAGAAATGACAAGATCTTTAATAAAATTATGTCTTCACCTCTGCAGGTTATTTACCGAGCCACGACTTTTCTCCGATCATGGACCATTCTCC	TGGCTTGGTAGAAATGACAAGATCTTTAATAAAATTATGTCTTCACCTCT[G/A]CAGGTTATTTACCGAGCCACGACTTTTCTCCGATCATGGACCATTCTCCA
479195525	C	T	4	ATTTATGGAGGGATGTACGTGATTGGAAGATACGGCGAGGAATATTTTCTCCCGATATGGATGTCCGCATGACTTGAGGATTGATCTGCCATAGATTCAT	ATTTATGGAGGGATGTACGTGATTGGAAGATA{C/CA}GGCGAGGAATATTTTCT[C/T]CCGA[T/C]ATGGATGTC[C/T]GCATGACTTGAGGATTGATCTGC[C/T]ATAGATTCATG
479195530	T	C	5	TGGAGGGATGTACGTGATTGGAAGATACGGCGAGGAATATTTTCTCCCGATATGGATGTCCGCATGACTTGAGGATTGATCTGCCATAGATTCATGACTT	TGGAGGGATGTACGTGATTGGAAGATA{C/CA}GGCGAGGAATATTTTCT[C/T]CCGA[T/C]ATGGATGTC[C/T]GCATGACTTGAGGATTGATCTGC[C/T]ATAGATTCATGA[C/A]TTT
479195540	C	T	5	TACGTGATTGGAAGATACGGCGAGGAATATTTTCTCCCGATATGGATGTCCGCATGACTTGAGGATTGATCTGCCATAGATTCATGACTTTTTTCATTAG	TACGTGATTGGAAGATA{C/CA}GGCGAGGAATATTTTCT[C/T]CCGA[T/C]ATGGATGTC[C/T]GCATGACTTGAGGATTGATCTGC[C/T]ATAGATTCATGA[C/A]TTTTTTCATTAGC
479195564	C	T	5	GAATATTTTCTCCCGATATGGATGTCCGCATGACTTGAGGATTGATCTGCCATAGATTCATGACTTTTTTCATTAGCGAATTTGTGTAATGCCTGTCTAC	GAATATTTTCT[C/T]CCGA[T/C]ATGGATGTC[C/T]GCATGACTTGAGGATTGATCTGC[C/T]ATAGATTCATGA[C/A]TTTTTTCATTAGCGAATTTGTGTAATGCCTG[T/C]CTACT
479195577	C	A	4	CGATATGGATGTCCGCATGACTTGAGGATTGATCTGCCATAGATTCATGACTTTTTTCATTAGCGAATTTGTGTAATGCCTGTCTACTCTTTTTTCCTCT	CGA[T/C]ATGGATGTC[C/T]GCATGACTTGAGGATTGATCTGC[C/T]ATAGATTCATGA[C/A]TTTTTTCATTAGCGAATTTGTGTAATGCCTG[T/C]CTACTCTTTTTTCCTCTA
479195609	T	C	2	TCTGCCATAGATTCATGACTTTTTTCATTAGCGAATTTGTGTAATGCCTGTCTACTCTTTTTTCCTCTAGCTCCATTTGTTTGGCTGTGTGCATCCTAAA	TCTGC[C/T]ATAGATTCATGA[C/A]TTTTTTCATTAGCGAATTTGTGTAATGCCTG[T/C]CTACTCTTTTTTCCTCTAGCTCCATTTGTTTGGCTGTGTGCATCCTAAAC
479195693	A	C	2	CTGTGTGCATCCTAAACGTTTTTGTTAATATATGCGCCCATTTCCAAAAAAAAACTATCAATGTTATAAACAATATTATCTGTTTTAATGTTCCACTTAC	CTGTGTGCATCCTAAACGTTTTTGTTAATATATGCGCCCATTTC{C/CA}AAAAA[A/C]AAACTATCAATGTTATAAACAATATTAT{C/T}TGTTTTAATGTTCCACTTACA
479196205	T	C	2	ACCCGCCTTGGTGGAGTCGTATGGAAAAAATGTTCCACTTACACGGCTGATGTCGTGGACCTTGCGGCACGCCGGCCAGACACATTTGATACAAATTTGG	ACCCGCCTTGGTGGAGTCGTATGGAAAAAATGTTCCACTTACACGGCTGA[T/C]GTCGTGGACCTTG{C/A}GGCACGCCGGCCAGACACATTTGATA[C/T]AAATTTGGT
479196246	C	T	3	CACGGCTGATGTCGTGGACCTTGCGGCACGCCGGCCAGACACATTTGATACAAATTTGGTTAGAAAATGGATCAAGCCGGATACGTCGGTCTGTTTACAT	CACGGCTGA[T/C]GTCGTGGACCTTG{C/A}GGCACGCCGGCCAGACACATTTGATA[C/T]AAATTTGGTTAGAAAATGG[A/G]TCAAGCCGGATACGTCGGTCTGTTTACATC
479196266	A	G	3	TTGCGGCACGCCGGCCAGACACATTTGATACAAATTTGGTTAGAAAATGGATCAAGCCGGATACGTCGGTCTGTTTACATCGCGCTACTAGAGCAAGCAC	TTG{C/A}GGCACGCCGGCCAGACACATTTGATA[C/T]AAATTTGGTTAGAAAATGG[A/G]TCAAGCCGGATACGTCGGTCTGTTTACATCGCG[C/T]TACTAGAGCAAGCACG
479196300	C	T	4	TTTGGTTAGAAAATGGATCAAGCCGGATACGTCGGTCTGTTTACATCGCGCTACTAGAGCAAGCACGTCCTATCCTCTTGTCCGCGCGGACCAGGGCTTA	TTTGGTTAGAAAATGG[A/G]TCAAGCCGGATACGTCGGTCTGTTTACATCGCG[C/T]TACTAGAGCAAGCACGTCCT[A/G]TCCTCTTGTC[C/T]GCGCGGACCAGGGCT{TAG/CGA}
479196321	A	G	3	GCCGGATACGTCGGTCTGTTTACATCGCGCTACTAGAGCAAGCACGTCCTATCCTCTTGTCCGCGCGGACCAGGGCTTAGAAAGTTTGGATCGCACCGCA	GCCGGATACGTCGGTCTGTTTACATCGCG[C/T]TACTAGAGCAAGCACGTCCT[A/G]TCCTCTTGTC[C/T]GCGCGGACCAGGGCT{TAG/CGA}AAAGTTTGGATCGCACCGCAG
479196332	C	T	4	CGGTCTGTTTACATCGCGCTACTAGAGCAAGCACGTCCTATCCTCTTGTCCGCGCGGACCAGGGCTTAGAAAGTTTGGATCGCACCGCAGGAGATGCCCT	CGGTCTGTTTACATCGCG[C/T]TACTAGAGCAAGCACGTCCT[A/G]TCCTCTTGTC[C/T]GCGCGGACCAGGGCT{TAG/CGA}AAAGTTTGGATCGCACCGCAGGAGATGC{C/T}CTT
479196453	A	G	0	TCATACATATGAAAATTCAGGTGGAGATGCCCTTACATTGTATTTTGTTTATAGTAAAAAGGACAAATATGAAATGTTTTGAAAAAAATGAGGCTCATTA	TCATACATATGAAAATTCAGGTGGAGATGCCCTTACATTGTATTTTGTTT[A/G]TAGTAAAAAGGACAAATATGAAATGTTTTGAAAAAAATGAGGCTCATTAA
479196514	A	T	2	GACAAATATGAAATGTTTTGAAAAAAATGAGGCTCATTAAATAATTACACAGTTCACGTTCAAATCTAAAATGTTCTCTTTTTGGCTGAGGTCAGAATAC	GACAAATATGAAATGTTTTGAAAAAAATGAGGCTCATTAAATAATTACAC[A/T]GTTCACGTTCAAATCTAAAATGTTCTCTTTT{T/A}GGCTGAGG[T/C]CAGAATACA
479196555	T	C	2	TAATTACACAGTTCACGTTCAAATCTAAAATGTTCTCTTTTTGGCTGAGGTCAGAATACAAATTATTTTCACATGATTTTTTGCACCTATTATAAATCAC	TAATTACAC[A/T]GTTCACGTTCAAATCTAAAATGTTCTCTTTT{T/A}GGCTGAGG[T/C]CAGAATACAAATTATTTTCACATGATTTTTTGCACCTATTATAAATCACT
479198397	C	T	0	ATGGCTGATTCCTATCTTTTGGTGAAGCGAGTGAGAGGAGAACCACTCAACGCTTTCAACCAGGTGACTTTACCAGGTAGTACCACTCCCATGCAGATGC	ATGGCTGATTCCTATCTTTTGGTGAAGCGAGTGAGAGGAGAACCACTCAA[C/T]GCTTTCAACCAGGTGACTTTACCAGGTAGTACCACTCCCATGCAGATGCA
479198460	A	G	1	GTGACTTTACCAGGTAGTACCACTCCCATGCAGATGCATGCACAACATGGACGCCAGAGCATGGCGGTCAAAAAGGCTACCCCAGGTCTGCCACTCACGC	GTGACTTTACCAGGTAGTACCACTCCCATGCAGATGCATGCACAACATGG[A/G]CGCCAGAGCATGGCGGTCAAAAAGGCTACCCCAGGTCTGCCACTCA{C/T}GCC
479198565	A	T	0	GCATTCCACCAACTAACTAGCAGTGGAAAACCTAGAAATTTCTTGGCTCCATCAGAAATATAAGAAATCTCCCAAATCCCAGTATACTTCCTCCCTTTCA	GCATTCCACCAACTAACTAGCAGTGGAAAACCTAGAAATTTCTTGGCTCC[A/T]TCAGAAATATAAGAAATCTCCCAAATCCCAGTATACTTCCTCCCTTTCAT
479199004	G	T	1	TGGTTTTATAATGGTGGATATTATCTATTTCTTTGACCAGGTGTGTGGCGGATATTAGGAATATTAATATCCTGAAATCCTAAATCCAACTGTTGAACAG	TGGTTTTATAATGGTGGATATTATCTATTTCTTTGACCAGGTGTGTGGCG[G/T]ATATTAGGAATATTAATAT[C/T]CTGAAATCCTAAATCCAACTGTTGAACAGA
479199024	C	T	1	TTATCTATTTCTTTGACCAGGTGTGTGGCGGATATTAGGAATATTAATATCCTGAAATCCTAAATCCAACTGTTGAACAGATCCATGAGAGCCCAGTTGA	TTATCTATTTCTTTGACCAGGTGTGTGGCG[G/T]ATATTAGGAATATTAATAT[C/T]CTGAAATCCTAAATCCAACTGTTGAACAGATCCATGAGAGCCCAGTTGAT
479199701	G	A	0	CCTCCACCTCCACCTCCGCCTTGTTGGGCGTGCCTAGCAAGATGGGCTGCGATGAACTGCACAGAATAGTACCCCTCTGTAATCTCCTTGCAGTGTGGAC	CCTCCACCTCCACCTCCGCCTTGTTGGGCGTGCCTAGCAAGATGGGCTGC[G/A]ATGAACTGCACAGAATAGTACCCCTCTGTAATCTCCTTGCAGTGTGGACA
479199813	G	A	0	GCCTTTCATGGCTGTCCTTGTCCATCCTGAGCTCTGGCTATGGTGGTCTTGCTGAGAAAAAGTTTGTGGTGTCTTAGAGGGGGAAGGGTGTGGGTTTTAT	GCCTTTCATGGCTGTCCTTGTCCATCCTGAGCTCTGGCTATGGTGGTCTT[G/A]CTGAGAAAAAGTTTGTGGTGTCTTAGAGGGGGAAGGGTGTGGGTTTTATA
479199975	C	T	4	CATGAGTCAACTAATATTAGTTGACTTGTATTTGTCAAAATTTGGATAAACCTATATATTAAATAGTGTCTGGATTCGTTTAAATCTAAACAAATCGAAG	CATGAGTCAAC{T/TCTGGC}AAT{A/AGGTT}T{T/TATAGAGA}AGTTGACTTGTATTTGTCAAAATTTGGATAAA[C/T]CTATATATTAAATAGTGT[C/T]TGGATTCGTTTAAATCTAAACAAATCGAAGT
479199994	C	T	3	GTTGACTTGTATTTGTCAAAATTTGGATAAACCTATATATTAAATAGTGTCTGGATTCGTTTAAATCTAAACAAATCGAAGTCAACTAATATGGATCGGA	GTTGACTTGTATTTGTCAAAATTTGGATAAA[C/T]CTATATATTAAATAGTGT[C/T]TGGATTCGTTTAAATCTAAACAAATCGAAGTCAACTAATATG[G/A]ATC[G/A]GAG
479200037	G	A	2	ATAGTGTCTGGATTCGTTTAAATCTAAACAAATCGAAGTCAACTAATATGGATCGGAGGATGTACATGATTCATTTTCAGGTTTATGGTGCCAGGCCTAA	ATAGTGT[C/T]TGGATTCGTTTAAATCTAAACAAATCGAAGTCAACTAATATG[G/A]ATC[G/A]GAGGATGTACATGATTCATTTTCAGGTTTATGGTGCCAGGCCTAAA
479200041	G	A	2	TGTCTGGATTCGTTTAAATCTAAACAAATCGAAGTCAACTAATATGGATCGGAGGATGTACATGATTCATTTTCAGGTTTATGGTGCCAGGCCTAAATCG	TGT[C/T]TGGATTCGTTTAAATCTAAACAAATCGAAGTCAACTAATATG[G/A]ATC[G/A]GAGGATGTACATGATTCATTTTCAGGTTTATGGTGCCAGGCCTAAATCGA
479200138	G	A	0	TCGAGCACCGGCGCCGCATAGCAACAGTTGTCTAGCCGGTCCTCGAGGGCGGGTGTGCTCTCCACAAGGAGAAATCCTGTCCTTGGCCCCGCATCCTTCT	TCGAGCACCGGCGCCGCATAGCAACAGTTGTCTAGCCGGTCCTCGAGGGC[G/A]GGTGTGCTCTCCACAAGGAGAAATCCTGTCCTTGGCCCCGCATCCTTCTT
479200928	C	T	0	TTTGGCTAAATCTCTCCTTCTCATTCCTTGCTGCGCCGTCCATGGGGCCGCGCCCACATATTCTAGAATGTTTCCTTCATAAATATTTATGCGCAATATT	TTTGGCTAAATCTCTCCTTCTCATTCCTTGCTGCGCCGTCCATGGGGCCG[C/T]GCCCACATATTCTAGAATGTTTCCTTCATAAATATTTATGCGCAATATTC
479201405	C	T	0	AATATTTTACATAAACCAAGATGAAACTTTATATTATGTTATCCTCGTTACCCATCATATACTCTTTTATCGTTGCATATCATCAATGTCCCTGTAACCA	AATATTTTACATAAACCAAGATGAAACTTTATATTATGTTATCCTCGTTA[C/T]CCATCATATACTCTTTTATCGTTGCATATCATCAATGTCCCTGTAACCAA
479202293	A	T	0	CCGTATCCTTATTGAAGGTGTAGTCCAGGCATTACTCTTTTTTTTACGGAATTTTTTTTGAACGGATCGAGGCAGTACTCTCGTTCATCCTTTCGGGATC	CCGTATCCTTATTGAAGGTGTAGTCCAGGCATTACTCTTTTTTTTACGGA[A/T]TTTTTTTTGAACGGATCGAGGCAGTACTCTCGTTCATCCTTTCGGGATCT
479203109	G	A	0	CAGAGCACAACATGTCCCTTTTAAGGCATATGATAGTTTTATTATCTACAGTTTTCTCGACCTATGCCCTTTTCCAATGTCTCAAAACGGCGGCGCTGTC	CAGAGCACAACATGTCCCTTTTAAGGCATATGATAGTTTTATTATCTACA[G/A]TTTTCTCGACCTATGCCCTTTTCCAATGTCTCAAAACGGCGGCGCTGTCT
479203418	C	T	2	CACAGCCCGCGACTAGTGGGAGCACTAGTCCCGGGCCATGAGGCCTCTAACGGCTAGAAGCGACCGTAGTGACTAGTCCCGGGACGGACCAAGTCATTAG	CACAGCCCGCGACTAGTGGGAGCACTAGTCCCGG{G/A}CCATGAGGCCTCTAA[C/T]GGCTAGAAGCGACCGTAGTGACTAGTCCCGGGAC{G/A}GACCAAGTCATTAGT
479206067	G	A	0	GAATGCCTAAGCAGTATTAAGGTCCCGTCTGGCTTCTCGTCGAATATAAAGGGAATAATAAATATGGAAGAAAAAAGTTCCAAAACCTAAAGTCTCATGG	GAATGCCTAAGCAGTATTAAGGTCCCGTCTGGCTTCTCGTCGAATATAAA[G/A]GGAATAATAAATATGGAAGAAAAAAGTTCCAAAACCTAAAGTCTCATGGC
479206313	T	C	0	AGAATGATGTGGTCCAATGTCTTGTCAGTTTTGAGTTGGTGTTCCCTCCATCCTTCAATATTATGACGCACATGCTGGTTCACCTAGTCGAAGAGATTCC	AGAATGATGTGGTCCAATGTCTTGTCAGTTTTGAGTTGGTGTTCCCTCCA[T/C]CCTTCAATATTATGACGCACATGCTGGTTCACCTAGTCGAAGAGATTCCC
479206382	C	T	0	ACATGCTGGTTCACCTAGTCGAAGAGATTCCCATTCTCGGTCCTGTATTTCTACACAATATGTTTCCCTTTGAGAGTTTCATGGGAATCTTAAAGAAATA	ACATGCTGGTTCACCTAGTCGAAGAGATTCCCATTCTCGGTCCTGTATTT[C/T]TACACAATATGTTTCCCTTTGAGAGTTTCATGGGAATCTTAAAGAAATAT
479206464	T	A	1	GGGAATCTTAAAGAAATATGTTCGTAACCGTGCTAGGCCAGAAGGAAGCATCTCCAAGGGCTATGGAACAGAGGAGGTCATTGAATTTTGTGTTGACTTC	GGGAATCTTAAAGAAATATGTTCGTAACCGTGCTAGGCCAGAAGGAAGCA[T/A]CTCCAAGGGCTATGGAAC{AGAG/A}GAGGTCATTGAATTTTGTGTTGACTTCG
479207072	C	T	1	CGTTTGGGTGGGGTCTCCCCTTGCGCCCTTTTTTATATGTGGCCATCCCCCAGGGCTGACGCTGACCTAGGGGATTCCACGTAGGACTTCCCAGGTCAAA	CGTTTGGGTGGGGTCTCCCCTTGCGCCCTTTTTTATATGTGGCCATCCCC[C/T]AGGGCTGACGCTGACCTAGGGGATTCCA[C/T]GTAGGACTTCCCAGGTCAAAC
479207101	C	T	2	TTTTTATATGTGGCCATCCCCCAGGGCTGACGCTGACCTAGGGGATTCCACGTAGGACTTCCCAGGTCAAACCAACCTAGGACGGAAGAGTGCTCTCAAA	TTTTTATATGTGGCCATCCCC[C/T]AGGGCTGACGCTGACCTAGGGGATTCCA[C/T]GTAGGACTTCCCAGGTCAAACCAACCTAGGACGGAAGA{G/A}TGCTCTCAAAC
479207239	G	A	0	GACCGTAGCCGAGTTCGGCTAAATCTCTCCTTCTCATTCCTTGCTGCGCCGTCCATGGGGCCGCCTTGCCCCTCAAGGCAAGGCGTGTGCCCACATATTC	GACCGTAGCCGAGTTCGGCTAAATCTCTCCTTCTCATTCCTTGCTGCGCC[G/A]TCCATGGGGCCGCCTTGCCCCTCAAGGCAAGGCGTGTGCCCACATATTCT
479207734	A	G	0	CGGCGTTTTCTATTACTCAATATTTTACATAGACCAAGATGAAACTATATATTATGTTATCCTCGTTACCCATCATATACTCTTTTCTCGTTGCATATCA	CGGCGTTTTCTATTACTCAATATTTTACATAGACCAAGATGAAACTATAT[A/G]TTATGTTATCCTCGTTACCCATCATATACTCTTTTCTCGTTGCATATCAT
479207789	G	A	1	GTTATCCTCGTTACCCATCATATACTCTTTTCTCGTTGCATATCATTAATGTCCCTGTAACCAACACCTTATTCATGTATCCGGTCAAATGATGACTGGC	GTTATCCTCGTTACCCATCATATACTCTTTTCTCGTTGCATATCATTAAT[G/A]TCCC[T/C]GTAACCAACACCTTATTCATGTATCCGGTCAAATGATGACTGGCA
479207794	T	C	2	CCTCGTTACCCATCATATACTCTTTTCTCGTTGCATATCATTAATGTCCCTGTAACCAACACCTTATTCATGTATCCGGTCAAATGATGACTGGCATCAT	CCTCGTTACCCATCATATACTCTTTTCTCGTTGCATATCATTAAT[G/A]TCCC[T/C]GTAACCAACACCTTATTCATGTATCCGGTCAAATGATGACTGGCATCATA[A/G]
479207845	A	G	1	GTAACCAACACCTTATTCATGTATCCGGTCAAATGATGACTGGCATCATAATACCTGGTCAGGTCCCAGACCAAGAGGTTCTATGGGACCTGGTCCACGT	GTAACCAACACCTTATTCATGTATCCGGTCAAATGATGACTGGCATCATA[A/G]TACCTGGTCAGG{T/TCCC}CCCAGACCAAGAGGTTCTATGGGACCTGGTCCACGTA
479207920	C	T	2	AGGTTCTATGGGACCTGGTCCACGTATTTAGAGACGTGAACCAATTTCAGCAAATGACACGTGTTCAAAATAGATGAAAAACCTGGATTTAGAACTATTT	AGGTTCTATGGGACCTGGTCCACGTATTTAGAGACGTGAAC{C/T}AATTTCAG[C/T]AAATGACA[C/T]GTGTTCAAAATAGATGAAAAACCTGGATTTAGAACTATTTT
479207929	C	T	2	GGGACCTGGTCCACGTATTTAGAGACGTGAACCAATTTCAGCAAATGACACGTGTTCAAAATAGATGAAAAACCTGGATTTAGAACTATTTTGTAGATCC	GGGACCTGGTCCACGTATTTAGAGACGTGAAC{C/T}AATTTCAG[C/T]AAATGACA[C/T]GTGTTCAAAATAGATGAAAAACCTGGATTTAGAACTATTTTGTAGATCCA
479208046	C	T	0	TCATGTAAATTGACCCACTTGTGGACCAGGTCCCATAAAAATATTTTCTTCCAGATTGTATCTCTCCAGCATGGAGTAGTAATTCTCATTCTTGACATAA	TCATGTAAATTGACCCACTTGTGGACCAGGTCCCATAAAAATATTTTCTT[C/T]CAGATTGTATCTCTCCAGCATGGAGTAGTAATTCTCATTCTTGACATAAT
479208552	C	T	0	TAATAAACCTAACATGATAATGGAAATATAAGAATATCATTTTATTATTGCCTCTAGCGAATATTTCCAACAACGATGCCTTTGGGCACCGTATCCTTAT	TAATAAACCTAACATGATAATGGAAATATAAGAATATCATTTTATTATTG[C/T]CTCTAGCGAATATTTCCAACAACGATGCCTTTGGGCACCGTATCCTTATT
479209362	A	T	1	CCTTGATTCTAGCCATAACATTGGTCATTTGACCCGAAAGCCAAGAAACCATGAATGAGATAGGTCATTTTATGAAGGTTTTTTTGAGACATAATCAATA	CCTTGATTCTAGCCATAACATTG{GTC/CTT}ATTTGACCCGAAAGCCAAGAAACC[A/T]TGAATGAGATAGGTCATTTTATGAAGGTTTTTTTGAGACATAATCAATAT
479210138	G	A	2	TTTGATATTTTTACTTATAACTATGTCACATAATATGACACCACGCGAAGGTTCCACATTGTTTCGATTGTTTTTGAATTTTGTATGCCCGTTTTAAACG	TTTGATATTTTTACTTATAACTATGTCACATAATATGACACCACGCGAAG[G/A]{T/C}TCCACATTGTTTCGATTGTTTTTGAATTTTGTATGCC[C/T]GTTTTAAACGA
479210177	C	T	2	ACCACGCGAAGGTTCCACATTGTTTCGATTGTTTTTGAATTTTGTATGCCCGTTTTAAACGATCGTCAAACTTTGTCAAACGGCGGGCATGAAGATTCTT	ACCACGCGAAG[G/A]{T/C}TCCACATTGTTTCGATTGTTTTTGAATTTTGTATGCC[C/T]GTTTTAAACGATCGTCAAACTTTGTCAAACGGCGGGCATGAAGATTCTTC
479213234	C	T	1	GATCTTGGCTTTCCCTCTGTTCGCTCCGTAGAAAATTTTGATTTACTATGCCGCGAAACCCTTCAATTGTTTCGATCGTTTTTGAATTTTTTATGCCCGT	GATCTTG{G/T}CTTTCCCTCTGTTCGCTCCGTAGAAAATTTTGATTTACTATG[C/T]CGCGAAACCCTTCAATTGTTTCGATCGTTTTTGAATTTTTTATGCCCGTT
479217399	G	A	4	GGGCCGAGCCTCGCTAAACTTGCATTGGATCTTTGATAAAATAGCATATTGTGGATCTAAAAATGATTTTTGTAAAAAAAACATGAGCATCGGATCATGT	GGGCCGAGCCT{C/T}GCTAAACTTGCATTG{G/A}ATCTTTGATAAAATAGCATATT[G/A]TGGATCTAAAAATGATTTTTGTAAA{A/G}AAAACATGAGCATC{G/A}GATCATGTA
479218280	A	T	4	CGATGGCTACGCCGACGGCCCCGATGTTTGGCCGTTGGCGTAGCTTCCCAATCCTGTAGTGAACCACCCATGTTGGTTGTTTGAACTTTTCATGTGGTCG	CGATGGCTACG{C/T}CG{AC/A}GGCCCCGATGTT{T/TGGCCGTTGGCGTAGCGACC}GGCCGTTGGCGTAGCTTCCCA[A/T]TCCTGTAGT[G/A]AACCACCCATGTTGGTTGTTTGAACTTTTCATGTGGTCGG
479218290	G	A	4	GCCGACGGCCCCGATGTTTGGCCGTTGGCGTAGCTTCCCAATCCTGTAGTGAACCACCCATGTTGGTTGTTTGAACTTTTCATGTGGTCGGTGTTTCCTT	G{C/T}CG{AC/A}GGCCCCGATGTT{T/TGGCCGTTGGCGTAGCGACC}GGCCGTTGGCGTAGCTTCCCA[A/T]TCCTGTAGT[G/A]AACCACCCATGTTGGTTGTTTGAACTTTTCATGTGGTCGGTGTTTCCTTG
479218624	G	A	0	TATCAATAGAGAACTAAGCTTTTGCGTGGTTATAGAAAAAAAACTAAATTGAAATTAGAGCAATAGGTCAAACCAACCAAAAAATGGTCACTTGGTTACA	TATCAATAGAGAACTAAGCTTTTGCGTGGTTATAGAAAAAAAACTAAATT[G/A]AAATTAGAGCAATAGGTCAAACCAACCAAAAAATGGTCACTTGGTTACAC
479218815	A	G	0	CAGAGCACCACATGTCCCTTTTAAGGCATATGATAGTTTTATTATCTACAATTTTCTTGACCTATGCCCTTTTCCAATGTCTCAAAACGGCGGCGCTGTC	CAGAGCACCACATGTCCCTTTTAAGGCATATGATAGTTTTATTATCTACA[A/G]TTTTCTTGACCTATGCCCTTTTCCAATGTCTCAAAACGGCGGCGCTGTCT
479219066	C	T	0	CTGGCACTCCAACGCGATGTTGGACGATCCTTGTACTCAGTCTTGGAGCGCGGGGCGGGCGAGTATCCCTTGTGTCACTGGTGTATGTGGCGTTGCTGTG	CTGGCACTCCAACGCGATGTTGGACGATCCTTGTACTCAGTCTTGGAGCG[C/T]GGGGCGGGCGAGTATCCCTTGTGTCACTGGTGTATGTGGCGTTGCTGTGA
479219292	G	T	0	AGCGTCGAACGATGTTCGCCGGTTCTATCTCTGGCCATAGGCATGGCCCTGCCGCGCCTGAGTTCCTCTCAGGATTTCTCTCCCTCCTTGGCTGGAGGGT	AGCGTCGAACGATGTTCGCCGGTTCTATCTCTGGCCATAGGCATGGCCCT[G/T]CCGCGCCTGAGTTCCTCTCAGGATTTCTCTCCCTCCTTGGCTGGAGGGTC
479227339	A	G	0	GGTGCTAATTAAATGCTTACTATTATTGATGACTACTCAAGAAAAGTGTGACCATATTTTATGAAACATAAATCTAATCTTTTTGATGATTTTAAGAAGT	GGTGCTAATTAAATGCTTACTATTATTGATGACTACTCAAGAAAAGTGTG[A/G]CCATATTTTATGAAACATAAATCTAATCTTTTTGATGATTTTAAGAAGTG
479227540	C	T	0	AATGATGGTATGATCAGGCACCACACTATCCCTTACACTCCTCAGCAGAACGGCATGGCTGAGCACATGATTAGAACCATCATCTTGAGGGCTCACTATA	AATGATGGTATGATCAGGCACCACACTATCCCTTACACTCCTCAGCAGAA[C/T]GGCATGGCTGAGCACATGATTAGAACCATCATCTTGAGGGCTCACTATAT
479228643	C	T	2	TGTCATTGGACAAAGCAACACGATCTTCTTCAGACTCGACTCTCCGGACTCGAATCCGGAATGATGCTGGTGATATTCGACTCAGGCCGTTGAGGTCTTA	TGTCATTGGACAAAGCAACACGATCTTCTTCAGACTCGACTCTCCGGACT[C/T]GAAT[C/T]CGGAATGATGCTGGTGATATTCGACT[C/T]AGGCCGTTGAGGTCTTAC
479228648	C	T	2	TTGGACAAAGCAACACGATCTTCTTCAGACTCGACTCTCCGGACTCGAATCCGGAATGATGCTGGTGATATTCGACTCAGGCCGTTGAGGTCTTACAGGA	TTGGACAAAGCAACACGATCTTCTTCAGACTCGACTCTCCGGACT[C/T]GAAT[C/T]CGGAATGATGCTGGTGATATTCGACT[C/T]AGGCCGTTGAGGTCTTACAGGAG
479228675	C	T	2	GACTCGACTCTCCGGACTCGAATCCGGAATGATGCTGGTGATATTCGACTCAGGCCGTTGAGGTCTTACAGGAGTCGAATTCCAGTGTCTTAAGTTTAGT	GACTCGACTCTCCGGACT[C/T]GAAT[C/T]CGGAATGATGCTGGTGATATTCGACT[C/T]AGGCCGTTGAGGTCTTACAGGAGTCGAATTCCAGTGTCTTAAGTTTAGTA
479229667	A	T	0	TATACCTCGGGGAAAAATAGAGGATTTTTACCCCTTCGGCATTTGCTTCCATCTTCCACCATTTCTACCATTTCTTGAGCTCTTGCACACTATACATCCT	TATACCTCGGGGAAAAATAGAGGATTTTTACCCCTTCGGCATTTGCTTCC[A/T]TCTTCCACCATTTCTACCATTTCTTGAGCTCTTGCACACTATACATCCTC
479229890	G	A	0	GCTGCTCCAAGCCGTATCACTCATATGAGGGAATCGAACTTGCACAAACTGCGTGAGGCCGGCTTGATTTCCAAGACCAAGGGCGACGCCATCCTGCCGG	GCTGCTCCAAGCCGTATCACTCATATGAGGGAATCGAACTTGCACAAACT[G/A]CGTGAGGCCGGCTTGATTTCCAAGACCAAGGGCGACGCCATCCTGCCGGA
479230034	T	C	0	TTCTTTGCGTTTATCATTCGTGATCTGTCGTTTCCTGCCCACGAATTTCTTCGTGGGCTCCTTTTTCTCTACGGGATTAATCTTCATCATCTGTCTCCCA	TTCTTTGCGTTTATCATTCGTGATCTGTCGTTTCCTGCCCACGAATTTCT[T/C]CGTGGGCTCCTTTTTCTCTACGGGATTAATCTTCATCATCTGTCTCCCAA
479231064	G	A	3	CCTTCCTTGAGAACCACAGTGGCGATGAGGGTGCGACCTCCTCCCCCATTGCATCCATGCCTGTTCGGGCGATGGCTCCGAGGCCGCCGGCCAAGAAGAA	CCTTCCTTGAGAACCACAGTGGCGATGAGGGTGCGACCTCCTCCCCCATT[G/A]CA[T/G]CCATGCCTGTTCGGGCGATGGCTCCGAGGCCG{C/T}CGGCCAAGAAGAA[G/T]
479231067	T	G	3	TCCTTGAGAACCACAGTGGCGATGAGGGTGCGACCTCCTCCCCCATTGCATCCATGCCTGTTCGGGCGATGGCTCCGAGGCCGCCGGCCAAGAAGAAGAA	TCCTTGAGAACCACAGTGGCGATGAGGGTGCGACCTCCTCCCCCATT[G/A]CA[T/G]CCATGCCTGTTCGGGCGATGGCTCCGAGGCCG{C/T}CGGCCAAGAAGAA[G/T]AAG
479231114	G	T	3	GCATCCATGCCTGTTCGGGCGATGGCTCCGAGGCCGCCGGCCAAGAAGAAGAAGAAGGATGCTCTTGTCTTCAACCTGTCAGACATACCATCATAAGTTA	[G/A]CA[T/G]CCATGCCTGTTCGGGCGATGGCTCCGAGGCCG{C/T}CGGCCAAGAAGAA[G/T]AAGAAGGATGCTCTTGTCTTCAACCTGTCAGACATACCATCATAAGTTAT
479231225	G	A	1	CCTTGTTATTTGTTGATATGCTAAGTATTTGTTGATATGATAAGTATTCTGATCACAAGTGGATTTGGTTCCTCGTAACTGCTAGCAGTAATCATTCAGA	CCTTGTTATTTGTTGATATGCTAAGTATTTGTTGATATGATAAGTATTCT[G/A]ATCACAAGTGGATTT[G/A]GTTCCTCGTAACTGCTAGCAGTAATCATTCAGAA
479231241	G	A	1	TATGCTAAGTATTTGTTGATATGATAAGTATTCTGATCACAAGTGGATTTGGTTCCTCGTAACTGCTAGCAGTAATCATTCAGAAGAGTCCCTCGAAGAG	TATGCTAAGTATTTGTTGATATGATAAGTATTCT[G/A]ATCACAAGTGGATTT[G/A]GTTCCTCGTAACTGCTAGCAGTAATCATTCAGAAGAGTCCCTCGAAGAGA
479231445	C	A	3	GCGCTCGTTGTGTGGAAGATGAAAATGAAACCTTCGGAGTCCACAGCTGACCATGTAAGTGCCTTTTCTATTTAACATGAGTGAGCCCCTGAGCCTTCTT	GCGCTCGTTGTGTGGAAGAT{G/C}AAAATGAAACCTTCGGAGTCCACAGCTGA[C/A]CATGTAAGTGCCTTTT{C/G}TATTTA[A/G]CATGAGTGAGCCCCTGAGCCTTCTTT
479231469	A	G	2	ATGAAACCTTCGGAGTCCACAGCTGACCATGTAAGTGCCTTTTCTATTTAACATGAGTGAGCCCCTGAGCCTTCTTTTCACCAATTACGTTGATTTCCTT	ATGAAACCTTCGGAGTCCACAGCTGA[C/A]CATGTAAGTGCCTTTT{C/G}TATTTA[A/G]CATGAGTGAGCCCCTGAGCCTTCTTTTCACCAATTACGTTGATTTCCTTG
479231855	C	T	0	GCAGCTCGCAGCGTCATGAGAGAAGGCCATGGCGGAGAAGTTCATGGTTGCTGTCGAGGAGATATCCGGTAAGACACCCTATTCTTTTTGGAGTGTTCCA	GCAGCTCGCAGCGTCATGAGAGAAGGCCATGGCGGAGAAGTTCATGGTTG[C/T]TGTCGAGGAGATATCCGGTAAGACACCCTATTCTTTTTGGAGTGTTCCAT
479232036	G	A	3	ATAGCTCCCTGGAGAATGGGGATCCCCTTGCAGATGCTGCTGCGGCAATCGAAGATCGCTGCTCCTCTACCGTGGAATCTCTCGACAAAGCCAAGAAGGT	ATAGCTCCCTGGAGAATGGGGATCCCCTTGCAGATGCTGCT{G/A}CGGCAATC[G/A]AAGATCGCTGCTCCTCTACCGTGGAATCTCTCG{AC/A}{A/G}AAGCCAAGAAGGTC
479233325	C	T	2	TTAGTAAGGAGATTAGATCTCTGTGATTTTGTCAGCGATAACGCGGGCAGCTTCAGGGGAAAAACTCCTCCGCGCAACGGCGTCTTCATCAACCTGGGCA	TTAGTAAGGAGATTAGATCTCTGTGA{TTT/CTA}TGTCAGCGATAACGCGGGCAG[C/T]TTCAGGGGAAAAACTCCTCCGCGCAACGGCGTCTTCATCAACCT[G/A]GGCAT
479233370	G	A	1	GGCAGCTTCAGGGGAAAAACTCCTCCGCGCAACGGCGTCTTCATCAACCTGGGCATGCACCAGATCTATGTCGGCGTCGACACCTCCGGCATTTATCCTC	GGCAG[C/T]TTCAGGGGAAAAACTCCTCCGCGCAACGGCGTCTTCATCAACCT[G/A]GGCATGCACCAGATCTATGTCGGCGTCGACACCTCCGGCATTTATCCTCA
479233663	C	A	0	AGATCCTTCAGCAGCCAACCCAGCCGAGGTGCAGGAGACGACCCCAAAGGCACCGAGGGTAAGATGGCTACCTCTGGAAAGATCAGAAAATATTCTCCAG	AGATCCTTCAGCAGCCAACCCAGCCGAGGTGCAGGAGACGACCCCAAAGG[C/A]ACCGAGGGTAAGATGGCTACCTCTGGAAAGATCAGAAAATATTCTCCAGG
479233738	C	A	0	GGAAAGATCAGAAAATATTCTCCAGGCAACTATAGATAATCTGACTACGCCTGTAGCGCCGATACTTGATCCGGCTAATGCTCAGGCAGAATTAGAGGAA	GGAAAGATCAGAAAATATTCTCCAGGCAACTATAGATAATCTGACTACGC[C/A]TGTAGCGCCGATACTTGATCCGGCTAATGCTCAGGCAGAATTAGAGGAAA
479234908	C	T	1	TGGAAACTTGCGATGGGCAGTAAGATATATCCCGCAAATGCTGGAAGGACCGGCCAGAGTATGGCTGAATAATCTGCCCCCAAGCAGCATCAACTGCTGG	TGGAAACTTGCGATGGGCAGTAAGATATATCCCGCAAATGCTGGAAGGAC[C/T]GGCCAGAGTATGGCTGAATAATCTGCCCCCAAGCAGCATCAACTG{C/T}TGGT
479235903	G	A	0	AGGGAACATCATCAATCATATTGCGTGTTCACAACAGAACAGCAAGACAGGCAAAGTGTATAGTGCTGGCATATGGAAGTAAATGCAGTTATGCCGGCAG	AGGGAACATCATCAATCATATTGCGTGTTCACAACAGAACAGCAAGACAG[G/A]CAAAGTGTATAGTGCTGGCATATGGAAGTAAATGCAGTTATGCCGGCAGT
479236583	G	A	0	TCTCGCTCAGTCGGCGCAACTGAATATGCCGGCATTGGCCAACCCACATGGAAGTGTTTCTTTCCAAACAACTAAAGAAACGAAAAAAGTCCAGATAGAT	TCTCGCTCAGTCGGCGCAACTGAATATGCCGGCATTGGCCAACCCACATG[G/A]AAGTGTTTCTTTCCAAACAACTAAAGAAACGAAAAAAGTCCAGATAGATG
479236675	G	T	0	AGATAGATGAGCAGTTCCCAGAACGCACCATCACAATTGGTGCCGGCCTAGATCCCAAATAGGAAGGCGAGCTCACCAACTTCCTCCATGAGAATCGGGA	AGATAGATGAGCAGTTCCCAGAACGCACCATCACAATTGGTGCCGGCCTA[G/T]ATCCCAAATAGGAAGGCGAGCTCACCAACTTCCTCCATGAGAATCGGGAC
479236909	C	A	0	TAGGGGATGAGATAGCTCGGCTCCTGGCGACCGGGTCCATCATGGAAGTGCTTTATCCGGATTGGCTATCAAACCCAGTGTTGGTAGAAAAGAAAAAAGG	TAGGGGATGAGATAGCTCGGCTCCTGGCGACCGGGTCCATCATGGAAGTG[C/A]TTTATCCGGATTGGCTATCAAACCCAGTGTTGGTAGAAAAGAAAAAAGGA
479237161	G	A	0	TCTTGTTTTCACCAGATACCGTTAAATCCGGCCGATCAAATAAAAACTGCGTTTATTACCCCGTACGGGGCTTATTGCTATCGCACCATGCCATTCGGCC	TCTTGTTTTCACCAGATACCGTTAAATCCGGCCGATCAAATAAAAACTGC[G/A]TTTATTACCCCGTACGGGGCTTATTGCTATCGCACCATGCCATTCGGCCT
479237282	C	T	4	ACCAGAGATGTATGCAAAAATGTCTGCATGAACAGATAGGAAAAAATGTACAAGTATATGTAGATGATGTGGTTATCAAAACCAAAGAAAGCAAAACGAT	ACCAGAGATGTATGCAAAAATGTCTGCATGAACAGATAGGAAAAAATGTA[C/T]AAGTATATGTA{G/T}ATGATGTG{GT/CC}TATCAAAA{C/G}CAAAGAAAGCAAAAC{GA/AC}TA
479237857	T	C	1	GTTGGTACACTGTTGAACGAGCCGCGGTTGTCAGGGGGATCGCCCCCAGGTAGGCTAACCGGAGAAGATGCAGAGCACAAGCACGACAGCCGGCTGGGAG	GTTGGTACACTGTTGAACGAGCCGCGGTTGTCAGGGGGATCGCCCCCAGG[T/C]AGGCTAACCGGAGAAGATGCAGAGCACAAGCA{C/T}GACAGCCGGCTGGGAGT
479238122	G	A	2	GCCGGGTGAAGCAAGCAAGGGCAGAAGTGTCTGGATGGATCCAACCATCCGGCCCAGGGAGACCAGCCAGCTAGGTCACTCTATCCGGCCACCCAAGACA	GCCGGGTGAAGCAAGCAAGGGCA{G/T}AAGTGTCTGGATGGATCCAACCATCC[G/A]G{C/A}CCAGGGAGACCAGCCAGCTAGGTCACTCTATCCGGCCACCCAAGACAG
479238901	C	T	1	GGCCTCGTGCTTAGGCTCGGACAGTTCGACTGCGTCATCGACAACGCCAGCTGCTTTGCCGGATCCAGCTTTTCGGCTAATAGCACCGTCCTGCTGTTCA	GGCCTCGTGCTTAGGCTCGGACAGTTCGACTGCGTCATCGACAACGCCAG[C/T]TGCTTTGCCGGATCCAG[C/T]TTTTCGGCTAATAGCACCGTCCTGCTGTTCAG
479238919	C	T	1	GGACAGTTCGACTGCGTCATCGACAACGCCAGCTGCTTTGCCGGATCCAGCTTTTCGGCTAATAGCACCGTCCTGCTGTTCAGCGATCTACCCACCTATG	GGACAGTTCGACTGCGTCATCGACAACGCCAG[C/T]TGCTTTGCCGGATCCAG[C/T]TTTTCGGCTAATAGCACCGTCCTGCTGTTCAGCGATCTACCCACCTATGT
479239016	A	G	1	ATGTCGCCACCGTGCCAGAGCGTTTCCCCCGGGAAACCGTCTCCTGCACTAAGCCATTTCCCTCAGCCGGCAATGCGCTCTCCGCTCCCAGCGTCGTGGA	ATGTCGCCACCGTGCCAGAGCGTTTCCCCCGGGAAACCGTCTCCTGCACT[A/G]AGCCATT[T/G]CCCTCAGCCGGCAATGCGCTCTCCGCTCCCAGCGTCGTGGAT
479239024	T	G	1	ACCGTGCCAGAGCGTTTCCCCCGGGAAACCGTCTCCTGCACTAAGCCATTTCCCTCAGCCGGCAATGCGCTCTCCGCTCCCAGCGTCGTGGATGTGATGA	ACCGTGCCAGAGCGTTTCCCCCGGGAAACCGTCTCCTGCACT[A/G]AGCCATT[T/G]CCCTCAGCCGGCAATGCGCTCTCCGCTCCCAGCGTCGTGGATGTGATGAT
479243808	C	A	0	GATTTTGAATCATTTGACACATGCGAACCATGCCTCATGGGCAAGATGATCAAAACCCCGTTCTCCGGTATGATAGAGCGAGCAACAGACTTGTTGGAAA	GATTTTGAATCATTTGACACATGCGAACCATGCCTCATGGGCAAGATGAT[C/A]AAAACCCCGTTCTCCGGTATGATAGAGCGAGCAACAGACTTGTTGGAAAT
479246035	C	T	1	TTGCGGGGTAGCTAAATAACTTGAACCGTTTAATTAATTGTTGGGACCCCCGGTTCCGCTTAATATGGTCTAATCGCATCACATCTTTGCCATGCCATAC	TTGCGGGGTAGCTAAA{T/G}AACTTGAACCGTTTAATTAATTGTTGGGACCCC[C/T]GGTTCCGCTTAATATGGTCTAATCGCATCACATCTTTGCCATGCCATACA
479246153	T	C	2	CGATCTTCTGCCGTGGTATTAAATATTGCATCCGGTGTTTCTTCTAGCGTTTTGCTTCTTCGCGGATAAGGCCGTTGAGTTGATGTGAGCTTCGCCCCGA	CGATCTTCTGCCGTGGTATTAAATATTGCATCCGGTGTTTCTTCTAG{C/A}GT[T/C]TTGCTTCTTCGCGGATAAGGCC[G/A]TTGAGTTGATGTGAGCTTCGCCCCGAT
479246176	G	A	2	TATTGCATCCGGTGTTTCTTCTAGCGTTTTGCTTCTTCGCGGATAAGGCCGTTGAGTTGATGTGAGCTTCGCCCCGATCTTCGGTTGAACCTTCGACAAT	TATTGCATCCGGTGTTTCTTCTAG{C/A}GT[T/C]TTGCTTCTTCGCGGATAAGGCC[G/A]TTGAGTTGATGTGAGCTTCGCCCCGATCTTCGGTTGAACCTTCGACAATG
479247600	C	T	1	GTATCAGGTTGGTTCCGAATAGGTCTTTCTCACCCCTCTCTGACTGCCGCCAGTTGTATCGAGTCTCTATAGGTTGTTTAGTGCATGCTGCCGCTGCCGC	GTATCAGGTTGGTTCCGAATAGGTCTTTCTCACCCCTCTCTGACTGCCGC[C/T]AGTTGTATCGAGTCTCTATAGGTTGTTTAGTGCATG{CTGC/TTGC,TTGT}CGCTGCCGCT
479248471	G	T	0	GCTATCTGAGTGATCCTATATCTGAGGTATCAATTCTTTGTTCCTTGTTTGTGCCTTCCGGTGTTTTCCGACGCGACGACATCATCCACGCCAGATCCGA	GCTATCTGAGTGATCCTATATCTGAGGTATCAATTCTTTGTTCCTTGTTT[G/T]TGCCTTCCGGTGTTTTCCGACGCGACGACATCATCCACGCCAGATCCGAT
479248541	G	A	0	ACGCGACGACATCATCCACGCCAGATCCGATGCAGAGTCTGCATCACTCCGTTGTTCCGAACCTCGCTTGTCGAGATCTTTAGTCTAATTCCGAGAGTTG	ACGCGACGACATCATCCACGCCAGATCCGATGCAGAGTCTGCATCACTCC[G/A]TTGTTCCGAACCTCGCTTGTCGAGATCTTTAGTCTAATTCCGAGAGTTGG
479255751	C	T	1	TGAGATCGCCCGGCTGCTGGCTGCCGGCTTCATCATGGAAGTGTACCACCCGGACTGGCTGGACAACCCAGTCCTGGTGCTGAAGAAGAACAAGACCTCG	TGAGATCGC{CCGG/TCGA}CTGCTGGCTGCCGGCTTCATCATGGAAGTGTACCACC[C/T]GGACTGGCTGGACAACCCAGTCCTGGTGCTGAAGAAGAACAAGACCTCGC
479255857	C	T	0	TGTATCGACTACACGAGCCTGAACAAGGACTGTCCGAAAGATCCTTTCGCCCAGCCCCGTATTGATTAAGTGATTGACTCTACGGCCGGCTGCGACCTAC	TGTATCGACTACACGAGCCTGAACAAGGACTGTCCGAAAGATCCTTTCGC[C/T]CAGCCCCGTATTGATTAAGTGATTGACTCTACGGCCGGCTGCGACCTACT
479256551	G	A	2	AAGTCTATGAGCGACTCTGCGAATCCCACATAGACTCAGGGACTAATGTCGGGGATATAACCCCAGGTACCCTAGAGTTGAGGTATAAAGAGATCTCTAG	AAGTCTATGAGCGACTCT{GC/AG}GAATCCCACATA{G/A}ACTCAGGGACTAATGTC[G/A]GGGATATAACCCCAGGTACCCTAGAGTTGAGGTATAAAGAGATCTCTAGA
479256796	C	A	0	GCCAAAATAGCACATGCGGGCCAAATTAACCTCCACTCGACCGTACTGGGCCGAATCACCTCAGATCTGGCCCATCCCACCAAAACACTTCCCTGAACTC	GCCAAAATAGCACATGCGGGCCAAATTAACCTCCACTCGACCGTACTGGG[C/A]CGAATCACCTCAGATCTGGCCCATCCCACCAAAACACTTCCCTGAACTCC
479257128	C	T	1	GTCAAGCAGTCCGGCTGGGCTGATACCATTCTGGGCCGAGTAAAGAGCACCTGCCTGGGCAGCTCACTAGATAATTCGGGGAAGTAAGCAAATAACCCGG	GTCAAGCAGTCCGGCTGGGCTGATACCATTCTGGGCCGAGTAAAGAGCAC[C/T]TGC[C/A]TGGGCAGCTCACTAGATAATTCGGGGAAGTAAGCAAATAACCCGGT
479257132	C	A	1	AGCAGTCCGGCTGGGCTGATACCATTCTGGGCCGAGTAAAGAGCACCTGCCTGGGCAGCTCACTAGATAATTCGGGGAAGTAAGCAAATAACCCGGTTGT	AGCAGTCCGGCTGGGCTGATACCATTCTGGGCCGAGTAAAGAGCAC[C/T]TGC[C/A]TGGGCAGCTCACTAGATAATTCGGGGAAGTAAGCAAATAACCCGGTTGTG
479257324	C	T	0	GCCAAATTATATCACCCCGTAAGCCCCCTTATTCACACCCGGACACACCCCGACTTCTACAACGACATACAATCAAGTCAGGACAAGACCAACAAGTTTC	GCCAAATTATATCACCCCGTAAGCCCCCTTATTCACACCCGGACACACCC[C/T]GACTTCTACAACGACATACAATCAAGTCAGGACAAGACCAACAAGTTTCG
479258249	A	G	2	CGAGTACGCCATGGAGGGGTCCTCACAGTGCCTATTTAGAGACGTGGGGGAAGGCGTACGGTTGACGGGTACGAGGTAATACAGCTTACCCAGGTTCAGA	CGAGTAC{G/A}CCATGGAGGGGTCCTCACAGTGCCTATTTAGAGACGTGGGGG[A/G]AGGCGTACGGTTGACGGGTACGAGGTAATA[C/T]AGCTTACCCAGGTTCAGAT
479258280	C	T	1	CTATTTAGAGACGTGGGGGAAGGCGTACGGTTGACGGGTACGAGGTAATACAGCTTACCCAGGTTCAGATCCCACAACGGTGGTGGAATCCTACTCCTGC	CTATTTAGAGACGTGGGGG[A/G]AGGCGTACGGTTGACGGGTACGAGGTAATA[C/T]AGCTTACCCAGGTTCAGATCCCACAACGGTGGTGGAATCCTACTCCTGCT
479258450	A	G	0	ATCTGACTTGTGCCCTAAAGGCTCCCATAGGCCCAATTTATATAGTCGCCAGGTCCTAGGGTTACAGGGAAAAGTCCTAGCAAGACAGTTTACAGAGTTC	ATCTGACTTGTGCCCTAAAGGCTCCCATAGGCCCAATTTATATAGTCGCC[A/G]GGTCCTAGGGTTACAGGGAAAAGTCCTAGCAAGACAGTTTACAGAGTTCT
479259499	C	G	0	GGAGGAAGAAGGCGACTCCCACAAGGGGGATTGGCGCGGCTAAGATATCACGGGCAGTGATATCAAGGAGCTGGTCATCAAAGGCTATCTCCCCGCGACG	GGAGGAAGAAGGCGACTCCCACAAGGGGGATTGGCGCGGCTAAGATATCA[C/G]GGGCAGTGATATCAAGGAGCTGGTCATCAAAGGCTATCTCCCCGCGACGG
479260150	A	C	0	GGAGACGGGTCTAACCAGATCAGACCTAGCCATGTGTTGGTTCGTCAGGCAGATCCAGCCTCTGCAGCACCGCTCCAAGCTGATGCATGAGTACTCTAAG	GGAGACGGGTCTAACCAGATCAGACCTAGCCATGTGTTGGTTCGTCAGGC[A/C]GATCCAGCCTCTGCAGCACCGCTCCAAGCTGATGCATGAGTACTCTAAGG
479260353	A	G	0	TCACCATCACCTACGACATGTTCGAGGAGGGCAAGTGCCCAGAGGTACCTATTTATTTTTCGTGTATGACATATACTCTAGTTCTTCCGTCTAGCCATTA	TCACCATCACCTACGACATGTTCGAGGAGGGCAAGTGCCCAGAGGTACCT[A/G]TTTATTTTTCGTGTATGACATATACTCTAGTTCTTCCGTCTAGCCATTAC
479260594	T	C	0	CCTCCGACATTTTCCATTGTTCGTCTTTTTCCTGTACTTATACTTTTGCATGTTTTAGGAAGAAAGCTGGCTTGAGTTTGAAGAAGACCTTGAAAACCTT	CCTCCGACATTTTCCATTGTTCGTCTTTTTCCTGTACTTATACTTTTGCA[T/C]GTTTTAGGAAGAAAGCTGGCTTGAGTTTGAAGAAGACCTTGAAAACCTTG
479260717	A	G	0	ATGCGTTGTAGCGAGATGTGCCACACCAAGCATCTCCCGCCATCGCCCCCACCACTCCTAGTGTCCAGCCTACTGCCGCGCCGACAAGATCTCAAGCTAA	ATGCGTTGTAGCGAGATGTGCCACACCAAGCATCTCCCGCCATCGCCCCC[A/G]CCACTCCTAGTGTCCAGCCTACTGCCGCGCCGACAAGATCTCAAGCTAAG
479262170	C	T	0	GATACCCTTCCCTCTCTTTGTTCCCCAGCGCGCGGCACCCAGCAGCCCAGCAGAGCCCATGCGCAGCCCACCAGGACCAATACCGCTTCGGTCATTTCCC	GATACCCTTCCCTCTCTTTGTTCCCCAGCGCGCGGCACCCAGCAGCCCAG[C/T]AGAGCCCATGCGCAGCCCACCAGGACCAATACCGCTTCGGTCATTTCCCT
479262523	G	T	2	GTTGGAACCGCCATTTCTGACTCCTTCTTTTGCCCCAAACGGTGCATGCAGGAGAAGCCCGAGACGCCACAATCGACAGCTCCTTACCGAGCTCCGGTCG	GTTGGAACCGCCATTTCTGACTCCTTCTTTTG{C/A}CCCAAACGGTGCATGCA[G/T]GAGAAGCCCGAGACGCCACAATCGACAGCTCCTTACCGAGCTCC[G/A]GTCGT
479262568	G	A	2	ATGCAGGAGAAGCCCGAGACGCCACAATCGACAGCTCCTTACCGAGCTCCGGTCGTCGCCGTCGCCGTCGATTCCAGCCATGCCACACCCTCCCGACCAC	ATGCA[G/T]GAGAAGCCCGAGACGCCACAATCGACAGCTCCTTACCGAGCTCC[G/A]GTCGTCGCCGTCGCCGTCGATTCCAGCCATGCCACACCCTCC[C/T]GACCACA
479262611	C	T	2	GAGCTCCGGTCGTCGCCGTCGCCGTCGATTCCAGCCATGCCACACCCTCCCGACCACACGGTCGCAACCCTGGTGAGCCCCTGAGCATACCAGTGCTCTC	GAGCTCC[G/A]GTCGTCGCCGTCGCCGTCGATTCCAGCCATGCCACACCCTCC[C/T]GACCACACGGTCGCAACCCTGGTGAGCCCCTGAGCATACCAGTG{C/A}TCTCC
479262840	C	T	1	CTCCTCTTCCTAACGCACCCCTCCGCTTGCTCTCTCCCTCCCTATATCGTCGCTGCCACAACTACCTACAGCCACCACCGTCGCCCGTCGTTGCACTTGC	CTCCTCTTCCTAACGCACCCCTCCGCTTGCTCTCTCCCTCCCTATATCGT[C/T][G/A]CTGCCACAACTACCTACAGCCACCACCGTCGCCCGTCGTTGCACTTGCT
479262841	G	A	1	TCCTCTTCCTAACGCACCCCTCCGCTTGCTCTCTCCCTCCCTATATCGTCGCTGCCACAACTACCTACAGCCACCACCGTCGCCCGTCGTTGCACTTGCT	TCCTCTTCCTAACGCACCCCTCCGCTTGCTCTCTCCCTCCCTATATCGT[C/T][G/A]CTGCCACAACTACCTACAGCCACCACCGTCGCCCGTCGTTGCACTTGCTG
479262898	C	T	0	CAACTACCTACAGCCACCACCGTCGCCCGTCGTTGCACTTGCTGTTCCAGCGACCTAATCCTAGCGGCGCCGCCCCTATTAGACTTCCCGCGTCGCGCTC	CAACTACCTACAGCCACCACCGTCGCCCGTCGTTGCACTTGCTGTTCCAG[C/T]GACCTAATCCTAGCGGCGCCGCCCCTATTAGACTTCCCGCGTCGCGCTCG
479262990	G	A	0	TCGCGCTCGTTCGAACACACCTTCTCCCGCGTCTCCGTTCGTCCTCGAGCGCCGGCAACCGCCATCGTCTAGCCGCTCTCCAGCGTGATCACGTGTCGCC	TCGCGCTCGTTCGAACACACCTTCTCCCGCGTCTCCGTTCGTCCTCGAGC[G/A]CCGGCAACCGCCATCGTCTAGCCGCTCTCCAGCGTGATCACGTGTCGCCG
479263417	A	C	0	CAACTTACATGACAAGTATAATTAGAACAACATAGTAACCCCTCTCATATACTCCGGAGTTTTCCTAAGTTAGGGTTTCTACCCCTCGGAACCCCGATTA	CAACTTACATGACAAGTATAATTAGAACAACATAGTAACCCCTCTCATAT[A/C]CTCCGGAGTTTTCCTAAGTTAGGGTTTCTACCCCTCGGAACCCCGATTAA
479264380	C	T	1	GGGTAGACAGCGCCCCTGGTAAACCAACCTGGCCTCACATATTTAAGTACCGGCTTCGGGATTTGACCCGTTACGGCGGAACCATACTTATTGCGCGACT	GGGTAGACAGCGCCCCTGGTAAACCAACCTGGCCTCACATATTTAAGTAC[C/T]GGCTTCGGGATTTGACCCGT[T/C]ACGGCGGAACCATACTTATTGCGCGACTC
479264401	T	C	2	AACCAACCTGGCCTCACATATTTAAGTACCGGCTTCGGGATTTGACCCGTTACGGCGGAACCATACTTATTGCGCGACTCATGGTATCGGCGAAAGCAAG	AACCAACCTGGCCTCACATATTTAAGTAC[C/T]GGCTTCGGGATTTGACCCGT[T/C]ACGGCGGAACCATACTTATTGCGCGACTCATGGT{A/C}TCGGCGAAAGCAAGG
479264493	G	A	0	AAAGCAAGGTAAAGGTCGTGTCTAACCACACCCTCTGTCAGCACACCAAGGAAGTGTGTCAAGTGGCATTAAGAGTCGGTTGGTACGTCTGGGTAAAATT	AAAGCAAGGTAAAGGTCGTGTCTAACCACACCCTCTGTCAGCACACCAAG[G/A]AAGTGTGTCAAGTGGCATTAAGAGTCGGTTGGTACGTCTGGGTAAAATTG
479264742	G	T	1	GGGGTGATCCTTGTTAGTAGATGATGATGATGATTTGGTGGATATCAAAAGATGATGATCAACATGTCGGAGCTGTCGCTCTCTTATCCCCTTTTAAAAT	GGGGTGATCCTTGTTAGTAGATGATGATGATGATTTGGTGGATATCAAAA[G/T]ATGATGATCAACATGTC{G/A}GAGCTGTCGCTCTCTTATCCCCTTTTAAAATA
479264878	C	T	0	ATAAACATAAGTATCTTTATGCAAAACAACTCCACCAGCCAGAAGTCTTGCGGAGGAAACCCTGTAATCACCCTTGCTTTGTTCATACCTTTGGCAGAGT	ATAAACATAAGTATCTTTATGCAAAACAACTCCACCAGCCAGAAGTCTTG[C/T]GGAGGAAACCCTGTAATCACCCTTGCTTTGTTCATACCTTTGGCAGAGTA
479265455	A	C	1	CTAGTATGATTCTTTTCTCCTTATCTAGTTTCGCTCTAATTCTGGGTTATATTATCTGGTGTTAATTTTGGAAAAGTTTTGATATCTCTTCTAGTCTTTC	CTAGTATGATTCTTTTCTCCTTATCTAGTTTCGCTCTAATTCTGGGTTAT[A/C]TTATCTGGTGTTAATTTTGGAAAAGTTTTGATAT[C/G]TCTTCTAGTCTTTCA
479265490	C	G	1	CTAATTCTGGGTTATATTATCTGGTGTTAATTTTGGAAAAGTTTTGATATCTCTTCTAGTCTTTCAAAACATAGGTGCCTTCTGCGCATGTCGTCTCTCA	CTAATTCTGGGTTAT[A/C]TTATCTGGTGTTAATTTTGGAAAAGTTTTGATAT[C/G]TCTTCTAGTCTTTCAAAACATAGGTGCCTTCTGCGCATGTCGTCTCTCAG
479266480	G	T	0	TGAGTGTCTTTCATCGTTCTACCTTAAGGTGTCACACTCTTTAACACTAAGAGGTCGTGCTGAGTTCCATGACCCCTTAATGAAGTGATACTCTCACACA	TGAGTGTCTTTCATCGTTCTACCTTAAGGTGTCACACTCTTTAACACTAA[G/T]AGGTCGTGCTGAGTTCCATGACCCCTTAATGAAGTGATACTCTCACACAT
479266934	T	C	0	TTCTTGAGCAAGCAAGTTCTCTAAACTGCTATTTTCTCCAAGGATGCGTATTGGATACCCCTGAACTAGTTGGTTGAGCTTAAACAACAACTTGGAGAGT	TTCTTGAGCAAGCAAGTTCTCTAAACTGCTATTTTCTCCAAGGATGCGTA[T/C]TGGATACCCCTGAACTAGTTGGTTGAGCTTAAACAACAACTTGGAGAGTT
479267183	T	G	0	GGACTATCTTGATGGTGTTCCTTCTCGCGATATTTCACTTGGGTACATCTTCCTGTCCTTTGGTCTGACCAATACTTTTGCCTTGTTCATGCGACATATG	GGACTATCTTGATGGTGTTCCTTCTCGCGATATTTCACTTGGGTACATCT[T/G]CCTGTCCTTTGGTCTGACCAATACTTTTGCCTTGTTCATGCGACATATGA
479267701	G	C	0	GACATGCTGAGTCTGAAGTATCATTTCACTTAACCAAATATGAATCTCAAGCAGCAACGATGGTTAGTGTTCCTCAAGGTTTTGACATAGGTCTCTTTGT	GACATGCTGAGTCTGAAGTATCATTTCACTTAACCAAATATGAATCTCAA[G/C]CAGCAACGATGGTTAGTGTTCCTCAAGGTTTTGACATAGGTCTCTTTGTA
479267933	A	G	0	GATTTCCCTTGTATCCGAAGTCCGGCCTTTACTTGATGCTTGATTTATCGAACAACAAGGAGAACATTTAAAGTAGCGTTGCTAAATTTCTCTCGGTCGA	GATTTCCCTTGTATCCGAAGTCCGGCCTTTACTTGATGCTTGATTTATCG[A/G]ACAACAAGGAGAACATTTAAAGTAGCGTTGCTAAATTTCTCTCGGTCGAT
479267990	G	A	0	AGGAGAACATTTAAAGTAGCGTTGCTAAATTTCTCTCGGTCGATCCTCCAGACCCTTAATGTTGGCAAGTGTACGGGTATGCCAAGTAATTAAAGTCTAA	AGGAGAACATTTAAAGTAGCGTTGCTAAATTTCTCTCGGTCGATCCTCCA[G/A]ACCCTTAATGTTGGCAAGTGTACGGGTATGCCAAGTAATTAAAGTCTAAG
479268614	C	T	1	CATCTCAGAGTTGCTTGAACACTCCATCCATGAGTTGACCATGAGATATTCTCTGTGTTGTTAGTGTGTTTCCCTCTTATCTTAGAGTTACCCTGTTTCT	CATCTCAGAGTTGCTTGAACACTCCATCCATGAGTTGACCATGAGATATT[C/T]TCTGTGTTGTTAGTGTGTTTCCCTCTTATCTTAGAGTTACC[C/A]TGTTTCTT
479268656	C	A	1	GAGATATTCTCTGTGTTGTTAGTGTGTTTCCCTCTTATCTTAGAGTTACCCTGTTTCTTCCTCTCTCCGTCTCTCTTCCTACCTTTGGAATCTCGGGTCA	GAGATATT[C/T]TCTGTGTTGTTAGTGTGTTTCCCTCTTATCTTAGAGTTACC[C/A]TGTTTCTTCCTCTCTCCGTCTCTCTTCCTACCTTTGGAATCTCGGGTCAA
479268885	T	C	2	CTTCCCTCTCTTTTTGAAATACATTCAAATGGTTTTGATTTTGAAAACTATCAAAATGTTGGAGCCCAAATGGACTAATAAGGCCCCACACTAATTTCCT	CTTCCCTCTCTTTTTGAAATACATTCAAATGGTTTTGATTTTGAAAACTA[T/C]CAAAATGTTGGA[G/T]CCCAAATGGACTAATAAGGCCCCACACTAATTTC[C/T]TA
479268898	G	T	2	TTGAAATACATTCAAATGGTTTTGATTTTGAAAACTATCAAAATGTTGGAGCCCAAATGGACTAATAAGGCCCCACACTAATTTCCTATGTTTCATAAAG	TTGAAATACATTCAAATGGTTTTGATTTTGAAAACTA[T/C]CAAAATGTTGGA[G/T]CCCAAATGGACTAATAAGGCCCCACACTAATTTC[C/T]TATGTTTCATAAAGT
479268933	C	T	2	TATCAAAATGTTGGAGCCCAAATGGACTAATAAGGCCCCACACTAATTTCCTATGTTTCATAAAGTTCTGGTATTTTTGAATTACTCCAAAACAGAATTT	TA[T/C]CAAAATGTTGGA[G/T]CCCAAATGGACTAATAAGGCCCCACACTAATTTC[C/T]TATGTTTCATAAAGTTCTGGTATTTTTGAATTACTCCAAAACAGAATTTG
479269007	A	G	0	TTTTGAATTACTCCAAAACAGAATTTGAATCTGAAATACAAAAGAGAACGACAGAAAAAAAAAGAAAAATGTTTTATAAAGAAAAAATAGAGCCAAAGCC	TTTTGAATTACTCCAAAACAGAATTTGAATCTGAAATACAAAAGAGAACG[A/G]CAGAAAAAAAAAGAAAAATGTTTTATAAAGAAAAAATAGAGCCAAAGCCA
479269127	G	T	1	CCTTTCCCTCTCTTTGTTTTCCAACGCGCGGCACCCAGCAGCCTAGCAGAGCCCATGCGCAGCCCACCAAGACCAATACCGCTTTGGTCATTCCCTTTTG	CCTTTCCCTCTCTTTGTT{T/G}TCCAACGCGCGGCACCCAGCAGCCTAGCAGA[G/T]CCCATGCGCAGCCCACCAAGACCAATACCGCTTTGGTCATTCCCTTTTGT
479269197	G	A	0	GACCAATACCGCTTTGGTCATTCCCTTTTGTCGTCTTCGCTGCCAACGCCGGAGCTGAAGCTCCTCCGTGTCATCGCTAACGCCGTCCGTCCATGCCGTG	GACCAATACCGCTTTGGTCATTCCCTTTTGTCGTCTTCGCTGCCAACGCC[G/A]GAGCTGAAGCTCCTCCGTGTCATCGCTAACGCCGTCCGTCCATGCCGTGA
479269262	A	C	1	CCGTGTCATCGCTAACGCCGTCCGTCCATGCCGTGATGCTCGCCGGCGCCACGATGCACGCTACCAACGTGCCGACGTCTACAAGTACTCCCTCGAGACG	CCGTGTCATCGCTAACGCCGTCCGTCCATGCCGTGATGCTCGCCGGCGCC[A/C]CGATGC{A/G}CGCTACCAACGTGCCGACGTCTACAAGTACTCCCTCGAGACGC
479269356	G	T	3	GAGACGCGGAGACGAACCCTAGCTTGTTATCTTCCCGAATTTCTTCTCTAGCCCGAACCCTAGCTCCGTCCGCCGCGTATCACCGTCGTCTCCGATCTTC	GAGACGCGGAGACGAACCCTAGCTTGTTATCTTCCCGAATTTCTTCTCTA[G/T]CCC{G/A}AACCCTA[G/C]CTCCGTCCGCCGCGTATCACCGT{C/T}GTCTCCGATCTTCC
479269368	G	C	4	CGAACCCTAGCTTGTTATCTTCCCGAATTTCTTCTCTAGCCCGAACCCTAGCTCCGTCCGCCGCGTATCACCGTCGTCTCCGATCTTCCTTTGGCCAGAC	CGAACCCTAGCTTGTTATCTTCCCGAATTTCTTCTCTA[G/T]CCC{G/A}AACCCTA[G/C]CTCCGTCCGCCGCGTATCACCGT{C/T}GTCTCCGATCTTCCTTTGGCCAG[A/G]CA
479269416	A	G	2	TAGCTCCGTCCGCCGCGTATCACCGTCGTCTCCGATCTTCCTTTGGCCAGACAAGCACACTGTTGGAACCACCATGTCCGACTCCTTCTTTTTTCCCAAA	TA[G/C]CTCCGTCCGCCGCGTATCACCGT{C/T}GTCTCCGATCTTCCTTTGGCCAG[A/G]CAAGCACACTGTTGGAACCACCATGTCCGACTCCTTCTTTTTTCCCAAAC
479269552	G	A	1	ACAGCTCCTTCCCGAGCTCCGGCAGTCGCTGTTGATTCCGGCCATGCCATGCCCTCCCGACCGCACGGTCGCAACCCTGGTGAGCCCCTGAGCATACCAG	ACAGCTCCTTCCCGAGCTCCGGCAGTCGCTGTTGATTCCGGCCATGCCAT[G/A]CCCTCCCGACCGCACGGTCGCAACCCTGGTGAGCCCCTGAGCATA{C/T}CAGT
479269762	G	A	0	GCCTCCACCTTTTGGCTCGCCTCGTTCTCCTCTTCCTAACGCACCCCTCCGCTTGCTCTCTCCCTCCCTATATCGTCGCTACCACAACTACCTGCAGCCA	GCCTCCACCTTTTGGCTCGCCTCGTTCTCCTCTTCCTAACGCACCCCTCC[G/A]CTTGCTCTCTCCCTCCCTATATCGTCGCTACCACAACTACCTGCAGCCAC
479270850	G	A	1	TTTGATCTTATATTACCTGATCCACTGATCCTAGCATAACTAGGTTTGGCGTGTGTGCACTACTAGAGCTTATATTTGTGTTCTGCTTAGCCATGCATAG	TTTGATCTTATATTACCTGATCCACTGATCCTAGCATAACTAGGTTTGGC[G/A]TGTGTGCACT{A/G}CTAGAGCTTATATTTGTGTTCTGCTTAGCCATGCATAGC
479271043	C	T	0	TTTAAACATGATAAGGCTAGTATGGGAGGCCACAGTGGGATGTGGTTTTTCTAGTCCCATGCTCGCCACCCTTAGGACCCTAGGTTATAGCCTCTTGAAA	TTTAAACATGATAAGGCTAGTATGGGAGGCCACAGTGGGATGTGGTTTTT[C/T]TAGTCCCATGCTCGCCACCCTTAGGACCCTAGGTTATAGCCTCTTGAAAC
479271462	T	C	0	CCCTCTGTCAGCACACCAAGGAAGTGTGTCAAGTGGAACTAAGAGCGGGTTGGTACGTGTGGGTAAAGTTATACACCCCTGCAGGGTAATAATCTTTCGT	CCCTCTGTCAGCACACCAAGGAAGTGTGTCAAGTGGAACTAAGAGCGGGT[T/C]GGTACGTGTGGGTAAAGTTATACACCCCTGCAGGGTAATAATCTTTCGTA
479271516	C	T	0	ACGTGTGGGTAAAGTTATACACCCCTGCAGGGTAATAATCTTTCGTAAAGCCGTGTCCACGGTTATGGACTACTTGGGAATGGATGGGAGATCATAGAGA	ACGTGTGGGTAAAGTTATACACCCCTGCAGGGTAATAATCTTTCGTAAAG[C/T]CGTGTCCACGGTTATGGACTACTTGGGAATGGATGGGAGATCATAGAGAA
479272446	C	G	1	GCCATCCTCGGTGATCGTGGATCGATGATGAGGAATTAAGAAAGGCGTTCCATCTTGAGAAGGGCAAGATCATCTACATCGAGCTCAAGTGGAATGCTCA	GCCATCCTCGGTGATCGTGGATCGATGATGAGGAATTAAGAAAGGCGTTC[C/G]ATCTTGAGA{AG/A}GGCAAGATCATCTACATCGAGCTCAAGTGGAATGCTCAA
479273038	A	G	0	AAATCTGTTTTCTGGGCCGTGCGGTAGTACCACCCGGACGGGCCGATACTACCGCCCGCACCTGAGCACGCCCCAACTATCTTCTGCCTCGCTAGGTAGT	AAATCTGTTTTCTGGGCCGTGCGGTAGTACCACCCGGACGGGCCGATACT[A/G]CCGCCCGCACCTGAGCACGCCCCAACTATCTTCTGCCTCGCTAGGTAGTT
479274353	C	T	0	CTTTTGTGGCGTTAGTGGTTTGATACCACCCCCTCTCCAAACGAGACATACTCCATGTTTGTAGGAACTCGGTAAAATATCGTCGTCCCCGCGTGCCTCG	CTTTTGTGGCGTTAGTGGTTTGATACCACCCCCTCTCCAAACGAGACATA[C/T]TCCATGTTTGTAGGAACTCGGTAAAATATCGTCGTCCCCGCGTGCCTCGG
479274604	T	C	2	GTGCTTGACAAAGTAAACGCTAGTTTAGTTCCGCCTTTGTCAAGCCACTCTCGGAAAAGTTTTAATCGCCTATTCACCGCCCCCCTCTAGGAGACATCCG	GTGCTTGACAAAGTAAACGCTAGTTTAGTTCCGCCTTTGTCAAGCCACTC[T/C]CGGAAA{AG/TT}TTTTAATC{G/A}CCTATTCACCGCCCCCCTCTAGGAGACATCCGT
479274857	C	T	0	TGAGTTGCTGGATAGCGAAAACAAAATCCTTAAACAGGAGAGAAAGGATACGCTGAAGATGCACGAAGACTCCATGAAGGCCTTGCAGGAGTCCGCCAAC	TGAGTTGCTGGATAGCGAAAACAAAATCCTTAAACAGGAGAGAAAGGATA[C/T]GCTGAAGATGCACGAAGACTCCATGAAGGCCTTGCAGGAGTCCGCCAACA
479276697	C	T	0	AGGGGTGTAGCCGATAGATCTGTTGGGTGTAGTTCATAAACTCCACAGCGCAGATGGTAATTCCTCCGCCTAGGCTCTAGCTGCTCTATACAACGGTGCT	AGGGGTGTAGCCGATAGATCTGTTGGGTGTAGTTCATAAACTCCACAGCG[C/T]AGATGGTAATTCCTCCGCCTAGGCTCTAGCTGCTCTATACAACGGTGCTT
479276799	G	A	0	CAGACGTGGCTTGATTCCCTGCAGAATTAACCCATTGGCTCGCTCAACCTGGCCATTGGATTGTGGATGTGCCACAGATGCAAGGTCAAGTCGGATGCCC	CAGACGTGGCTTGATTCCCTGCAGAATTAACCCATTGGCTCGCTCAACCT[G/A]GCCATTGGATTGTGGATGTGCCACAGATGCAAGGTCAAGTCGGATGCCCT
479277818	C	A	1	CAAGTCGGAATCTCCACAGCAAACTATGCGCTTGATGTCAATATCCTTGGCTACACACAGTCCGTGAATGAGTGCTTCATACTCCGCCATGTTGTTCGTA	CAAGTCGGAATCTCCACA{G/A}CAAACTATGCGCTTGATGTCAATATCCTTGG[C/A]TACACACAGTCCGTGAATGAGTGCTTCATACTCCGCCATGTTGTTCGTAG
479279193	C	T	0	TCTCTCTTACGCTGACAACCAGACCCCACACTGCCGCGTCGTCGTCTCCACCCTGCGACCACTTCCTCACCCGTTTCTGCTTTGAACTCGCGGGAGTAAT	TCTCTCTTACGCTGACAACCAGACCCCACACTGCCGCGTCGTCGTCTCCA[C/T]CCTGCGACCACTTCCTCACCCGTTTCTGCTTTGAACTCGCGGGAGTAATT
479279376	G	T	0	CTCTGCTAACGAGCCACCAGGCCGCACGAATTCACGCTCAAACCACCGCCGTCTCCGACGAGCTTCGCAAGCAATTCCGGCCAGCACCCTCACCCCCACA	CTCTGCTAACGAGCCACCAGGCCGCACGAATTCACGCTCAAACCACCGCC[G/T]TCTCCGACGAGCTTCGCAAGCAATTCCGGCCAGCACCCTCACCCCCACAA
479280061	C	T	0	AACATTTCAATTAGATGTGTGAATTTGTAAATTGCATAACTTTTGATCCACACGTCCAAATTTTGCAAATTTTATATCAATGGAATCAGCAAAACAATTA	AACATTTCAATTAGATGTGTGAATTTGTAAATTGCATAACTTTTGATCCA[C/T]ACGTCCAAATTTTGCAAATTTTATATCAATGGAATCAGCAAAACAATTAC
479280547	G	T	0	TCCAAGTGTCTAGCCAAGTGACCTAGGACATGATGCAGCCATTCCACTTTGTCATGACATATTCATGTACCCTTCCCCTTCCGGATCGGTGAACCTTCTA	TCCAAGTGTCTAGCCAAGTGACCTAGGACATGATGCAGCCATTCCACTTT[G/T]TCATGACATATTCATGTACCCTTCCCCTTCCGGATCGGTGAACCTTCTAG
479281329	G	A	0	TTATGGTCGAAGGATTTAGGTTACTATGTATCTGAAAGCTTATAGCAACTGAACTATATTAAATGAATTGATCTTTATGATACGCTTAATTAATAGGAGT	TTATGGTCGAAGGATTTAGGTTACTATGTATCTGAAAGCTTATAGCAACT[G/A]AACTATATTAAATGAATTGATCTTTATGATACGCTTAATTAATAGGAGTA
479281418	T	A	0	TTAATAGGAGTATGTCCATATCAATGTTCATGATCAGGAAACCATGATCATCCTTCAACCAACAAGCTAGTTTAAACAAGAGGCTTTACTAGGGACTCTT	TTAATAGGAGTATGTCCATATCAATGTTCATGATCAGGAAACCATGATCA[T/A]CCTTCAACCAACAAGCTAGTTTAAACAAGAGGCTTTACTAGGGACTCTTA
479281721	A	G	0	GGTTGGGGCACATGGTGAATGATCTTCGGCTGTTGCTAGCATCAGACCACATTATTTTTATTAATAAGATTCCTAGGGTACAAAACTTGACTAGTCATGA	GGTTGGGGCACATGGTGAATGATCTTCGGCTGTTGCTAGCATCAGACCAC[A/G]TTATTTTTATTAATAAGATTCCTAGGGTACAAAACTTGACTAGTCATGAC
479282834	C	A	3	AATACAGAAAAAATAAACAGGAAAAAAAAAAGAAAATCTCGTTATCTGGGCCACAGCCCACTTACCCTCCACGGCCTATAGCAGCTCCCGAATTCATGTA	AATACAGAAAAAATAAACAG{GAA/G}AAAAAAAAGAAAATCTCGTTA{T/C}CTGGG[C/A][C/G]ACAGCCCACTTACCCTCCACGGCCTATAGCAGCTCCCGAATTCATGTAG
479282835	C	G	3	ATACAGAAAAAATAAACAGGAAAAAAAAAAGAAAATCTCGTTATCTGGGCCACAGCCCACTTACCCTCCACGGCCTATAGCAGCTCCCGAATTCATGTAG	ATACAGAAAAAATAAACAG{GAA/G}AAAAAAAAGAAAATCTCGTTA{T/C}CTGGG[C/A][C/G]ACAGCCCACTTACCCTCCACGGCCTATAGCAGCTCCCGAATTCATGTAGG
479282970	G	C	0	TCCGATTCCGACTTCGATAATCGATCCTGGTCGCGTCCAGCTTCTTCTCAGGTACGTTTATCTTCCAGGCCTGATCCATCTATTTAATCTGCCCCTGCTC	TCCGATTCCGACTTCGATAATCGATCCTGGTCGCGTCCAGCTTCTTCTCA[G/C]GTACGTTTATCTTCCAGGCCTGATCCATCTATTTAATCTGCCCCTGCTCA
479283768	G	A	1	TAGAGTAGCCAAGATGAAACCATAAGCTTCCTTCCATGTTATCTTTAGTTGTCGCCAAACTCTGCAAATTTCGGGTTTTTTACATATATATATGTCACGA	TAGAGTAGCCAAGATGAAACCATAAGCTTCCTTCCATGTTAT{C/CT}TTTAGTT[G/A]TCGCCAAACTCTGCAAATTTCGGGTTTTTTACATATATATATGTCACGAT
479283898	A	G	1	ATATGCTACCAGTATCTTATCTTCGATCGGAGCTTAGACATATTGTGTTAACTGAAGGAATTTGCAATGTCTCTTGTTGTTGAAATCCTTCTTCGCTGTT	ATATGCTACCAGTATCTTATCTTCGATCGGAGCTTAGACATATTGTGTTA[A/G]CTGAAGGAATTTGCAATGTCTCTTGTTGTT{GA/G}AATCCTTCTTCGCTGTTT
479283984	A	T	0	CCTTCTTCGCTGTTTATATTGAGATGAAAATTGGTTTGGGATAATTCAGTATCCAAAAAGTCGTGTCCATGCCATTAATTGTCATGTGGCCTTGTGGTAG	CCTTCTTCGCTGTTTATATTGAGATGAAAATTGGTTTGGGATAATTCAGT[A/T]TCCAAAAAGTCGTGTCCATGCCATTAATTGTCATGTGGCCTTGTGGTAGA
479284273	G	A	1	ACTAGCACAAGCTGAAAGCGCGCCACCTTTCTCGCCCCTCCATCACCAGAGATGGACAGAACTTGTTGTAGTAGACGAGCGGAAAGTCGTAGTACTAAGG	ACTAGCAC{AA/GG}GCTGAAAGCGCGCCACCTTTCTCGCCCCTCCATCACCAGA[G/A]ATGGACAGAACTTGTTGTAGTAGACGAGCGGAAAGTCGTAGTACTAAGGT
479284494	G	A	1	GGACATACCACTCCCCCTCCCCCCGCCGATGCTAGATGCACCATTAGAGCGAGGATATGACGGGAAGGACCTTAGTCTGACTTTAGGATAGGACATAGCC	GGACATACCACTCCCCCTCCCCCCGCCGATGCTAGATGCACCATTAGAGC[G/A]AGGATATGACGGGAAGGACCTTAGTCTGACTTTAGGATA{G/T}GACATAGCCA
479284616	G	A	0	CAAACTAAAAGCGGTCTAAACAAAACACGAGACCTCCCGACGGCGAGAGGGCATGGTAACCCACGTCTCCAAGGCCCTAAGGCCTTCAGAGGAGGGATGG	CAAACTAAAAGCGGTCTAAACAAAACACGAGACCTCCCGACGGCGAGAGG[G/A]CATGGTAACCCACGTCTCCAAGGCCCTAAGGCCTTCAGAGGAGGGATGGA
479284700	T	A	1	TTCAGAGGAGGGATGGATTGGTGGTATCGCCGGTTGAGGAAAAGAACCCTTGATGGGTTTTAGTTGCCACCTTGGGAGCGCTTCTCTCTCCTCTCTCGTA	TTCAGAGGAGGGATGGATTGGTGGTATCGCCGGTTGAGGAAAAGAACCCT[T/A]GATGGGTTTTAGTTGCCACCTTGGGAGCGC{TTC/T}TCTCTCCTCTCTCGTAC
479284916	C	A	2	AAATGTGTCTGGATACATAGGAATCTAGAAAAAATGTGACATCCTTTTTACAACAGAGGGAGTACCTGACTTCGCCTATAGTATAACTGCTTAACTACCT	AAATGTGTCTGGATACATAGGAATCTAGAAAAAATGTGACATCCTTTTTA[C/A]AACAGAGGGAGTACCTGACTTC{G/T}CCTATAGTATAAC{T/A}GCTTAACTACCTC
479285228	C	T	1	GGAACCTTAGAGGCCCACAGATGTCTCACTGTTGGTTTCTCCATCTCCATCGATGCTGATTGCCTCGCCGCGGTGGCGATGGCTCCCATCCCGCAAGAAG	GGAACCTTAGAGGCCCACAGATGTCTCACTGTTGGTTTCTCCATCTCCAT[C/T]GATGCTGATTGCCTCGCCGCGGTGGCGATGGCTCCCAT[C/G]CCGCAAGAAGT
479285267	C	G	1	TCCATCTCCATCGATGCTGATTGCCTCGCCGCGGTGGCGATGGCTCCCATCCCGCAAGAAGTATGGGAGAGAGCTCACGGTAGATGCATTGGTCAGTGTC	TCCATCTCCAT[C/T]GATGCTGATTGCCTCGCCGCGGTGGCGATGGCTCCCAT[C/G]CCGCAAGAAGTATGGGAGAGAGCTCACGGTAGATGCATTGGTCAGTGTCA
479285339	G	A	1	GCTCACGGTAGATGCATTGGTCAGTGTCACACGTTCGGAGGCAGGCGCAGGTGGTTCCCGACATTGAGCAGTTGATATCGTCACGATATACTTTTAGAGT	GCTCACGGTAGATGCATTGGTCAGTGTCAC{A/AT}CGTTCGGAGGCAGGCGCAG[G/A]TGGTTCCCGACATTGAGCAGTTGATATCGTCACGATATACTTTTAGAGTC
479285586	C	T	1	ATCTGATCCATGCCATTGTCCCGTGGCCTTGTGGTAGATGTTAATGATGTCCCTTAATTTTGCAGAAATTTTTTGCCACCATTTTTAGGGTGTATTCTTA	ATCTGATCCATGCCATTGTCC{C/T}GTGGCCTTGTGGTAGATGTTAATGATGT[C/T]CCTTAATTTTGCAGAAATTTTTTGCCACCATTTTTAGGGTGTATTCTTAG
479286354	G	A	2	TCAGGAGTCTAATCGGTACAGATTCGTAGAAAAAGCAAAACGGAAAGTCGGAAACTCTATCCAAACCGGACGTCTCGTGCGTCCGGGCGTGTCCAAGGCC	TCA{G/T}GAGTCTAATCGGTACAGATTCGTAGAAAAAGCAAAAC{G/A}GAAAGTCG[G/A]AAACTCTATCCAAACCGGACGTCTCGTGCGTCCGGGCGTGTCCAAGGCCG
479286419	A	G	0	CCGGACGTCTCGTGCGTCCGGGCGTGTCCAAGGCCGCCCGCGTAGCTGCTACCTCCACGGGACCTCCTCCCATCTCGGTTCTGCTTCGACCACTTTTCCT	CCGGACGTCTCGTGCGTCCGGGCGTGTCCAAGGCCGCCCGCGTAGCTGCT[A/G]CCTCCACGGGACCTCCTCCCATCTCGGTTCTGCTTCGACCACTTTTCCTG
479286600	A	C	2	TTCCCCTCTCCACAGTGCCCAGTTCCGAGGTGAAGGGGCGGGGGCCCCTGATTCAGGTCTGGCCTGCCACCGATGTAGGTTCCCCGCTGCAGCCAGGGTG	TTCCCCTCTCCACAGTGCC{C/T}AGTTCCGAGGTGAAGGGGCGGGGG{C/G}CCCTG[A/C]TTCAGGTCTGGCCTGCCACCGATGTAGGTTCCCCGCTGCAGCCAGGGTGC
479286827	A	G	0	GCGACCTCAGGAAACTACACTCATTTTAGAGGAATGACGCGCTTGAATCTAGATCTCATCTCTAACCGCTTAAACAAGTTCATCGTGCCTTATGTTGTCG	GCGACCTCAGGAAACTACACTCATTTTAGAGGAATGACGCGCTTGAATCT[A/G]GATCTCATCTCTAACCGCTTAAACAAGTTCATCGTGCCTTATGTTGTCGA
479286979	A	G	1	TCATGGGAAAGATCAGTTGGACACATGACACAGTCCATCAAGAGTCAATCAGTTAAGTAATCAATAGAATTTTCATCTGACCATGTTGTTTTTGTACAGG	TCATGGGAAAGATCAGTTGGACACATGACACAGTCCATCAAGAGTCAATC[A/G]GTTAAGTAATCAATAGAATTTTCATCTGACCATGTTGTTTT[T/C]GTACAGGG
479287021	T	C	1	AGTCAATCAGTTAAGTAATCAATAGAATTTTCATCTGACCATGTTGTTTTTGTACAGGGTCATGCCGAAGAGAATATGAGGTGAAGGAAAATGTGTGCCG	AGTCAATC[A/G]GTTAAGTAATCAATAGAATTTTCATCTGACCATGTTGTTTT[T/C]GTACAGGGTCATGCCGAAGAGAATATGAGGTGAAGGAAAATGTGTGCCGC
479287091	G	A	0	AGAATATGAGGTGAAGGAAAATGTGTGCCGCTAATTATTCTGATCATACAGAGATAATTGTCTCGGTAAGCTCTTTCTCCTATTAAAAAATCTACCGTGG	AGAATATGAGGTGAAGGAAAATGTGTGCCGCTAATTATTCTGATCATACA[G/A]AGATAATTGTCTCGGTAAGCTCTTTCTCCTATTAAAAAATCTACCGTGGT
479287235	A	G	0	TGTCTACACTGTACAAATTAAAATCAGTATTTATGTTATACCATATTCAAATTAAATTTTAGAAACTGTACCTAACCTTTCCCTCTTGCTGGATTGGTGT	TGTCTACACTGTACAAATTAAAATCAGTATTTATGTTATACCATATTCAA[A/G]TTAAATTTTAGAAACTGTACCTAACCTTTCCCTCTTGCTGGATTGGTGTT
479287391	T	C	3	TTACCTTGTTTTAAATGCACACCCGTTTCTGAATTAGTATATAGAACAGCTGAAAGGGTCTCCAACTTTCAACCACGTGAAGACCCTGCCCCTTGGGTGA	TTACCTTGTTTTAAATGCACACCCGTTTCTGAATTAGTATATAGAACAGC[T/C]GAAAGGGTCTCCAACTTTCAACCAC[G/C]TGAAGAC[C/T]CTGCCCCT{TG/T}GGTGAA
479287417	G	C	3	TTCTGAATTAGTATATAGAACAGCTGAAAGGGTCTCCAACTTTCAACCACGTGAAGACCCTGCCCCTTGGGTGAATGGTGTATGGCTGTTGTTTTCGACG	TTCTGAATTAGTATATAGAACAGC[T/C]GAAAGGGTCTCCAACTTTCAACCAC[G/C]TGAAGAC[C/T]CTGCCCCT{TG/T}GGTGAATGGTGTATGGCTGTTGTTTTCGACGT
479287425	C	T	3	TAGTATATAGAACAGCTGAAAGGGTCTCCAACTTTCAACCACGTGAAGACCCTGCCCCTTGGGTGAATGGTGTATGGCTGTTGTTTTCGACGTAGTAATT	TAGTATATAGAACAGC[T/C]GAAAGGGTCTCCAACTTTCAACCAC[G/C]TGAAGAC[C/T]CTGCCCCT{TG/T}GGTGAATGGTGTATGGCTGTTGTTTTCGACGTAGTAATTT
479287520	C	A	1	TAATTTTCCTGCCGCATCATTCCCCATTCCCCAATATATAGAGGCATTTTCTCCAACTTAAATTGGTGTGTATACATTTATCCTTGGAGACATGTACTTA	TAATTTTCCTGCCGCATCATTCCCCATTCCCCAATATATAGAGGCATTTT[C/A]TCCAACTTAAATTGGTGTGTATACATTTATCCTTGG{A/T}GACATGTACTTAT
479335146	A	C	0	TTAGCAGACTCCATCTATCGATAGGTGCAGTTAGACATCCTCGCGCCTGGACATGGGCACGCATACACCTAAGCTAGGACGGCCCAACATCAATTGTACA	TTAGCAGACTCCATCTATCGATAGGTGCAGTTAGACATCCTCGCGCCTGG[A/C]CATGGGCACGCATACACCTAAGCTAGGACGGCCCAACATCAATTGTACAT
479336251	T	C	0	GTCATACCTACATACATTATGGCGTTGCACGTCCGCGCTGGCATGTGCGATGGTAGATACCGCGTGGCCACACCAAAGACGAGGGCTCCGCGCGGTAGCT	GTCATACCTACATACATTATGGCGTTGCACGTCCGCGCTGGCATGTGCGA[T/C]GGTAGATACCGCGTGGCCACACCAAAGACGAGGGCTCCGCGCGGTAGCTC
479336688	G	A	0	TCCTTGATTCTTTTTATAAGGTCCGAAGGCATAGAAGATTTGTTATTAAAGACCCTCTCATTCCTTTCTTTTCAAATTTCCCAAGAGACAAGCAAGATCT	TCCTTGATTCTTTTTATAAGGTCCGAAGGCATAGAAGATTTGTTATTAAA[G/A]ACCCTCTCATTCCTTTCTTTTCAAATTTCCCAAGAGACAAGCAAGATCTA
479337794	G	A	0	CCAATCTGGCGAAGCCAGATTTGGGATTTCACCCCGTAGTGATGGACGGAGGGGTGACCGGGCTCCACAACAACGCCCCCAAGGGGGGAACCGGCGCCCA	CCAATCTGGCGAAGCCAGATTTGGGATTTCACCCCGTAGTGATGGACGGA[G/A]GGGTGACCGGGCTCCACAACAACGCCCCCAAGGGGGGAACCGGCGCCCAC
479337865	C	A	0	AACGCCCCCAAGGGGGGAACCGGCGCCCACAGGCGTCGCCGAAGTCGGCACCGACCAAAGTCGGGCAGGACTTTTGTCCGGAGATCCCTACACCACCTCC	AACGCCCCCAAGGGGGGAACCGGCGCCCACAGGCGTCGCCGAAGTCGGCA[C/A]CGACCAAAGTCGGGCAGGACTTTTGTCCGGAGATCCCTACACCACCTCCA
479339045	G	A	1	GTTCCTGTGGCAACGCACGGGCATTTAACTAGTATATACTAGCACGAGCCGAAATCGCGGCACTGTCCTCGCCCCTCTATCACCAGAGACGGGAAAAACT	GTTCC{T/C}GTGGCAACGCACGGGCATTTAACTAGTATATACTAGCACGAGCC[G/A]AAATCGCGGCACTGTCCTCGCCCCTCTATCACCAGAGACGGGAAAAACTT
479341834	C	T	1	GAGGCATATGAGGAGTCGTGCATGGACAAGGACAAGTTGATGGATTGGCGCAGCCAACATTTCCCGTGCGGCTAGAAAATCACACATAGATAGGAACGAG	GAGGCATATGAGGAGTCGTGCATGGACAAGGACAAGTTGATGGATTGGCG[C/T]AGCCAACATTTCCCGTGCGGCTAGAAAATCACACATAG{ATAGGAACGAGT/A}
479344232	C	T	0	ACTCCCACCCCCTCACGATCCCGACGCTCCCACCCCCTCATGATCGGACGCGACCCCTCGCCGTGTCCGTTTCGCTTGTAGTAGAAATTATGCAATCTGA	ACTCCCACCCCCTCACGATCCCGACGCTCCCACCCCCTCATGATCGGACG[C/T]GACCCCTCGCCGTGTCCGTTTCGCTTGTAGTAGAAATTATGCAATCTGAA
479344900	G	A	0	AGGGAGTACATGAAAATCAAAACTACTCCTCCGTCTCAAAATAGATGTCGGAAGTTTGGGAGTACATTCACTCTCCGTTGATGCTACTTTGCAAAATAAT	AGGGAGTACATGAAAATCAAAACTACTCCTCCGTCTCAAAATAGATGTCG[G/A]AAGTTTGGGAGTACATTCACTCTCCGTTGATGCTACTTTGCAAAATAATA
479345016	C	T	0	ACAATCTTCCCACTCCACATTCGACTAATTTGGGATACCGAAAAGTAGAGCGATTGTTACATCCAGAAAATGAAGCGACGATAGGAAGTGTAGTTACTGT	ACAATCTTCCCACTCCACATTCGACTAATTTGGGATACCGAAAAGTAGAG[C/T]GATTGTTACATCCAGAAAATGAAGCGACGATAGGAAGTGTAGTTACTGTA
479348247	C	T	1	GGGAGCTCGGAGGTCACCAGCGCGCCCACAGAAGCGGACAGCGGACGCCACTGGCTACCGGCGACGCGAGCCCCTGTCCCATGCTCTGCTCCTCGCTCGA	GGGAGCTCGGAGGTCACCAGCGCGCCCACAGAAGCGGACAGCGGACGCCA[C/T]TGGCTACCGGCGACGCGAG{C/T}CCCTGTCCCATGCTCTGCTCCTCGCTCGAT
479363024	C	T	1	CCAGGCGCCGCGTCGATGACGTAGCTCTTCGCCGGCGGCTCGAGCCGCGCCGACCCGGCGAACCGCACCTCCAGCTTCGGGACGGCCGGCGGCGTGGTCG	CCAGGCGCCGCGTCGATGACGTAGCTCTTCGCCGGCGGCTCGAGCCGCGC[C/T]GACCCGGCGAACCGCACCTCCAGCTTCGGGACGGCCGGCGGCGTG[G/C]TCGA
479363070	G	C	1	GCGCCGACCCGGCGAACCGCACCTCCAGCTTCGGGACGGCCGGCGGCGTGGTCGACGCCGTCCAGTTGTAGCAGTACTCGAACGGGTCCATGCTCACCCG	GCGC[C/T]GACCCGGCGAACCGCACCTCCAGCTTCGGGACGGCCGGCGGCGTG[G/C]TCGACGCCGTCCAGTTGTAGCAGTACTCGAACGGGTCCATGCTCACCCGC
479364345	G	A	4	TAGGTATGCATCTAATTCGATGGAGAGAGAGAGAGCGAGTAGTTCCCTTCGTTTTTTTAGTACGATCGGTACAGCTATGAGATTGACATAGCAGCCATTG	TAGGTATGCATCTAATTCGAT{GGA/G}GAGAGAGAGAG{C/A}GAGTAGTTCCCTTC[G/A]TTTT[T/A]TTAGTACGATCGGTA[C/G]AGCTATGAGATTGACATAGCAGCCATTGC
479364350	T	A	4	ATGCATCTAATTCGATGGAGAGAGAGAGAGCGAGTAGTTCCCTTCGTTTTTTTAGTACGATCGGTACAGCTATGAGATTGACATAGCAGCCATTGCCTGT	ATGCATCTAATTCGAT{GGA/G}GAGAGAGAGAG{C/A}GAGTAGTTCCCTTC[G/A]TTTT[T/A]TTAGTACGATCGGTA[C/G]AGCTATGAGATTGACATAGCAGCCATTGCCTGTA
479364366	C	G	6	GGAGAGAGAGAGAGCGAGTAGTTCCCTTCGTTTTTTTAGTACGATCGGTACAGCTATGAGATTGACATAGCAGCCATTGCCTGTAAAGTGGGTGCTAATA	{GGA/G}GAGAGAGAGAG{C/A}GAGTAGTTCCCTTC[G/A]TTTT[T/A]TTAGTACGATCGGTA[C/G]AGCTATGAGATTGACATAGCAGCCATTGCCTGTAAAGTGGGTGCT[A/T]ATAA{AGAGG/A}
479364412	A	T	7	GGTACAGCTATGAGATTGACATAGCAGCCATTGCCTGTAAAGTGGGTGCTAATAAAGAGGGAGGGAGGGAGGTGACAGGTCGATATAGTAGTAGTAGCGA	GGTA[C/G]AGCTATGAGATTGACATAGCAGCCATTGCCTGTAAAGTGGGTGCT[A/T]ATAA{AGAGG/A}GAGGGAGG[G/T]AGG[T/C]GACAGGTCGAT{ATAG/A}TAG{T/TAG}AGTAGCG{A/C}A
479364430	G	T	6	ACATAGCAGCCATTGCCTGTAAAGTGGGTGCTAATAAAGAGGGAGGGAGGGAGGTGACAGGTCGATATAGTAGTAGTAGCGAAAAGCTGCTGGGTTGGAT	ACATAGCAGCCATTGCCTGTAAAGTGGGTGCT[A/T]ATAA{AGAGG/A}GAGGGAGG[G/T]AGG[T/C]GACAGGTCGAT{ATAG/A}TAG{T/TAG}AGTAGCG{A/C}AAAGCTGCTGGGTTGGATA
479364434	T	C	6	AGCAGCCATTGCCTGTAAAGTGGGTGCTAATAAAGAGGGAGGGAGGGAGGTGACAGGTCGATATAGTAGTAGTAGCGAAAAGCTGCTGGGTTGGATAAGA	AGCAGCCATTGCCTGTAAAGTGGGTGCT[A/T]ATAA{AGAGG/A}GAGGGAGG[G/T]AGG[T/C]GACAGGTCGAT{ATAG/A}TAG{T/TAG}AGTAGCG{A/C}AAAGCTGCTGGGTTGGATAAGAT
479364599	A	T	7	TATACAGTTCAGCTTGAATGTACTGTATCAGTGTACCAAGGATTTGAGAGACCAATTAGCAGTGCCAAGGATTACTACCGTCAGCCAGAAGAAACACGTA	TATACAGTTCAGCTTGAATGTACT{G/GCCAAGGACT}T{A/ACCG}TCAGTGTACC{AA/GG}GGATTTGAGAG[A/T]CCAATTAGCAGTG[C/T]CAAGGAT{TAC/T}TACCG{T/C}CAGCCAGAAGAAA{CACGT/C}AC
479364613	C	T	9	TGAATGTACTGTATCAGTGTACCAAGGATTTGAGAGACCAATTAGCAGTGCCAAGGATTACTACCGTCAGCCAGAAGAAACACGTACGTCGCCGGTATCG	TGAATGTACT{G/GCCAAGGACT}T{A/ACCG}TCAGTGTACC{AA/GG}GGATTTGAGAG[A/T]CCAATTAGCAGTG[C/T]CAAGGAT{TAC/T}TACCG{T/C}CAGCCAGAAGAAA{CACGT/C}ACGT{C/T}GCCGGT{ATCGGCTGG/A}
479364713	A	G	4	GCTGGGCATAGCCGCCGGATCGCAGGCGCACATGGCGCGCCACCCTCGCTACTTGCTCCGGCCAGCCCGACTAGTAGTACCATTTTTGTAAGGGGAAAGG	GCTGGG{CA/CATAGGA,GA}TAGCCGCCGGATCGC{A/G}GGCGCACATGGCGCGCCACCCTCGCT[A/G]CTTGCTCCGGCCAGCCCGA{CTAG/C,CTAGTAG}TAGTACCATTTTTGTAAG{G/T}GGAAAGGG
479364942	T	C	1	ACGCGGCCGTCTGACGCCACCCGATTAAATACGGAGACCACCAGCACCGATCGAAGACCAGCCCCGACATTTCACGCGCCATTTCACCTGTCCAGTTCGG	ACGCGGCCGTCTGACGCCACCCGATTAAATACGGAGACCACCAGCACC{G/GA}A[T/C]CGAAGACCAGCCCCGACATTTCACGCGCCATTTCACCTGTCCAGTTCGGA
481811598	T	C	0	TTCTATAATTCCTGAACCCACTATGTCGATAGAACTCTCTGATGATCCTATGGAGGATGACAATGAAGCTCCCAAAAGGAGCAAGAGACAAAGGACTGTA	TTCTATAATTCCTGAACCCACTATGTCGATAGAACTCTCTGATGATCCTA[T/C]GGAGGATGACAATGAAGCTCCCAAAAGGAGCAAGAGACAAAGGACTGTAA
481821231	T	C	0	TTTTCTGGAACCAAAAACAGCAGAAAACAGGCATCTGACAATGTGGCATCTTGTTAATAGGTTAATCCCAGAAAACGTATAAAAATACCTCAAAGTGTAG	TTTTCTGGAACCAAAAACAGCAGAAAACAGGCATCTGACAATGTGGCATC[T/C]TGTTAATAGGTTAATCCCAGAAAACGTATAAAAATACCTCAAAGTGTAGA
481825655	T	C	0	TTTTTGTGTTTTGATAAGAGAAAGCAAACCAAACGAAACTATTATTTTTGTAATTTTTGATAAAAAAGAAGCAAACAAAACAAGGCAAAATAAACTAAGC	TTTTTGTGTTTTGATAAGAGAAAGCAAACCAAACGAAACTATTATTTTTG[T/C]AATTTTTGATAAAAAAGAAGCAAACAAAACAAGGCAAAATAAACTAAGCA
481828655	C	T	0	GGGGAGGATCTAGCTCACCTCTGGCTGGTTGTATATGCTGTTGTTGGTAGCAGCAGGACCGACCGTTGCTCGTTGCCTGAATATCCAATCTAGCGGGTTG	GGGGAGGATCTAGCTCACCTCTGGCTGGTTGTATATGCTGTTGTTGGTAG[C/T]AGCAGGACCGACCGTTGCTCGTTGCCTGAATATCCAATCTAGCGGGTTGT
481870749	G	A	0	ATAAAACACCATATTAGATATTAAAAGTGTTAATAGCAATTAATTAGACGGGACCACCGTCAGAAGGTAGTCAACAAACGAACATTAGTAATTCACAGTG	ATAAAACACCATATTAGATATTAAAAGTGTTAATAGCAATTAATTAGACG[G/A]GACCACCGTCAGAAGGTAGTCAACAAACGAACATTAGTAATTCACAGTGC
481898913	T	A	0	CACGATGCCCAACAAAGCAGCAACAAGTAGCCTACGAGCAGCGCACAACGTGTTTTAACTTGATATTTTGGATATTTATGTTTTCTCTGATGTTGTCAAG	CACGATGCCCAACAAAGCAGCAACAAGTAGCCTACGAGCAGCGCACAACG[T/A]GTTTTAACTTGATATTTTGGATATTTATGTTTTCTCTGATGTTGTCAAGG
481998305	C	T	1	GGGGAGTGCGGATTTACTCCTCCTAGGTTGAGCCCCCGACACCATCATAGCCGTCAGTTGATTTAAAATTCGTGCAAAAGTCTACCGGTCAAAGTTTTTA	GGGGAGTGCG{G/A}ATTTACTCCTCCTAGGTTGAGCCCCCGACACCATCATAG[C/T]CGTCAGTTGATTTAAAATTCGTGCAAAAGTCTACCGGTCAAAGTTTTTAT
482018367	C	T	3	CATGCCTCCGTTTCTCCTTCTGTCAGATCGTACACTAGAAATTGGTGAGCCTGTGTCCCTCATTCTGATTGGTACCGTCAGACGAGCTCAGCTGGTGGAC	{CA/AG}TGCCTCCGTTTCTCCTTCTGTCAGATCGTACACTAGAAATTGGTGAGC[C/T]TGTGTCCCTCATTCTGATTGGTAC[C/T]GTCAGA[C/G]GAGCTCAGCTGGTGGACA
482018392	C	T	3	GATCGTACACTAGAAATTGGTGAGCCTGTGTCCCTCATTCTGATTGGTACCGTCAGACGAGCTCAGCTGGTGGACACTTGAGTTTGTTTTTAGTACCGCA	GATCGTACACTAGAAATTGGTGAGC[C/T]TGTGTCCCTCATTCTGATTGGTAC[C/T]GTCAGA[C/G]GAGCTCAGCTGGTGGACACTT[G/A]AGTTTGTTTTTAGTACCGCAA
482018399	C	G	3	CACTAGAAATTGGTGAGCCTGTGTCCCTCATTCTGATTGGTACCGTCAGACGAGCTCAGCTGGTGGACACTTGAGTTTGTTTTTAGTACCGCAAAGAATA	CACTAGAAATTGGTGAGC[C/T]TGTGTCCCTCATTCTGATTGGTAC[C/T]GTCAGA[C/G]GAGCTCAGCTGGTGGACACTT[G/A]AGTTTGTTTTTAGTACCGCAAAGAATAG
482018421	G	A	2	GTCCCTCATTCTGATTGGTACCGTCAGACGAGCTCAGCTGGTGGACACTTGAGTTTGTTTTTAGTACCGCAAAGAATAGAATGGTTAGTAACCATTAAAC	GTCCCTCATTCTGATTGGTAC[C/T]GTCAGA[C/G]GAGCTCAGCTGGTGGACACTT[G/A]AGTTTGTTTTTAGTACCGCAAAGAATAGAATGGTTAGTAACCATTAAACG
482018487	C	T	0	CCGCAAAGAATAGAATGGTTAGTAACCATTAAACGGAAAATAAAATTGGACAGATGGAAATTACATATGACCTTGCCTCTCACACATTCTAATTACGGAC	CCGCAAAGAATAGAATGGTTAGTAACCATTAAACGGAAAATAAAATTGGA[C/T]AGATGGAAATTACATATGACCTTGCCTCTCACACATTCTAATTACGGACG
482067360	C	T	2	CTTGCAGTATGATACATGCGTCCATTGGCAACAAGTCGTCAAGAATCCAGCAGATAGATACTGATTATGTATGCTTTATGCATAGATCACCGTTGCTAAT	CTTGCAGTATGATACATGCGTCCATTGGCAACAAGTCGTCAAGAATCCAG[C/T]AGATAGATACTGATTATGTA{T/G}GCTTTATGCATAGATCACCGTTG{C/G}TAATC
482067484	A	G	1	CCTCATGGAACGATGAAATAGTTCATAGCACTAGATAGATCGAACAAATGACACTATGTTATAAGAATAGGTCTAGGAACCTCCAACCATGCCCGCTCTA	CCTCATGGAACGATGAAATAGTTCATAGCACTAGATAGATCGAACAAATG[A/G]CACTATGTTATAAGAATAG{G/GTA}TCTAGGAACCTCCAACCATGCCCGCTCTAT
482067586	C	G	4	TTTAGCATTGCGGAGAAATAAATTGGAGTTTATTGCAACATGACGAGAAGCAGAGGGTGTCACACTAAAGTTGGTCACAGCTTTTAAATAACGGATTTGC	TTTAGCATTGCGGAGAAATAAATTGGAGTTTATTGCAACATGACGAGAAG[C/G]AGAGGGTGTCACACTAAAGT[T/C]{GGTC/G}AC[A/C]{G/GA}CTTTTAAATAACGGATTTGCT
482067607	T	C	6	ATTGGAGTTTATTGCAACATGACGAGAAGCAGAGGGTGTCACACTAAAGTTGGTCACAGCTTTTAAATAACGGATTTGCTAGTTCTCAGGCGTCTGAGAA	ATTGGAGTTTATTGCAACATGACGAGAAG[C/G]AGAGGGTGTCACACTAAAGT[T/C]{GGTC/G}AC[A/C]{G/GA}CTTTTAAATAACGGATTTGCTAGTTCTCAGGCGTC{T/C}{G/A}AGAAC
482067614	A	C	6	TTTATTGCAACATGACGAGAAGCAGAGGGTGTCACACTAAAGTTGGTCACAGCTTTTAAATAACGGATTTGCTAGTTCTCAGGCGTCTGAGAACTTCTTA	TTTATTGCAACATGACGAGAAG[C/G]AGAGGGTGTCACACTAAAGT[T/C]{GGTC/G}AC[A/C]{G/GA}CTTTTAAATAACGGATTTGCTAGTTCTCAGGCGTC{T/C}{G/A}AGAACTTCTTAG
482067912	C	T	7	AAAATTCTCAGGCGCCTGAGATCTAGGCACTCCCTTTAAATTAATACTTGCGGATATTTCAGCTAGTAATTCTTGAACCGCTTGCTGGCAAGATTTCTAC	{AAAA/GAAG}A/G}TTCT{CAG/TAT}G/T}GCGCCTGA{GA/AA,GATAA}{T/G}CTAGG{C/A}ACTCCCTTTAAATTAATACTTG[C/T]GGATATTTCAGCTAGTAATTCTTGAACCGCTTGCTGGCAAGATTTCTACA
482068063	C	G	1	TCACATCCTGGTAGGCATGATAGGATTCAAGATAGCATAACTAGCAGTTTCTCTCTTTATGTTCCGTCATCTCAGCTTACTTTTTCTCATCATTTAATTG	TCACATCCTGGTAGGCATGATAGGATTCAAGATAGCATAACTAGCAGTTT[C/G]TCTCTTTATGTTCCGTCATCTCAG{C/A}TTACTTTTTCTCATCATTTAATTGG
482068175	C	T	2	CACCCCACTTCTTTAGAAAAGATGAAGTACCGACTGAATCTGGAGATACTCGATGGAATGAAGAAAGAAGAAGAATATCTCAAGTAAGGGATTACAGTTT	CACCCCACTTCTTTAGAAAAGA{T/C}GAAGTACCGAC{T/A}GAATCTGGAGATACT[C/T]GATGGAATGAAGAAAGAAGAAGAATATCTCAAGTAAGGGATTACAGTTTA
482068307	G	A	1	AAATTCTAATGCCTTCTTTGTCCTTTTTTTTCTCTAAAAAAAGGACGTGCGTTCGGATCCTTGAGTTGGGAAAAGGATGTTTGAGTTGGTCTTTCAAGTT	AAATTCTAATGCCT{TCTTTGTC/T}CTTTTTTTTCTCTAAAAAAAGGACGTGC[G/A]TTCGGATCCTTGAGTTGGGAAAAGGATGTTTGAGTTGGTCTTTCAAGTTG
482068475	A	G	2	TGCTATGTTTTGTCGAGCACTTCATGACATGTCCAATGAATTGTTATCTGATATATATGGGCACCACTTTATGACAGTTACCATGCGAGACATTACGATT	TGCTATGTTTTGTCGAGCACTTCATGACATG{T/C}CCAATGAATTGTTATCTG[A/G]TATATATGGGCACCACTTTATGACAGTTACCATGCGAGACATTACG{AT/A}TT
482068687	T	C	0	ACATGTATTCTATCACAATACTGCCGGTATCACTTCCGAAGAACCACAAATTGAAAAATCATAAGCACGTGAACGCTTTGTGTAAAATTGGAAGATATCG	ACATGTATTCTATCACAATACTGCCGGTATCACTTCCGAAGAACCACAAA[T/C]TGAAAAATCATAAGCACGTGAACGCTTTGTGTAAAATTGGAAGATATCGC
482068811	C	A	2	TAGTGGCGCATTTTTTTTTCATGTTGGCAGCAGTACCATAACTTATTCAGCTTAACATACAACCGAGTGACAAAGAGATGTGGATCTCGAATAAGAGCAT	TAGTGGCGCATTTTTTTTTCATGTTGGCAGCAGTACCATAACTTATTCAG[C/A]TTAACATACAACCGAGTGACAAAGA[G/A]ATGTGGA{T/A,C}CTCGAATAAGAGCATC
482068837	G	A	4	GCAGCAGTACCATAACTTATTCAGCTTAACATACAACCGAGTGACAAAGAGATGTGGATCTCGAATAAGAGCATCTCTAGCGGACCTCGTAAAAGGGCCG	GCAGCAGTACCATAACTTATTCAG[C/A]TTAACATACAACCGAGTGACAAAGA[G/A]ATGTGGA{T/A,C}CTCGAATAAGAGCATCTCTAGCGGACCT[C/T]GTAAAAGGGCC[G/A]A
482068874	C	T	5	CGAGTGACAAAGAGATGTGGATCTCGAATAAGAGCATCTCTAGCGGACCTCGTAAAAGGGCCGAAACCGTGTAATAACTGTCATTTTGCGGTTTGAGACG	CGAGTGACAAAGA[G/A]ATGTGGA{T/A,C}CTCGAATAAGAGCATCTCTAGCGGACCT[C/T]GTAAAAGGGCC[G/A]AAA{CC/TT}GTGTAATAACTGTC{AT/A}TTTGCGGTTTGAGACGG
482068886	G	A	5	AGATGTGGATCTCGAATAAGAGCATCTCTAGCGGACCTCGTAAAAGGGCCGAAACCGTGTAATAACTGTCATTTTGCGGTTTGAGACGGAAAAAACGGCC	A[G/A]ATGTGGA{T/A,C}CTCGAATAAGAGCATCTCTAGCGGACCT[C/T]GTAAAAGGGCC[G/A]AAA{CC/TT}GTGTAATAACTGTC{AT/A}TTTGCGGTTTGAGACGGAAAAAACGGCCA
482069092	C	T	0	ATACAACCGAGAGACAAAGAGATGTGGATCTCGAGTAAGATTGTAATTAACAGGCTAGTTCTTCCGCCAACTAAACCCAGTTAGAGCATATAAGACACAT	ATACAACCGAGAGACAAAGAGATGTGGATCTCGAGTAAGATTGTAATTAA[C/T]AGGCTAGTTCTTCCGCCAACTAAACCCAGTTAGAGCATATAAGACACATG
482069169	T	C	1	CAGTTAGAGCATATAAGACACATGGATATGTAAAGTTATCTCACATGCCATAAAGTTAGCACTAGTACATCCACAACATTCTCTCAAAACAGGCTTTTGC	CAGTTAGAGCATATAAGACACATGGATATGTAAAGTTATCTCACATGCCA[T/C]AAAGTTAGCACTAGTACATCCACA[A/G]CATTCTCTCAAAACAGGCTTTTGCC
482069194	A	G	1	ATATGTAAAGTTATCTCACATGCCATAAAGTTAGCACTAGTACATCCACAACATTCTCTCAAAACAGGCTTTTGCCACCTTATAAAGTGATGGCAGATCA	ATATGTAAAGTTATCTCACATGCCA[T/C]AAAGTTAGCACTAGTACATCCACA[A/G]CATTCTCTCAAAACAGGCTTTTGCCACCTTATAAAGTGATGGCAGATCAG
482069306	G	T	0	GAGCCAGGATTGCATGGGGGCTTAGAGCAAGCGTGCGAAGTCACTTCTCAGGTTCAACCACGGTGCGGAGCCGCGAGTCCGCAAACAACATGAGCTCCAT	GAGCCAGGATTGCATGGGGGCTTAGAGCAAGCGTGCGAAGTCACTTCTCA[G/T]GTTCAACCACGGTGCGGAGCCGCGAGTCCGCAAACAACATGAGCTCCATC
482069436	T	C	2	AGTCCCCCATATGTCCTTCCAAATTATTGGTATCTTCTCTCTATACACACTTCATTGGCAGTGATGTTATTTCAAATGAATTACTTCTAATTTATTTTCG	AGTCCCCCATATG{T/C}CCTTCCAAATTATTGGTATCTTCTCTCTATACACAC[T/C]TCATTGGCAGTGATGTTATTTCAAATGAATTACTTCTAATTTATTTTC{GTT/TTG}
482089640	G	A	6	AGAAGTCGGGAAATAACTACTAGCGAGATGATGATCGATAGATTGGAGGAGCTTAGGTATCGGCACGCGCGTGCACCACACGGCGAAGACGGAATTTCTT	AGAAGTCGGGAAAT{AACT/A}ACTAGCGAGATGATGATCGATAGATTGGAGGA[G/A]CTTAGGTATCGGC{ACG/A}CGCGTG{CAC/TAT}C/T}CACACGGCG[A/T]AGACGGAATTTCT[T/C]C
482089675	A	T	6	CGATAGATTGGAGGAGCTTAGGTATCGGCACGCGCGTGCACCACACGGCGAAGACGGAATTTCTTCCCGATTAGTCGAGCGGCAGGAACGGACCTGAGCG	CGATAGATTGGAGGA[G/A]CTTAGGTATCGGC{ACG/A}CGCGTG{CAC/TAT}C/T}CACACGGCG[A/T]AGACGGAATTTCT[T/C]CCCGATTAGTCGAGCGGCAGGAACGGACCTGAG[C/A]GG
482089689	T	C	6	AGCTTAGGTATCGGCACGCGCGTGCACCACACGGCGAAGACGGAATTTCTTCCCGATTAGTCGAGCGGCAGGAACGGACCTGAGCGGAGCTGTAGAATCT	A[G/A]CTTAGGTATCGGC{ACG/A}CGCGTG{CAC/TAT}C/T}CACACGGCG[A/T]AGACGGAATTTCT[T/C]CCCGATTAGTCGAGCGGCAGGAACGGACCTGAG[C/A]GGAGCTGTAGAATCTT
482089723	C	A	2	CGAAGACGGAATTTCTTCCCGATTAGTCGAGCGGCAGGAACGGACCTGAGCGGAGCTGTAGAATCTTGGGCGAGCGCCCGCCGGAGGAGAGAGGCGGGGA	CG[A/T]AGACGGAATTTCT[T/C]CCCGATTAGTCGAGCGGCAGGAACGGACCTGAG[C/A]GGAGCTGTAGAATCTTGGGCGAGCGCCCGCCGGAGGAGAGAGGCGGGGAG
482089806	G	C	1	GAGGAGAGAGGCGGGGAGACGGCGGTGGCAGACGGAGAGCAGCGGCGGCGGTGGTCCGCGTCCTCGCGACCAGGTTCCGCAGCGCCATGGGATCGCGCTC	GAGGAGAGAGGCGGGGAGACGGCGGTGGCAGACGGAGAGCAGCGGCGGCG[G/C]TGGTCCGCGTCCTCGCG[A/G]CCAGGTTCCGCAGCGCCATGGGATCGCGCTCC
482089824	A	G	2	ACGGCGGTGGCAGACGGAGAGCAGCGGCGGCGGTGGTCCGCGTCCTCGCGACCAGGTTCCGCAGCGCCATGGGATCGCGCTCCCGGCGAGATCGAGCTGG	ACGGCGGTGGCAGACGGAGAGCAGCGGCGGCG[G/C]TGGTCCGCGTCCTCGCG[A/G]CCAGGTTCCGCAGCGCCATGGGATCGCGCTCCCGGCGAGATC[G/C]AGCTGGA
482089867	G	C	1	CCTCGCGACCAGGTTCCGCAGCGCCATGGGATCGCGCTCCCGGCGAGATCGAGCTGGATGAGACGCGGCGTCTAGGGTTTGGTCGATCGGTTGGTTTCTC	CCTCGCG[A/G]CCAGGTTCCGCAGCGCCATGGGATCGCGCTCCCGGCGAGATC[G/C]AGCTGGATGAGACGCGGCGTCTAGGGTTTGGTCGATCGGTTGGTTTCTCT
482090236	T	C	11	TAGTACTACTACTCTTCACGCATTTGTGCCAGCTTTTCATGGTTTCCGTATAATTCATGGACACTCCTACGCATCCCTCGGAGGATGTCGTTTTTATGCT	TAGTACTACTACTCTTCACGCATTTGTGCC{A/G}GCT{T/C}TTCATG{GT/G}TTCCGTA[T/C]AATTCATGG[A/G]CACTCCTA{CGCA/TGTG}A/G}TCCC{TC/CC,T}{G/A}GAGGA{T/TAG}{GT/AT,GGAT}CG{T/G}TTTTATGCTC
482090246	A	G	13	ACTCTTCACGCATTTGTGCCAGCTTTTCATGGTTTCCGTATAATTCATGGACACTCCTACGCATCCCTCGGAGGATGTCGTTTTTATGCTCGGTTCCCAG	ACTCTTCACGCATTTGTGCC{A/G}GCT{T/C}TTCATG{GT/G}TTCCGTA[T/C]AATTCATGG[A/G]CACTCCTA{CGCA/TGTG}A/G}TCCC{TC/CC,T}{G/A}GAGGA{T/TAG}{GT/AT,GGAT}CG{T/G}TTTTATGCTCGGT{TCC/CCT}CAG{C/T}
482091339	C	T	9	GAGAGGCGCAGGTGGTGGGCCACACGCGAAGCGCAACGACCCGGGTTGATCGAATGCGGACGACAACGATCTATTCCTTCGATCCCCGGATGATCTGTAA	GAG{AGGC/GGGT}GCAGGTGGTGGGCCACAC{G/A}CGAAGCGCAACGACCCGGGTTGA{T/C}[C/T]GAATGCG{G/A}ACGACA{A/ATGACCGGG}{CG/CGATCGGGAG,GG}ATCTATTCCTTCGATC{C/CG}CCGG{A/G}TGATCTGTA[A/T]C
482091388	A	T	13	TCGAATGCGGACGACAACGATCTATTCCTTCGATCCCCGGATGATCTGTAACCTTTTCCATAATTCATTGTCGTGGCAGCGTGGTACGCATACCTAGGTT	{T/C}[C/T]GAATGCG{G/A}ACGACA{A/ATGACCGGG}{CG/CGATCGGGAG,GG}ATCTATTCCTTCGATC{C/CG}CCGG{A/G}TGATCTGTA[A/T]CCTTTT{C/T}CATAATTCATT[G/A]{T/C}CGT[G/T]GCAGCGTGG{TACGC/CACAT}ATACCTAGGTTT[T/C]
482091407	G	A	9	ATCTATTCCTTCGATCCCCGGATGATCTGTAACCTTTTCCATAATTCATTGTCGTGGCAGCGTGGTACGCATACCTAGGTTTTGGTACGGAGTTGTGAGG	ATCTATTCCTTCGATC{C/CG}CCGG{A/G}TGATCTGTA[A/T]CCTTTT{C/T}CATAATTCATT[G/A]{T/C}CGT[G/T]GCAGCGTGG{TACGC/CACAT}ATACCTAGGTTT[T/C]GGTA[C/T]GGAGTTGTGAGGT
482091412	G	T	9	TTCCTTCGATCCCCGGATGATCTGTAACCTTTTCCATAATTCATTGTCGTGGCAGCGTGGTACGCATACCTAGGTTTTGGTACGGAGTTGTGAGGTGTGG	TTCCTTCGATC{C/CG}CCGG{A/G}TGATCTGTA[A/T]CCTTTT{C/T}CATAATTCATT[G/A]{T/C}CGT[G/T]GCAGCGTGG{TACGC/CACAT}ATACCTAGGTTT[T/C]GGTA[C/T]GGAGTTGTGAGGTGTGGT
482091439	T	C	10	CCTTTTCCATAATTCATTGTCGTGGCAGCGTGGTACGCATACCTAGGTTTTGGTACGGAGTTGTGAGGTGTGGTGTTGTAATTTAGAGAAAAAAGAGGTG	CCTTTT{C/T}CATAATTCATT[G/A]{T/C}CGT[G/T]GCAGCGTGG{TACGC/CACAT}ATACCTAGGTTT[T/C]GGTA[C/T]GGAGTTGTGAGGTGTGGTG[T/C]T[G/A]TAATTTAGAGAAAAAA{G/A}AGGT{G/A}T
482091444	C	T	10	TCCATAATTCATTGTCGTGGCAGCGTGGTACGCATACCTAGGTTTTGGTACGGAGTTGTGAGGTGTGGTGTTGTAATTTAGAGAAAAAAGAGGTGTGGTG	T{C/T}CATAATTCATT[G/A]{T/C}CGT[G/T]GCAGCGTGG{TACGC/CACAT}ATACCTAGGTTT[T/C]GGTA[C/T]GGAGTTGTGAGGTGTGGTG[T/C]T[G/A]TAATTTAGAGAAAAAA{G/A}AGGT{G/A}TGGTGT
482091464	T	C	6	CAGCGTGGTACGCATACCTAGGTTTTGGTACGGAGTTGTGAGGTGTGGTGTTGTAATTTAGAGAAAAAAGAGGTGTGGTGTAGTAGGATTCAAGGTGCAG	CAGCGTGG{TACGC/CACAT}ATACCTAGGTTT[T/C]GGTA[C/T]GGAGTTGTGAGGTGTGGTG[T/C]T[G/A]TAATTTAGAGAAAAAA{G/A}AGGT{G/A}TGGTGTAGTAGGATTCAAGGTGCAGT
482091466	G	A	6	GCGTGGTACGCATACCTAGGTTTTGGTACGGAGTTGTGAGGTGTGGTGTTGTAATTTAGAGAAAAAAGAGGTGTGGTGTAGTAGGATTCAAGGTGCAGTC	GCGTGG{TACGC/CACAT}ATACCTAGGTTT[T/C]GGTA[C/T]GGAGTTGTGAGGTGTGGTG[T/C]T[G/A]TAATTTAGAGAAAAAA{G/A}AGGT{G/A}TGGTGTAGTAGGATTCAAGGTGCAGTCG
482091658	G	T	5	TGTTGGACTTCGCTAATTTTCGTGGCGCCACACAACATCTGTCCTGTGCGGCCGTGACACAATCGCTTCGATGAGCGTGCTATAGAAAATGAGGAGGCGT	TGTTGGACTTCGCTAATT{TTC/T}GTGGCGCCACAC{AACAT/GGCAC}CTGTC{CTG/GTC,GTG}TGCG[G/T]CCGTGACACAATCGCTTCGATGAGCGTGCTATA{G/GA}AAAATGAG[G/A]AGGCGTG
482091701	G	A	8	CTGTGCGGCCGTGACACAATCGCTTCGATGAGCGTGCTATAGAAAATGAGGAGGCGTGGGTTCCGTCGTGCTCTTATGGTCTTGTGTATGCCGGTACTGA	{CTG/GTC,GTG}TGCG[G/T]CCGTGACACAATCGCTTCGATGAGCGTGCTATA{G/GA}AAAATGAG[G/A]AGGCGTGGGTTC{C/G}GTCGTG{C/G}TCTT{A/G}TGGTCTTGTGTATGCCGG{T/C}ACT{G/T}AA
482091894	C	T	6	TCATTAGCAGGAAAGGTTCTTGTTTATAAAAAATACTGTCCAGATTAATCCTGATAGCAACTATCAGCAGATTAGTCACGATTGCAAGATTAATTAGCAT	T{C/T}ATTAGCAGGAAAGGTTCTTGT{T/C}TATAAAAA{AT/GC}ACT{G/T}TCCAGATTAATC[C/T]TGATAGCAACTA{TCAGC/ACAGC,ATAGT}AGATTAGTCACGATTG{C/G}AAGATTAATTAGCATG
482092440	C	T	1	CTTCACGAGGAAGATCGTCCAACCATACGGCAATGGCAAAGCACACAAAGCCCATTGACGAGAGGGAAAAAAAATAGATGGCCCTCCTGTGGAGAGAAGA	CTTCACGAGGAAGATCGTCCAACCATACGGCAATGGCAAAGCACACAAAG[C/T]CCATTGACGAGAGG{GA/G}AAAAAAATAGATGGCCCTCCTGTGGAGAGAAGAC
482092712	G	A	0	TCCATCTCCCACACATGGCGCTGCCCCCACGGCGGTTCTCGGCGGCACCGGCCTTCTCCTCTTGTGCCTCCCAGTGCGGCGCTCCTCATCCTCACGAAGG	TCCATCTCCCACACATGGCGCTGCCCCCACGGCGGTTCTCGGCGGCACCG[G/A]CCTTCTCCTCTTGTGCCTCCCAGTGCGGCGCTCCTCATCCTCACGAAGGT
482092820	C	G	0	CATGGCGGTCTGAGAGGGAGAGATAAGGATGGGGAATTGAGTGTTCAGGACCTCGTGGAGGGGATAGACAAAAGGAGGTGGGGGTGTGCGATCCTCTGCT	CATGGCGGTCTGAGAGGGAGAGATAAGGATGGGGAATTGAGTGTTCAGGA[C/G]CTCGTGGAGGGGATAGACAAAAGGAGGTGGGGGTGTGCGATCCTCTGCTG
482092902	T	G	0	GGTGTGCGATCCTCTGCTGCACGCATCTCTGCCCCGCCGCACGAGAGGGATCACTATGCGGCACCTTTTGTTAGATTTTTCCAATATTGTTTGAGTCAAC	GGTGTGCGATCCTCTGCTGCACGCATCTCTGCCCCGCCGCACGAGAGGGA[T/G]CACTATGCGGCACCTTTTGTTAGATTTTTCCAATATTGTTTGAGTCAACT
482092967	T	C	0	TTTTGTTAGATTTTTCCAATATTGTTTGAGTCAACTGAAGCCGTTCCATCTCCGGAAATCCAGTAAAGTATTTTTGAAACACCACTGGGCATATTAGATT	TTTTGTTAGATTTTTCCAATATTGTTTGAGTCAACTGAAGCCGTTCCATC[T/C]CCGGAAATCCAGTAAAGTATTTTTGAAACACCACTGGGCATATTAGATTA
482093124	G	C	5	AGATAAAGTAGGAATCTATAGTTTATTGTCTTTTCAGAGTTCAAATCTCAGATTTGACATATGTGTGTCTTACAGGTGGAACATTTTTTCATTAAGAGGC	AGA{T/G}AAA{G/A}TAGGAATCT{AT/GC,GT}AGTTTATTGTCTTTTCAGAGTTCAAATCTCA[G/C]ATTTGACAT{A/G}TGTGTGTCTTACAGGTGGAACATTTTTTCATT{A/G}AGAGGCG
482093243	A	G	0	CTATGTGAAGACCCGATCTAGTGGGAGGCAACGTTTTTATCAATAGCGAGACACTTATAGTGACTTTGATAGTGGAGGTGCCATCTCTTTATCTAACGAG	CTATGTGAAGACCCGATCTAGTGGGAGGCAACGTTTTTATCAATAGCGAG[A/G]CACTTATAGTGACTTTGATAGTGGAGGTGCCATCTCTTTATCTAACGAGG
482093359	A	G	2	TACTAAAAAAAATAACTCACCGAGAGGGAGAGCCTACGATCGAGGAACACAGTGAAGAGAATGTGCGCATTTGGCTTGCACCTCGCCATTTTATCCCTGC	TAC{TA/T}AAAAAAATAACTCACCGAGAGGGAGAGCCTACGATCGAGGAACA{C/T}[A/G]GTGAAGAGAATGTGCGCATTTGGCTTGCACCTCGCCATTTTATCCCTGCC
482093464	C	T	3	GCCCGCTAATGACACTGGTTGCGAGGAGGAAGAAGACCGACCTCAACGTACGATCGTAGGCATAAAGAAGAAATGGACACTCGGGAAAGACAAGGGCGAA	GCCCGCTAATGACACTGGTTGCGAGGAGGAAGAAGACCGA{C/T}CTCAACGTA[C/T]GATCGTAGGCATAAAGAAGAAATGGACACTC{G/A}GGAAAGACAAGGGCG[A/T]AG
482093512	A	T	4	TACGATCGTAGGCATAAAGAAGAAATGGACACTCGGGAAAGACAAGGGCGAAGAGGCGGGGTGCCTAGTAAAAATGGTGAAGGCCTCTACAAGCTTTACT	TA[C/T]GATCGTAGGCATAAAGAAGAAATGGACACTC{G/A}GGAAAGACAAGGGCG[A/T]AGAGGCGGGGTGCC[T/A]AGTAAAAATGGT{GA/G}AGGCCTCTACAAGCTTTACTA
482093527	T	A	3	AAAGAAGAAATGGACACTCGGGAAAGACAAGGGCGAAGAGGCGGGGTGCCTAGTAAAAATGGTGAAGGCCTCTACAAGCTTTACTACCATGGGATTTTTG	AAAGAAGAAATGGACACTC{G/A}GGAAAGACAAGGGCG[A/T]AGAGGCGGGGTGCC[T/A]AGTAAAAATGGT{GA/G}AGGCCTCTACAAGCTTTACTACCATGGGATTTTTGC
482093610	C	T	2	CTACCATGGGATTTTTGCTAAGGTTGGTCATAGTATTAAATAACTTAGACCGCTAACTTGCATTTCATGTTACTGTCTTCATATTGGATGATAACACGTG	CTACCATGGGATTTTTGCTAAGGTTGGTCATAGTATTAAATAACTTAGAC[C/T]GCTAACTTGCATTTCATGTTACT[G/A]TCTTCATA{TTGGA/GAGGG}TGATAACACGTGT
482093634	G	A	3	TGGTCATAGTATTAAATAACTTAGACCGCTAACTTGCATTTCATGTTACTGTCTTCATATTGGATGATAACACGTGTGTAGTGTCATTGAAGGTCTAGTT	TGGTCATAGTATTAAATAACTTAGAC[C/T]GCTAACTTGCATTTCATGTTACT[G/A]TCTTCATA{TTGGA/GAGGG}TGATAACACGTGTGTAGTGTCATTGAAGGTCTAGTT[A/G]
482093684	A	G	4	GTCTTCATATTGGATGATAACACGTGTGTAGTGTCATTGAAGGTCTAGTTACAGACTTATATACTCTTGGTATGCATGATGTTATGATAGTTAGCTAAGT	[G/A]TCTTCATA{TTGGA/GAGGG}TGATAACACGTGTGTAGTGTCATTGAAGGTCTAGTT[A/G]CAGACT{T/C}ATATACT{C/T}TTGGTATGCATGATGTTATGATAGTTAGCTAAGTT
482093790	A	C	5	TCCTGCTATTCCAGTTTAAAGGACACATATAGCAAATCTTTGGGCCTAGGATTTCTCTGATTAAGAATAATTTGCCTCTTAATAATTCTTTGATTGGCTT	TCCT{G/A}CTATTCC{A/G}GTTTAAAGGACACATATAGCAAATCTTTGG{G/GC}CCTAGG[A/C]TTTCTCTGATT[A/G]AGAATAATTTG{C/G}CTCTTAATAATTCTTTGATTGGCTTT
482093802	A	G	5	AGTTTAAAGGACACATATAGCAAATCTTTGGGCCTAGGATTTCTCTGATTAAGAATAATTTGCCTCTTAATAATTCTTTGATTGGCTTTTTCTCTAAAAT	{A/G}GTTTAAAGGACACATATAGCAAATCTTTGG{G/GC}CCTAGG[A/C]TTTCTCTGATT[A/G]AGAATAATTTG{C/G}CTCTTAATAATTCTTTGATTGGCTTTTTCTCT[A/G]AAATT
482093847	A	G	3	TGATTAAGAATAATTTGCCTCTTAATAATTCTTTGATTGGCTTTTTCTCTAAAATTAAATTTTTATGTGCCTAAAATATGGAAAGATTTTAGGATTGCAT	TGATT[A/G]AGAATAATTTG{C/G}CTCTTAATAATTCTTTGATTGGCTTTTTCTCT[A/G]AAATTAAATTTTTATGTGCCTAAAA[T/G]ATGGAAAGATTTTAGGATTGCATG
482093873	T	G	1	AATTCTTTGATTGGCTTTTTCTCTAAAATTAAATTTTTATGTGCCTAAAATATGGAAAGATTTTAGGATTGCATGATTTCCAATATGTGTCCTTTAAATC	AATTCTTTGATTGGCTTTTTCTCT[A/G]AAATTAAATTTTTATGTGCCTAAAA[T/G]ATGGAAAGATTTTAGGATTGCATGATTTCCAATATGTGTCCTTTAAATCG
482093929	A	G	3	AAGATTTTAGGATTGCATGATTTCCAATATGTGTCCTTTAAATCGAGACGAAGGGGCCCTCTCTTTATTCATTAAGTATCATGTGTCATCAATTTACTTA	AAGATTTTAGGATTGCATGATTTCCAATATGTGTCCTTTAAATCGAGACG[A/G]AGGGGCCCT{CTC/TTG}TTTATTCATTAAGTA[T/C]CATGTGTCAT[C/T]AATTTACTTAG
482093957	T	C	5	ATGTGTCCTTTAAATCGAGACGAAGGGGCCCTCTCTTTATTCATTAAGTATCATGTGTCATCAATTTACTTAGTTGATATTATACGGACATACATGTAAC	ATGTGTCCTTTAAATCGAGACG[A/G]AGGGGCCCT{CTC/TTG}TTTATTCATTAAGTA[T/C]CATGTGTCAT[C/T]AATTTACTTAGTTG{AT/GC}ATTATA{CGGA/TGGG}CATACATGTAACT
482093968	C	T	5	AAATCGAGACGAAGGGGCCCTCTCTTTATTCATTAAGTATCATGTGTCATCAATTTACTTAGTTGATATTATACGGACATACATGTAACTAGTTAAGCTA	AAATCGAGACG[A/G]AGGGGCCCT{CTC/TTG}TTTATTCATTAAGTA[T/C]CATGTGTCAT[C/T]AATTTACTTAGTTG{AT/GC}ATTATA{CGGA/TGGG}CATACATGTAACTAGTTAAGCTAC
482094039	T	G	4	TACGGACATACATGTAACTAGTTAAGCTACTACCACTATGACTATCCTAATAAAAAATGTTAGGTTCGGGATTGTTTATACCAACGATTGGGGTCTATCC	TA{CGGA/TGGG}CATACATGTAACTAGTTAAGCTACTACCACTATGACTATCCTAA[T/G]AAAAAATGTTAGGTTCGGGATTGTTTATACCAACGATTGGGGTC{TAT/CAC}CC[G/A]{TGCA/CGCG}
482094089	G	A	4	TAAAAAATGTTAGGTTCGGGATTGTTTATACCAACGATTGGGGTCTATCCGTGCATGTAAAAGCGACATGGCATTTAAAGCGGCCGATGCCTTCTGCTTG	[T/G]AAAAAATGTTAGGTTCGGGATTGTTTATACCAACGATTGGGGTC{TAT/CAC}CC[G/A]{TGCA/CGCG}TGTAAAAGCGACATGGCATTTAAAGCGGC[C/T]GATGCCTTCTGCTTGT
482094123	C	T	6	CGATTGGGGTCTATCCGTGCATGTAAAAGCGACATGGCATTTAAAGCGGCCGATGCCTTCTGCTTGTCTGCTTGACATATTCTATACTCCTCTGTTTTAA	CGATTGGGGTC{TAT/CAC}CC[G/A]{TGCA/CGCG}TGTAAAAGCGACATGGCATTTAAAGCGGC[C/T]GATGCCTTCTGCTTGTCTGCTTGACATATT[C/G]TATACTCC{TCT/CCC}{G/A}TTTTAAA
482094154	C	G	6	ACATGGCATTTAAAGCGGCCGATGCCTTCTGCTTGTCTGCTTGACATATTCTATACTCCTCTGTTTTAAAATATAAGATGTTTTAGGTTTGTGAAGGGCC	ACATGGCATTTAAAGCGGC[C/T]GATGCCTTCTGCTTGTCTGCTTGACATATT[C/G]TATACTCC{TCT/CCC}{G/A}TTTTAAAATATAAGAT{G/A}TTTTAG{G/A}TTTGT{G/A}AAGGGCCC
482094362	G	A	4	TCATTGTTATTAAATTTAACTAAATGTATACGGCTTATACTTTGGACTAGGGGTAGTAGCTAATACTCATAGTTATTGAGAAAAAAATCTTGTATAAATC	TCATTGTTATTA{A/AATTTTG}ATTTAACTAAATGTATACGGCTTATACTTTGGACTAG[G/A]GGTAGTA[G/A]CTAATACTCATA[G/C]TTATTGAGAAAAAAATCTT[G/T]TATAAATCC
482094370	G	A	4	ATTAAATTTAACTAAATGTATACGGCTTATACTTTGGACTAGGGGTAGTAGCTAATACTCATAGTTATTGAGAAAAAAATCTTGTATAAATCCAATGGAA	ATTA{A/AATTTTG}ATTTAACTAAATGTATACGGCTTATACTTTGGACTAG[G/A]GGTAGTA[G/A]CTAATACTCATA[G/C]TTATTGAGAAAAAAATCTT[G/T]TATAAATCCAATGGAAC
482094383	G	C	3	AAATGTATACGGCTTATACTTTGGACTAGGGGTAGTAGCTAATACTCATAGTTATTGAGAAAAAAATCTTGTATAAATCCAATGGAACATGTATTCATTA	AAATGTATACGGCTTATACTTTGGACTAG[G/A]GGTAGTA[G/A]CTAATACTCATA[G/C]TTATTGAGAAAAAAATCTT[G/T]TATAAATCCAATGGAACATGTATTCATTAT
482094403	G	T	3	TTGGACTAGGGGTAGTAGCTAATACTCATAGTTATTGAGAAAAAAATCTTGTATAAATCCAATGGAACATGTATTCATTATATGTAGATTTGTATGAAAC	TTGGACTAG[G/A]GGTAGTA[G/A]CTAATACTCATA[G/C]TTATTGAGAAAAAAATCTT[G/T]TATAAATCCAATGGAACATGTATTCATTATATGTAGATTTGTATGAAACT
482100396	G	C	4	CTCTTTCAGTCCGTGATGAACCCTAACGAACAGATCTATGTACATCCGTAGTTGCTCGTGACTTTTGTCCGGATTGAGCGCGTACACCTAGAGTGATCTG	CTCTTTCAGTCCGTGATGAACCCTAACGAACAGATCTATGTACATCCGTA[G/C]TTGCTC[G/A]TGACTTTTGT[C/T]CGGATTGA[G/C]CGCGTACACCTAGAGTGATCTGG[T/A]
482100403	G	A	5	AGTCCGTGATGAACCCTAACGAACAGATCTATGTACATCCGTAGTTGCTCGTGACTTTTGTCCGGATTGAGCGCGTACACCTAGAGTGATCTGGTAGAAA	AGTCCGTGATGAACCCTAACGAACAGATCTATGTACATCCGTA[G/C]TTGCTC[G/A]TGACTTTTGT[C/T]CGGATTGA[G/C]CGCGTACACCTAGAGTGATCTGG[T/A]A{G/GA}AAAA
482100414	C	T	7	AACCCTAACGAACAGATCTATGTACATCCGTAGTTGCTCGTGACTTTTGTCCGGATTGAGCGCGTACACCTAGAGTGATCTGGTAGAAAAAGTAACGAAT	AACCCTAACGAACAGATCTATGTACATCCGTA[G/C]TTGCTC[G/A]TGACTTTTGT[C/T]CGGATTGA[G/C]CGCGTACACCTAGAGTGATCTGG[T/A]A{G/GA}AAAAAG[T/C]AACGAATC[C/A]
482100423	G	C	7	GAACAGATCTATGTACATCCGTAGTTGCTCGTGACTTTTGTCCGGATTGAGCGCGTACACCTAGAGTGATCTGGTAGAAAAAGTAACGAATCCTTTGATG	GAACAGATCTATGTACATCCGTA[G/C]TTGCTC[G/A]TGACTTTTGT[C/T]CGGATTGA[G/C]CGCGTACACCTAGAGTGATCTGG[T/A]A{G/GA}AAAAAG[T/C]AACGAATC[C/A]TTTGATGG
482100447	T	A	9	TTGCTCGTGACTTTTGTCCGGATTGAGCGCGTACACCTAGAGTGATCTGGTAGAAAAAGTAACGAATCCTTTGATGGGAAACCGCGAGAACTCCTAAAAA	TTGCTC[G/A]TGACTTTTGT[C/T]CGGATTGA[G/C]CGCGTACACCTAGAGTGATCTGG[T/A]A{G/GA}AAAAAG[T/C]AACGAATC[C/A]TTTGATGGGA[A/G]ACC[G/A]CGAGAACTCCTAAAAA[T/A]
482100456	T	C	9	ACTTTTGTCCGGATTGAGCGCGTACACCTAGAGTGATCTGGTAGAAAAAGTAACGAATCCTTTGATGGGAAACCGCGAGAACTCCTAAAAATTTCCATTC	ACTTTTGT[C/T]CGGATTGA[G/C]CGCGTACACCTAGAGTGATCTGG[T/A]A{G/GA}AAAAAG[T/C]AACGAATC[C/A]TTTGATGGGA[A/G]ACC[G/A]CGAGAACTCCTAAAAA[T/A]TTCCA[T/A]TCG
482100465	C	A	9	CGGATTGAGCGCGTACACCTAGAGTGATCTGGTAGAAAAAGTAACGAATCCTTTGATGGGAAACCGCGAGAACTCCTAAAAATTTCCATTCGTATGAACA	CGGATTGA[G/C]CGCGTACACCTAGAGTGATCTGG[T/A]A{G/GA}AAAAAG[T/C]AACGAATC[C/A]TTTGATGGGA[A/G]ACC[G/A]CGAGAACTCCTAAAAA[T/A]TTCCA[T/A]TCGTATGA[A/G]CAC
482100476	A	G	10	CGTACACCTAGAGTGATCTGGTAGAAAAAGTAACGAATCCTTTGATGGGAAACCGCGAGAACTCCTAAAAATTTCCATTCGTATGAACACTTCGTCCGGT	CGTACACCTAGAGTGATCTGG[T/A]A{G/GA}AAAAAG[T/C]AACGAATC[C/A]TTTGATGGGA[A/G]ACC[G/A]CGAGAACTCCTAAAAA[T/A]TTCCA[T/A]TCGTATGA[A/G]CACTTC[G/A]TCCG[G/T]TT
482100480	G	A	10	CACCTAGAGTGATCTGGTAGAAAAAGTAACGAATCCTTTGATGGGAAACCGCGAGAACTCCTAAAAATTTCCATTCGTATGAACACTTCGTCCGGTTTAC	CACCTAGAGTGATCTGG[T/A]A{G/GA}AAAAAG[T/C]AACGAATC[C/A]TTTGATGGGA[A/G]ACC[G/A]CGAGAACTCCTAAAAA[T/A]TTCCA[T/A]TCGTATGA[A/G]CACTTC[G/A]TCCG[G/T]TTTACT
482100497	T	A	11	TAGAAAAAGTAACGAATCCTTTGATGGGAAACCGCGAGAACTCCTAAAAATTTCCATTCGTATGAACACTTCGTCCGGTTTACTTACTAGGTCGCAAAAC	[T/A]A{G/GA}AAAAAG[T/C]AACGAATC[C/A]TTTGATGGGA[A/G]ACC[G/A]CGAGAACTCCTAAAAA[T/A]TTCCA[T/A]TCGTATGA[A/G]CACTTC[G/A]TCCG[G/T]TTTACTTACT[A/G]GGTCGCAAAACC
482100503	T	A	9	AAGTAACGAATCCTTTGATGGGAAACCGCGAGAACTCCTAAAAATTTCCATTCGTATGAACACTTCGTCCGGTTTACTTACTAGGTCGCAAAACCTTTAC	AAG[T/C]AACGAATC[C/A]TTTGATGGGA[A/G]ACC[G/A]CGAGAACTCCTAAAAA[T/A]TTCCA[T/A]TCGTATGA[A/G]CACTTC[G/A]TCCG[G/T]TTTACTTACT[A/G]GGTCGCAAAACCTTTACG
482100512	A	G	8	ATCCTTTGATGGGAAACCGCGAGAACTCCTAAAAATTTCCATTCGTATGAACACTTCGTCCGGTTTACTTACTAGGTCGCAAAACCTTTACGGAACTAGG	ATC[C/A]TTTGATGGGA[A/G]ACC[G/A]CGAGAACTCCTAAAAA[T/A]TTCCA[T/A]TCGTATGA[A/G]CACTTC[G/A]TCCG[G/T]TTTACTTACT[A/G]GGTCGCAAAACCTTTACGGAACTAGGA
482100519	G	A	7	GATGGGAAACCGCGAGAACTCCTAAAAATTTCCATTCGTATGAACACTTCGTCCGGTTTACTTACTAGGTCGCAAAACCTTTACGGAACTAGGAGACAAA	GATGGGA[A/G]ACC[G/A]CGAGAACTCCTAAAAA[T/A]TTCCA[T/A]TCGTATGA[A/G]CACTTC[G/A]TCCG[G/T]TTTACTTACT[A/G]GGTCGCAAAACCTTTACGGAACTAGGAGACAAAT
482100524	G	T	7	GAAACCGCGAGAACTCCTAAAAATTTCCATTCGTATGAACACTTCGTCCGGTTTACTTACTAGGTCGCAAAACCTTTACGGAACTAGGAGACAAATCTGC	GA[A/G]ACC[G/A]CGAGAACTCCTAAAAA[T/A]TTCCA[T/A]TCGTATGA[A/G]CACTTC[G/A]TCCG[G/T]TTTACTTACT[A/G]GGTCGCAAAACCTTTACGGAACTAGGAGACAAATCTGCT
482100535	A	G	5	AACTCCTAAAAATTTCCATTCGTATGAACACTTCGTCCGGTTTACTTACTAGGTCGCAAAACCTTTACGGAACTAGGAGACAAATCTGCTTTCTGTCATT	AACTCCTAAAAA[T/A]TTCCA[T/A]TCGTATGA[A/G]CACTTC[G/A]TCCG[G/T]TTTACTTACT[A/G]GGTCGCAAAACCTTTACGGAACTAGGAGACAAATCTGCTTTCTGTCATTA
482100792	G	A	1	GGGAAATCGAGATGTTTTTCAACACACACATAATTAGGCCATATACAGCTGGAAGTAGCTAGATAGCTAATGTCTCATTGGGCTACACTTTCTTCAGAAC	GGGAAATCGAGATGTTTTTCAACACACACATAATTAGGCCATATACAGCT[G/A]GAAGTAGCTAG[A/G]TAGCTAATGTCTCATTGGGCTACACTTTCTTCAGAACA
482100804	A	G	1	TGTTTTTCAACACACACATAATTAGGCCATATACAGCTGGAAGTAGCTAGATAGCTAATGTCTCATTGGGCTACACTTTCTTCAGAACAACTGCATGTTT	TGTTTTTCAACACACACATAATTAGGCCATATACAGCT[G/A]GAAGTAGCTAG[A/G]TAGCTAATGTCTCATTGGGCTACACTTTCTTCAGAACAACTGCATGTTTT
482100965	C	T	0	TGCTTTGTTCCGGCAAAACTTGTTTTCAGTTGCTTGAATTCCATTATAAACTACTTGTTATACCCTGTTCAAAGAATGGTTTCTTTTTTATGCTGACCTT	TGCTTTGTTCCGGCAAAACTTGTTTTCAGTTGCTTGAATTCCATTATAAA[C/T]TACTTGTTATACCCTGTTCAAAGAATGGTTTCTTTTTTATGCTGACCTTG
482101080	G	A	1	CAGCAATCTGCCATAAAAGATGGCCTCTGAGAATGTGGTTACTGCTGCTAGTCTACCTGATGATCTAGTGGTGGAAATCCTCTCTCGAGTGTTCAAGTCT	CAGCAATCTGCCATAAAAGATGGCCTCTGAGAATGTGGTTACTGCTGCTA[G/A]TCTACCTGATGATCTAGTGGTGGAAATCCTCTCTCGAG{T/TGCC}GTTCAAGTCTT
482101158	C	T	2	CCTCTCTCGAGTGTTCAAGTCTTTTTGCCGTTTCAAATGTGTCTGCAAGGCCTGGCTTGCCTTTTCCTCTGATCCACACTACCGTCAGAAGCTGCCAAAA	CCTCTCTCGAG{T/TGCC}GTTCAAGTCTTTTTGCCGTTTCAAATGTGTCTGCAAGG[C/T]CTGGCTTGCCTTTTCCTCTGATCCACACTACCGTCAGAA[G/A]CTGCCAAAAA
482101198	G	A	1	GTCTGCAAGGCCTGGCTTGCCTTTTCCTCTGATCCACACTACCGTCAGAAGCTGCCAAAAATTCCCAGTTTTTTACACCAAGGCCAATCTGGGACGTCTG	GTCTGCAAGG[C/T]CTGGCTTGCCTTTTCCTCTGATCCACACTACCGTCAGAA[G/A]CTGCCAAAAATTCCCAGTTTTTTACACCAAGGCCAATCTGGGACGTCTGC
482101577	G	A	0	GGTCGGAACAGTTCTATGTCTTCAACATTCACAGGCATCATTGGCTAAATGGTACCAGCAAACTCGAGGTGTTCTCGTCTGACCTATCCACGTGGCTTGT	GGTCGGAACAGTTCTATGTCTTCAACATTCACAGGCATCATTGGCTAAAT[G/A]GTACCAGCAAACTCGAGGTGTTCTCGTCTGACCTATCCACGTGGCTTGTA
482348329	G	A	5	CTAAGTACAAAGACATGGAGTACTATACTAATACTGAACCAACGGGCGTCGCCATTTCTTGCAGCCGCTTTCTTCTTGGGCAAGTGCTAGGCGTACCCCG	CTAAGTACAAAGACATGGAGTACTATACTAATACTGAACCAACGGGCGTC[G/A]CCATTTCT{T/G}GCAGCCGCTTTCTTCTTG{G/C}GCAAGTGCTAGGCGT{A/C}CCC{C/CAG}GA{ACC/TCC,TCT}
482348410	T	C	13	AAGTGCTAGGCGTACCCCGAACCCATCATCCTGCTTTTCGTGCTGTCACGTGTCAATTTATTGCAAAACATCCCGCTTTTATTATATATGTCCTTGTTTT	AAGTGCTAGGCGT{A/C}CCC{C/CAG}GA{ACC/TCC,TCT}CATCATCCTGCTTT{TC/CT}GTGCTG{T/C}CACG[T/C]GTCAA{TTTA/T}AT/GC}TG{C/CAA}AAAACAT{C/T}CCG[C/T]TTTT{ATT/GTG,GTT}T/G}ATATATGT{CCTTGT/TCTCGC}TTTC
482348435	C	T	14	TCATCCTGCTTTTCGTGCTGTCACGTGTCAATTTATTGCAAAACATCCCGCTTTTATTATATATGTCCTTGTTTTCTTTCAGAGACCATACAGCAAAAAA	TCATCCTGCTTT{TC/CT}GTGCTG{T/C}CACG[T/C]GTCAA{TTTA/T}AT/GC}TG{C/CAA}AAAACAT{C/T}CCG[C/T]TTTT{ATT/GTG,GTT}T/G}ATATATGT{CCTTGT/TCTCGC}TTTCTTTCAGAGACCAT{A/G}CA{GCA/G}A/AG}AAAAA{G/A}
482348539	C	T	2	TGCTACTGTAGCAAAACCGACTTCGCCGGAGACATCATCGGAAAAACTCGCTGGTGATTCTCGCCGGAGACCTTGTAGCAAAAAGTTGACACTGTTGTAG	TGCTA{C/A}TGTAGCAAAACCGA{C/T}TTCGCCGGAGACATCATCGGAAAAACTCG[C/T]TGGTGATTCTCGCCGGAGACCTTGTAGCAAAAAGTTGACACTGTTGTAGC
482349650	T	C	3	TATGTGAGGCAAGGTACCTTCTGATGAATACATCATGATGTATATTTGTCTCTACAAGTGGCAGGAAATAATCAAAGCATGTCTCTGGCATGGTGGTCTA	TATGTGAGGCAAGGTACCTTCTGATGAATACATCATGATGTATAT{TTG/T}TC[T/C]CTACAAGTGGCAGGAAATA{ATCAAAGCATGTCTC/A}/C}CTGGCATGGTGGTCTAC
482349718	C	A	5	TAATCAAAGCATGTCTCTGGCATGGTGGTCTACATTACCGTTTTAAGTTCCATTTGCTGTTTTAGTCCACCACCAGTTATTTAGTCATTGTTCTGCATGA	TA{ATCAAAGCATGTCTC/A}/C}CTGGCATGGTGGTCTACATTACCGTTTTAAGTTC[C/A]ATTTGCTGTTTTAGTCCACCA{C/A}CAGTTAT{T/TTAC}TAGTCATTGTTCTGCAT{G/C}AT
482349785	C	A	9	CACCACCAGTTATTTAGTCATTGTTCTGCATGATGCAGTGGTATACTCTACCTTCGGAGTTGAGTGTTTTGGTCTATCAATCATGTAGTCGCTGGTCTGC	CACCA{C/A}CAGTTAT{T/TTAC}TAGTCATTGTTCTGCAT{G/C}ATGC{A/G}GTGGTATACTCTA[C/A]CTTCG[G/T]AGTTG[A/T]GTGTTTTGGTCTATCA{ATCA/GTCA,GTCG}TGTAGTC[G/A]CTGGT[C/G]TGCA
482349791	G	T	8	CAGTTATTTAGTCATTGTTCTGCATGATGCAGTGGTATACTCTACCTTCGGAGTTGAGTGTTTTGGTCTATCAATCATGTAGTCGCTGGTCTGCATGTCT	CAGTTAT{T/TTAC}TAGTCATTGTTCTGCAT{G/C}ATGC{A/G}GTGGTATACTCTA[C/A]CTTCG[G/T]AGTTG[A/T]GTGTTTTGGTCTATCA{ATCA/GTCA,GTCG}TGTAGTC[G/A]CTGGT[C/G]TGCATGTCTA
482349797	A	T	9	TTTAGTCATTGTTCTGCATGATGCAGTGGTATACTCTACCTTCGGAGTTGAGTGTTTTGGTCTATCAATCATGTAGTCGCTGGTCTGCATGTCTATGTAA	T{T/TTAC}TAGTCATTGTTCTGCAT{G/C}ATGC{A/G}GTGGTATACTCTA[C/A]CTTCG[G/T]AGTTG[A/T]GTGTTTTGGTCTATCA{ATCA/GTCA,GTCG}TGTAGTC[G/A]CTGGT[C/G]TGCATGTCTATGTAAT[G/T]
482349825	G	A	7	GTATACTCTACCTTCGGAGTTGAGTGTTTTGGTCTATCAATCATGTAGTCGCTGGTCTGCATGTCTATGTAATGGAATCTAAACAATGTCATCACCGATG	GTATACTCTA[C/A]CTTCG[G/T]AGTTG[A/T]GTGTTTTGGTCTATCA{ATCA/GTCA,GTCG}TGTAGTC[G/A]CTGGT[C/G]TGCATGTCTATGTAAT[G/T]GAATCTAAACAATGTCATCACCGAT[G/A]T
482349831	C	G	8	TCTACCTTCGGAGTTGAGTGTTTTGGTCTATCAATCATGTAGTCGCTGGTCTGCATGTCTATGTAATGGAATCTAAACAATGTCATCACCGATGTCTCCT	TCTA[C/A]CTTCG[G/T]AGTTG[A/T]GTGTTTTGGTCTATCA{ATCA/GTCA,GTCG}TGTAGTC[G/A]CTGGT[C/G]TGCATGTCTATGTAAT[G/T]GAATCTAAACAATGTCATCACCGAT[G/A]TCTCCT{TGCC/CGCT}
482349848	G	T	5	GTGTTTTGGTCTATCAATCATGTAGTCGCTGGTCTGCATGTCTATGTAATGGAATCTAAACAATGTCATCACCGATGTCTCCTTGCCATGTGGGATAATC	GTGTTTTGGTCTATCA{ATCA/GTCA,GTCG}TGTAGTC[G/A]CTGGT[C/G]TGCATGTCTATGTAAT[G/T]GAATCTAAACAATGTCATCACCGAT[G/A]TCTCCT{TGCC/CGCT}ATGTGGGATAATCA
482349874	G	A	4	CGCTGGTCTGCATGTCTATGTAATGGAATCTAAACAATGTCATCACCGATGTCTCCTTGCCATGTGGGATAATCATGATTAAATGTGAAACATTTGTTTT	C[G/A]CTGGT[C/G]TGCATGTCTATGTAAT[G/T]GAATCTAAACAATGTCATCACCGAT[G/A]TCTCCT{TGCC/CGCT}ATGTGGGATAATCATGATTAAATGTGAAACATTTGTTTTA
482349942	G	T	3	ATAATCATGATTAAATGTGAAACATTTGTTTTAAATATAGACAATTGTCCGTGTACTCAGCTTATTCTCGGCTTATTCCAGCACAGCGGCAGCACAGACA	ATAATCATGATTAAATGTGAAACATTTGTTTTAAATATAGACAATTGTCC[G/T]TGTACTCAGC{T/A}TATTCTCGGCTTATTCCAGCACAGC{G/GGCAGCACA}GCA{GCAC/ACAA}AGACAT
482350342	G	C	3	ACTTATTTGCGGACGGAGTGAGTAGCTCTAGGTAGGACGATGAACCGCTTGGGTTTTGTAGCCTCGTTCAGTCCGGTGTGGCGGGCAGGGTGCATGCTCG	ACTTATTTGCGGAC{G/C}GAGTGA{G/C}TAGCTCTAG{G/T}TAGGACGATGAACCGCTT[G/C]GGTTTTGTAGCCTCGTTCAGTCCGGTGTGGCGGGCAGGGTGCATGCTCGG
482361209	G	A	3	TTTCTGGTCACTGCCGGGCATGCATCCATTCTTGAATTGAATGGTCGATCGTTCCCGGGTTAAATTCCTTCCCTCGACAACACTCGAGCACCCTTTCTAT	TTTCTGGT{C/CCCGG}{ACT/CCG}GCCGGGCATGCATCCATTC{T/A}TGAATTGAATGGTCGATC[G/A]TTCCCGGGTTAAATTCCTTCCCTCGACAACACTCGAGCACCCTTTCTATT
482361485	T	C	3	ACAAGATCGATGCCATGCTACTATTGCATGATGCACGTTTTCTCCAGCTTTGACGAGATCATTCATGGGGTGTTTCTATTTGGAATATATATTCACATGC	ACAAGATCGATGCCATGCTACTATTGCATGATGCACGTTTTCTCCAGCTT[T/C]GAC[G/A]AGATCATTCATGGG[G/C]TGTTTCTATTTGGAATA{T/TA}ATATTCACATGCA
482361489	G	A	4	GATCGATGCCATGCTACTATTGCATGATGCACGTTTTCTCCAGCTTTGACGAGATCATTCATGGGGTGTTTCTATTTGGAATATATATTCACATGCATGA	GATCGATGCCATGCTACTATTGCATGATGCACGTTTTCTCCAGCTT[T/C]GAC[G/A]AGATCATTCATGGG[G/C]TGTTTCTATTTGGAATA{T/TA}ATATTCACATGCATG{ATG/A}
482361504	G	C	4	ACTATTGCATGATGCACGTTTTCTCCAGCTTTGACGAGATCATTCATGGGGTGTTTCTATTTGGAATATATATTCACATGCATGATGTGTGCGTTTTCTC	ACTATTGCATGATGCACGTTTTCTCCAGCTT[T/C]GAC[G/A]AGATCATTCATGGG[G/C]TGTTTCTATTTGGAATA{T/TA}ATATTCACATGCATG{ATG/A}TGTGCGTTTTCTCC
482362696	T	G	10	CATTTTTTTACTTTTAACAAATATTTTAGAATTAAACGTACATACTAGAGTGAGCGAGAGAACATGAAAATAGGCGAGCGAAGGGCTAACTGGGCCGGCC	C{AT/A}T/C}TTTTTTACTTTTAACAAATATTTTAGAA{T/TTA}TAAA{C/T}GTA{C/T}ATAC{T/C}AGAG[T/G]GAG{C/G}GAGAGAACA{T/C,G}GAAAA{T/G}AGGCGAGCGAAGGGCTAAC{TG/T}GGCCGGCCC
482362953	C	A	11	CCAAAATTTCACCGATCTATTAATAATTATCAACAACAATACAAATAGGCCTAAAAATATAAAAAAATTAAAATAGGTACCTGAACCACCTAGCAACGAA	CCAAAATTTCAC{CG/AA}G/A}ATCT{AT/A}TAATAATTATCAACAACAATACAAA{T/G}AGGC[C/A]TAAAAAT{AT/A}AAAAAAA[T/A]T{AA/ATA,TA}AATAGGTACCTG{A/G}ACCAC{C/T}TAGC{A/G}ACGA{A/C}T
482362970	T	A	9	TATTAATAATTATCAACAACAATACAAATAGGCCTAAAAATATAAAAAAATTAAAATAGGTACCTGAACCACCTAGCAACGAATACATACACTAGCGCGA	T{AT/A}TAATAATTATCAACAACAATACAAA{T/G}AGGC[C/A]TAAAAAT{AT/A}AAAAAAA[T/A]T{AA/ATA,TA}AATAGGTACCTG{A/G}ACCAC{C/T}TAGC{A/G}ACGA{A/C}TACATACACTAGCGCGAG
482363203	T	C	3	CCATCGCCAATAATGAGAACCGTAGATCGGAAGAGACTAATGTCATGGTATTATCGACGAGTACGCTATGAAGGGGGCTCAAAGAGAGTTTAGAGAGATG	CCATCGCCAATAA{TG/T}AGAACCGTA{G/GA}ATCGGAAGAGACTAATGTCATGGTA[T/C]TATCGACGAGTACGCTATGAAGGGGGCTCAAAGAGAGTTTAGAGAGATG{G/A}
482370599	A	C	8	GGTGGACAGGGGTCGGGGGGGGGGGGGGGAGGTTTTGGGTTGGTGAAGGGAGCCTCCGGAGTCACTCGAGGGAGGAGCGACTCTAGAGGGTAGGAGGGAC	GGTG{G/C}ACAGGGGT{CGGG/C,GGGG}GG{G/A}GGGGGGGGGAGGTTT{T/A}GGGTTGGTGAAGGG[A/C]GCCTCCGGAGTCACTCGAGGGAGGAGCG{A/ACTAG}CTCT{A/G}GAGGGT{AGG/GGA,GGG}AGGGACA{T/TA}
482371054	C	T	3	TTCGATTTGACGCTAGCTATAACTCGCAACCACACGATCATGCATGAGAACGAAATAAATGACGCCCAGCTCCCAACAAGTAGATCGATCAAGCCAGTCA	TTCGATTTGA{CGCTA/C}GCTATAACTCGCAACCACACGATCATGCATGAGAA[C/T]GAAATAAATG{A/ACG}CGCCCA{G/A}CTCCCAACAAGTAGATCGATCAAGCCAGTCAG
482381813	A	T	6	GCTCATGATTGTCTACCTTAAGGCCCCCAGCTGGTCCAACGGCACATTCCAGCGTCACCTGCCTATTTCAATTGCGGCAGGGAGGAGACTGCAGCCCATT	GCTCAT{G/A}ATTGTCTACCTT{AAGGCC/CAAGCT}CCCAGCTGGTCCAACGGCACATTCC[A/T]GCGTCACCTGCCT{A/G}TTTCAATTGC{G/A}GCAGGGAGGAGACT{GC/AT}C/T}AGCCCATTG
482675718	G	A	1	ATCAGCAAGTAATAATCGGCTAATCGCCCCGCTCACCCAGCTCCTCCTCAGATTATTAACTCAGCTCGTCAGCTGGACTTTGGAGTGAGAACCACACCGC	ATCAGCAAGTAATAATCGGCTAATCGCCCCGCTCACCCAGCTC{C/CT}TCCTCA[G/A]ATTATTAACTCAGCTCGTCAGCTGGACTTTGGAGTGAGAACCACACCGCT
483423997	G	A	4	CTAGACTATCGTAGGAATGGGCGGTGATGGGAGCGTTGTAGCCGGCGGGCGGCGAGAGCACGTACCCAACAGGCGTGATGGGAGGGCGCGATTGGGGCCG	CTAG{AC/CA}TATCGTAGGAATGGGCGGTGATGGGAGCGTTGTAGCCGGCGGGC[G/A]GCGAGAGCACGTACCCAACAGGCG[T/C]GATGGGAGGGC{G/C}CGATTG{G/A}GGCCGC
483424022	T	C	5	GATGGGAGCGTTGTAGCCGGCGGGCGGCGAGAGCACGTACCCAACAGGCGTGATGGGAGGGCGCGATTGGGGCCGCGCGACCTACATGCAGCAGGTGAGC	GATGGGAGCGTTGTAGCCGGCGGGC[G/A]GCGAGAGCACGTACCCAACAGGCG[T/C]GATGGGAGGGC{G/C}CGATTG{G/A}GGCCGCGCGACCTACA[T/G]GCAG[C/T]AGGTGAGCC
483424058	T	G	5	GTACCCAACAGGCGTGATGGGAGGGCGCGATTGGGGCCGCGCGACCTACATGCAGCAGGTGAGCCCCATGGCGACGAACTGGGCATAGTGAGAAGGGGGC	GTACCCAACAGGCG[T/C]GATGGGAGGGC{G/C}CGATTG{G/A}GGCCGCGCGACCTACA[T/G]GCAG[C/T]AGGTGAGCCCCATGGCGACGAACTGGGCATAGTGAGA{A/AC,ACG}GGGGGCG
483424063	C	T	5	CAACAGGCGTGATGGGAGGGCGCGATTGGGGCCGCGCGACCTACATGCAGCAGGTGAGCCCCATGGCGACGAACTGGGCATAGTGAGAAGGGGGCGAAGC	CAACAGGCG[T/C]GATGGGAGGGC{G/C}CGATTG{G/A}GGCCGCGCGACCTACA[T/G]GCAG[C/T]AGGTGAGCCCCATGGCGACGAACTGGGCATAGTGAGA{A/AC,ACG}GGGGGCGAAGCT
483424178	T	C	2	CTCCTGCCAAGCACGAGGGAACTATGCAGGAAAGAAACCTAGCCCCTATGTGGGGTTTGGAGGCCTTTTTGAGGTTTAGCTATCCGGATCTGGCCTTTTT	CTCCTGCCAAGCA{C/CG}GAGGGAACTATGCAGGAAAGAAACCTAGCCCCTATG[T/C]GGGGTTTGGAGGCCTTTTTGAGGTTTAGC[T/G]ATCCGGATCTGGCCTTTTTG
483424208	T	G	1	AAAGAAACCTAGCCCCTATGTGGGGTTTGGAGGCCTTTTTGAGGTTTAGCTATCCGGATCTGGCCTTTTTGCGGTATCTATTCAGTGCATTTTTTCGGCG	AAAGAAACCTAGCCCCTATG[T/C]GGGGTTTGGAGGCCTTTTTGAGGTTTAGC[T/G]ATCCGGATCTGGCCTTTTTGCGGTATCTATTCAGTGCATTTTTTCGGCGC
483424293	T	C	5	TGCATTTTTTCGGCGCAGAACCATGTTGTTTTGCGGTTACCGGCCTTTTCTAGTATTTGCTAGAGTTGCTCTTATGCTGGCTTTAGAGTTCAGTTGAAAC	TGCATTTTTTCGGCGCA{G/A}AACCATGTTGTTTTGCGGTTACCGGCCTTTTC[T/C]AGTATTTGCTAGAGTTGCTCT{T/C}ATG{CT/AC}GGCTTTAGAGTT[C/G]AGTT{G/C}AAACT
483424333	C	G	6	CGGCCTTTTCTAGTATTTGCTAGAGTTGCTCTTATGCTGGCTTTAGAGTTCAGTTGAAACTTAAATTTGGTCAATAGTTTAGTGGGGTAAGGTACAATAT	CGGCCTTTTC[T/C]AGTATTTGCTAGAGTTGCTCT{T/C}ATG{CT/AC}GGCTTTAGAGTT[C/G]AGTT{G/C}AAACTTAAATTTGGTCA{A/C}TAGTTTAGT{G/A}GGGTAAGGTACAATATT
483426951	T	C	6	TAGACCACCAAAAACTAGCCGTCTTATATATCATGGTAATTCAAATGGCGTGGTTTTACTTTTACAGCATCAAACAAGAAGCAATTATTTAAACTATGTC	TAG{A/AC}CCACCAAAAACTAGCCG{TCTTA/T}T{A/T}TATCATGGTAATTCAAA{T/C}GGCG[T/C]GGTTTTACTTTTACA[G/C]CATCAAACAAGAAGCAATTATTTAAACTATGTCC{T/A}
483426967	G	C	5	AGCCGTCTTATATATCATGGTAATTCAAATGGCGTGGTTTTACTTTTACAGCATCAAACAAGAAGCAATTATTTAAACTATGTCCTGCATTCGTCGCTTT	AGCCG{TCTTA/T}T{A/T}TATCATGGTAATTCAAA{T/C}GGCG[T/C]GGTTTTACTTTTACA[G/C]CATCAAACAAGAAGCAATTATTTAAACTATGTCC{T/A}GCATTCGTCGCTTTG
483427147	C	G	2	CCATGCATGTATGCTGTATCCGTGCAATCCTGCTATCTGCTCCAAGTCTGCAACTGGCCACCAGCACTGGGAATTTGCTTAGTAGATGTATTGAAGGTGC	CCATGCATGTATGCTGTATCC{G/GA}TGCAATCCTGCTATCTGCTCCAAGTCTG[C/G]AACTGGCCACCAGCACTGGGAATTTGCTTAGTAGATGTATTGAAGGTGC{A/AG}
483428507	A	C	3	CATGTAATACAAAGATTATGAAAATATCCATGCTTTGGAAAGGAAATAATATTTCCACCTAAGCAACTAGCAGCAGTATGAAAGAATGCTCACCAAGTCC	CATGTAATACAAAGATTATGAAAATA{T/C}CCATGCTTTGGAAAGGAAATAAT[A/C]TTTCCACCTAAGCAACTAGCAGCAGTATGAAAGAATGCTCAC[C/T]AAGTCC{T/TACTC}
483428550	C	T	2	AAATAATATTTCCACCTAAGCAACTAGCAGCAGTATGAAAGAATGCTCACCAAGTCCTATTTAAGACATATATAGCTGTATAGAGAACAATGCAATTATA	AAATAAT[A/C]TTTCCACCTAAGCAACTAGCAGCAGTATGAAAGAATGCTCAC[C/T]AAGTCC{T/TACTC}ATTTAAGACATATATAGCTGTATAGAGAACAATGCAATTATAA
483428716	C	T	2	TGATTTTCTGAGATCAACAGAGTAAGACAACAATTTGTCATGGGATGTTGCCACTTCGTTTTCACACCTACTAAAGCGAACACTTATTTCTATATTTCTG	TGATTTTCTGAGATCAACAGAGTAAGACAACAATTTGTCATGGGATGTTG[C/T]CACTT[C/T]GTTTTCACACCTACTA[A/T]AGCGAACACTTATTTCTATATTTCTGT
483428722	C	T	2	TCTGAGATCAACAGAGTAAGACAACAATTTGTCATGGGATGTTGCCACTTCGTTTTCACACCTACTAAAGCGAACACTTATTTCTATATTTCTGTTTGTT	TCTGAGATCAACAGAGTAAGACAACAATTTGTCATGGGATGTTG[C/T]CACTT[C/T]GTTTTCACACCTACTA[A/T]AGCGAACACTTATTTCTATATTTCTGTTTGTTT
483428739	A	T	2	AAGACAACAATTTGTCATGGGATGTTGCCACTTCGTTTTCACACCTACTAAAGCGAACACTTATTTCTATATTTCTGTTTGTTTTCTGTACCCAAATTGG	AAGACAACAATTTGTCATGGGATGTTG[C/T]CACTT[C/T]GTTTTCACACCTACTA[A/T]AGCGAACACTTATTTCTATATTTCTGTTTGTTTTCTGTACCCAAATTGGT
483428941	C	T	1	TCAAGGAGACTCGGAACACTATTTCCACAATTGCGTTCAACCCCTTTATCCAGTGAGCTGCCTAACCAGAAACCAAGAACCATGTGTGCAATTTTATGTG	TCAAGGAGACTCGGAACACTATTTCCACAATTGC{GTTC/ATTT}AACCCCTTTATC[C/T]AGTGAGCTGCCTAACCAGAAACCAAGAACCATGTGTGCAATTTTATGTGC
483429001	T	A	2	CCTAACCAGAAACCAAGAACCATGTGTGCAATTTTATGTGCCATGCTATCTAATAAAATGGACGAGGATAGGAATTAACAACCGGCATAATCAATCGTAA	CCTAACCAGAAACCAAGAACCATGTGTGCAATTTTATGTGCCATGCTATC[T/A]AATAAAATGGA[C/T]GAGGATAGGAATTAACAACCGGCATAATCAAT{C/T}GTAAA
483429013	C	T	2	CCAAGAACCATGTGTGCAATTTTATGTGCCATGCTATCTAATAAAATGGACGAGGATAGGAATTAACAACCGGCATAATCAATCGTAAAAAACATGAGAG	CCAAGAACCATGTGTGCAATTTTATGTGCCATGCTATC[T/A]AATAAAATGGA[C/T]GAGGATAGGAATTAACAACCGGCATAATCAAT{C/T}GTAAAAAACATGAGAGG
483429191	A	G	0	CCCGAAAGCAAACAACAGCAGCGGATACCAAAATGTACAAGCATCCAATGATTTCATTCATAGCAAGTATACGTAGCACAAGAAGTTAAAGCAGACATCC	CCCGAAAGCAAACAACAGCAGCGGATACCAAAATGTACAAGCATCCAATG[A/G]TTTCATTCATAGCAAGTATACGTAGCACAAGAAGTTAAAGCAGACATCCA
483431979	T	C	0	GAATGATCGGACGAATAGTGAATGACATTGGTAGCACTTGCTTTGTCAACTAGGACAAGTTTTGCTCACAAAGCTAGCAAGGTATATACTTAACACTTTT	GAATGATCGGACGAATAGTGAATGACATTGGTAGCACTTGCTTTGTCAAC[T/C]AGGACAAGTTTTGCTCACAAAGCTAGCAAGGTATATACTTAACACTTTTC
483436134	C	G	0	GTCCAAGAAAACTATTGACCAGTTCTTCATAATAACAAAGAAATTGCGTCCAACGTAGGAAGTATATAACAAAGGAATATTAACCACTGACGATCTGCGA	GTCCAAGAAAACTATTGACCAGTTCTTCATAATAACAAAGAAATTGCGTC[C/G]AACGTAGGAAGTATATAACAAAGGAATATTAACCACTGACGATCTGCGAG
483438946	C	A	2	TTCAACCGGGCCGGGGGTGGTGAGGAATCAGAGTTAAGAAAGGATCTGGTCGGCAATATGGGAAGGCCCTGTTTTGTGCAAATACGATTCGGCTCGACCC	TTCA{ACCGGG/A}CCGGGGGTGGTGAGGAATCAGAGTT{A/G}AGAAAGGATCTGGT[C/A]GGCAATATGGGAAGGCCCTGTTTTGTGCAAATACGATTCGGCTCGACCCA
483439061	T	A	3	ATTTCAAAATATTAAAAATATAAAAAAAAGTATTCACATGTACGTCCGGATATTCTATGCTCACATGCAAGTTTTCGGAAATTTATGGTGTCCGGTGTAA	ATTTCAAAATATTAAAAATATAAAAAA{A/T}AGTATTCACA{T/C}GTACGTCCGGA[T/A]ATTCTATGCT{C/T}ACATGCAAGTTTTCGGAAATTTATGGTGTCCGGTGTAAA
483439497	C	T	0	AATGTGCACCGGCCATCTGATTCCACTTAAAAGATTATATCCGACCCACCCATCCAATGGAGCATAACCACATCTGTGTAGAATATATTTGTGTTATTGC	AATGTGCACCGGCCATCTGATTCCACTTAAAAGATTATATCCGACCCACC[C/T]ATCCAATGGAGCATAACCACATCTGTGTAGAATATATTTGTGTTATTGCA
483439875	G	A	1	TAGTATTTTAAATGCATATATGTAGCATTGGAAATCCGATAACTAAAAACGTATGGCCCCAATCTCACCGATTTGGCATCGCTGGCCAAGAAAGTGCTAC	TAGTATTTTAAATGCATATATGTAGCATTGGAAATCCGATAACTAAAAAC[G/A]TATGGCCCCAATCTCACCGATTTGGCATC{GCT/ACC}GGCCAAGAAAGTGCTACA
483440008	C	A	1	ATGAGCGACTAGATGGGGTGAATAGGCGTTAACAGTTTTTCATTCTTTTTCAAGTTAAGGGTTAACATAAATGTAAGTTCTCTAGATATGCAACCATGTG	ATGAGCGACTAGATGGGGTGAATAGGCGTTAACAGTTTTTCATTCTTTTT[C/A]AAGTTAAGGGTTAACAT{A/G}AATGTAAGTTCTCTAGATATGCAACCATGTGA
483440132	G	T	1	ATACAAGTATGAGAACAACTATACAAGTGAGTAAAGGATAAAAGTAATCAGGGAGTATACATGAAGATGTATTCATGGAGTTCCCTCCTTTTGAACCTAG	ATACAAGTATGAGAACAACTATACAAGTGAGTAAAGG{A/G}TAAAAGTAATCA[G/T]GGAGTATACATGAAGATGTATTCATGGAGTTCCCTCCTTTTGAACCTAGG
483440437	G	A	1	TAACATTTAATTTATTGAGCACAAAACCTAACCACTAGGTTCACCTAAGGGCACCAACAACCTATGCTAAGCAATACAAGCAACAAGGTGATAGCAAGAT	TAACATTTAATTTATTGAGCACAAAACCTAACCACTAGGTTCACCTAAGG[G/A]CACCAACAACCTATGCTAAGCAATACAAGCAACAAGGTGATA{G/T}CAAGATA
483440721	A	G	1	AGGTGTGGTGGCTCGATGCTCACCCAACGCCACACAAGGCCTCACCCCGGACGCGAAAGCACGCAACTCACCGACGCCACAAAAGGCTCACCCTATTCTC	AGGTGTGGTGGCTCGATGCTCACCCAACGCCACACAAGGCCTCACCCCGG[A/G]{C/T}GCGAAAGCACGCAACTCACCGACGCCACAAAAGGCTCACCCTATTCTCC
483440801	G	T	2	AAAAGGCTCACCCTATTCTCCCGAGTGCGCACCACAAAAGGCGGGCACTCGCTCCACTATGAGACGCTTGAGGGGGTCACCAAACCCGTACAAGATTGGG	AAAAGGCTCACCCTATTCTCCCGAGTGCGCACCACAAAAGGCGGGCACTC[G/T]CTCCACTATGAGA{C/T}GCTTGAG[G/A]GGGTCACCAAACCCGTACAAGATTGGGG
483440823	G	A	3	GAGTGCGCACCACAAAAGGCGGGCACTCGCTCCACTATGAGACGCTTGAGGGGGTCACCAAACCCGTACAAGATTGGGGCTAACTTCACAACTCATTGAA	GAGTGCGCACCACAAAAGGCGGGCACTC[G/T]CTCCACTATGAGA{C/T}GCTTGAG[G/A]GGGTCACCAAACCCGTACAAGATTGGGGCTAACTTCACAACT{C/CA}ATTGAAG
483441246	G	A	1	AGGGATTTGGCTTGGGGGGATTGTAGCCGCCAACCTGTCCACCATTTAGGGGGGAAGCACTCCCCAAGGCGGGCCAATTGGGGATGTTGTCCCACAATGA	AGGGATTTGGCTTGGGGGGATTGTAGCCGCCAACCTGTCCACCATTTAGG[G/A]GGGAAGCACTCCCCAAGGCGGGCCAATT{G/A}GGGATGTTGTCCCACAATGAT
483451926	A	G	1	TGGATTTCATTGTCAATCATAATGCTTTATTAGTTCTGTTAAATTTTATTAATTTTGGGCTTGTTTAAAAGATCCTACCAAAATAAAAATATAGGTTCAA	TGGATTTCATTGTCAATCATAATGCTTTATTAGTTCTGTTAAATTTTATT[A/G]ATTTTGGGCTTGTTTAAAAGATCCTACCAAAAT[A/G]AAAATATAGGTTCAAA
483451960	A	G	1	TCTGTTAAATTTTATTAATTTTGGGCTTGTTTAAAAGATCCTACCAAAATAAAAATATAGGTTCAAACATAATGTTATTTGAATAATTATTCTGATATAT	TCTGTTAAATTTTATT[A/G]ATTTTGGGCTTGTTTAAAAGATCCTACCAAAAT[A/G]AAAATATAGGTTCAAACATAATGTTATTTGAATAATTATTCTGATATATA
483452682	G	A	2	GACCTCCCTCTCGAGCATTAGAGAAGGTGCACAACGGCCACAGCCTCGGCGATAGGCATGGCGCCCAGCGCCAGGGGCCGGGAGAACCCAGGAATAGAGG	GACCT{C/T}CCTCTCGAGCATTAGA{G/T}AAGGTGCACAACGGCCACAGCCTCGGC[G/A]ATAGGCATGGCGCCCAGCGCCAGGGGCCGGGAGAACCCAGGAATAGAGGG
483452788	C	T	4	CATGGGGCTGCGGGGGCATATTAACCCTACCAAGCCCCAGATCGACCGACCAGGGTACGGGACCAACGCTTGGAAGGGAACACCTGGGCATGCACGTGTG	CATGGGGCTG{C/T}GGGGGCAT{A/C}TTAACCCTACCAAGCCCCAGATCGACCGAC[C/T]AGGGTA[C/T]GGGACCAACGCTTGGAAGGGAACACCTGGGCATGCAC{G/A}TGTGG
483452795	C	T	5	CTGCGGGGGCATATTAACCCTACCAAGCCCCAGATCGACCGACCAGGGTACGGGACCAACGCTTGGAAGGGAACACCTGGGCATGCACGTGTGGGAGTGC	CTG{C/T}GGGGGCAT{A/C}TTAACCCTACCAAGCCCCAGATCGACCGAC[C/T]AGGGTA[C/T]GGGACCAACGCTTGGAAGGGAACACCTGGGCATGCAC{G/A}TGTGGG{A/T}GTGCT
483453058	A	C	2	ACCTGTCGGGACGACCTACATTGAAGATCAAGCCTCGCCTGACTCATTGAAGAGGTGAGCGGTGATGCTCCTGAACGAAGCAGAAATCTTACTCCTTGGA	ACCTGTCGGGACGACCTAC{A/G}TTGAAGATCAAGCCTCGCCTGACTCATTGA[A/C]GAGGTGAGCGGTGATGCTCCTGAACGAAGCAGAAATCTTACTCCTTGGA[G/T]
483453108	G	T	5	AGAGGTGAGCGGTGATGCTCCTGAACGAAGCAGAAATCTTACTCCTTGGAGCTCCCCCTATGGTCGTGATTACCCCAGAGAAGCCCCCACGGTCGTTCGT	[A/C]GAGGTGAGCGGTGATGCTCCTGAACGAAGCAGAAATCTTACTCCTTGGA[G/T]CTCCCCCTATGGTC{G/A}TGAT{T/C}ACCCCAGA{G/A}AAGCCCCCACG{G/A}TCGTTCGTT
483453341	G	A	2	CCAATATCGGGTGCCCTGGATAATTTTATTTAGGCTGAGCTATTTTGACGGATCTGTTCAAGGTATATCTGAACACGAGCCGGACCAAGCCAGCTCGTCG	CCAATATCGGGTGCCCTGGATAATTTTATTTAGG{C/T}TGAGCTATTTTGACG[G/A]ATCTGTTCAAGGTATATCTG{A/G}ACACGAGCCGGACCAAGCCAGCTCGTCGG
483453447	T	C	2	CGCAAAAAGCTCAAGCTTTTTCCGGCGAGCCCGAGCCAGCTCATAGCTGCTGGCGAGCCTCACAATGGAGCTCGGCCCGAGCTTCCCAAAAGCTCGCTGC	CGCAAAAAGCTCAAGCTTTTTCCGGCGAGCCCGAGCCA{G/T}CTCATAGCTGC[T/C]GGCGAGCCTCACAATGGAGCT{CG/C}GCCCGAGCTTCCCAAAAGCTCGCTGCA
483500311	T	C	3	TCGTCACCTGTTCATATCTGGTTTATCCGGCCTTTGATCTGAAAGTGTTATGAAGGGTTCAGTTTGTGATATTCAGTTTCAATTGCCTGACAAAATTTAA	{TCG/CAA}GTCA/ATCT}CCTGTT{C/A}ATATCTGGTTTATCCGGCCTTTGATCTGAAAGTGTTA[T/C]GAAGGGTTCAGTTTGTGATATTCAGTTTCAATTGCCTGACAAAATTTAAA
483500659	T	C	3	CTTCAACAATAAATACTTGCTTCTTTGGTGTTGAAACCACATCGGCACTATGAGTTCTCAAGAAGAAATTTCCTCTGCTCTTGCACGCTTGTTTTCGAAT	CTTCAACAATAAATACTTGCTTCTTTGGTGTTGAAACCACATCGGCACTA[T/C]GAGTTCTCAAGAAGAAA[T/A]TTCCTCTGCTC[T/C]TGCACGCTTGTTT{TC/AC,T}GAATA
483500677	T	A	4	GCTTCTTTGGTGTTGAAACCACATCGGCACTATGAGTTCTCAAGAAGAAATTTCCTCTGCTCTTGCACGCTTGTTTTCGAATAAAACTGGTGGTCATTTA	GCTTCTTTGGTGTTGAAACCACATCGGCACTA[T/C]GAGTTCTCAAGAAGAAA[T/A]TTCCTCTGCTC[T/C]TGCACGCTTGTTT{TC/AC,T}GAATAAAA{C/T}TGGTGGTCATTTAG
483500689	T	C	5	TTGAAACCACATCGGCACTATGAGTTCTCAAGAAGAAATTTCCTCTGCTCTTGCACGCTTGTTTTCGAATAAAACTGGTGGTCATTTAGCTGTGGATTTG	TTGAAACCACATCGGCACTA[T/C]GAGTTCTCAAGAAGAAA[T/A]TTCCTCTGCTC[T/C]TGCACGCTTGTTT{TC/AC,T}GAATAAAA{C/T}TGGTGGTCATTTAGCTGT{G/C}GATTTGA
483501253	G	A	1	GGACCCGAGGCTGGCAAGCCAAGTGATATCCTATGGCTTTTCAGATCATCGCGACAAGATTCGTCTTCCTCGTCGACATCACTTTCATTCCAAATTCTTT	GGACCCGAGGCTGGCAAGCCAAGTGATATCCTATGGCTTTTCAGATCATC[G/A]CGACAAGA[T/C]TCGTCTTCCTCGTCGACATCACTTTCATTCCAAATTCTTTC
483501262	T	C	1	GCTGGCAAGCCAAGTGATATCCTATGGCTTTTCAGATCATCGCGACAAGATTCGTCTTCCTCGTCGACATCACTTTCATTCCAAATTCTTTCCCTCGATT	GCTGGCAAGCCAAGTGATATCCTATGGCTTTTCAGATCATC[G/A]CGACAAGA[T/C]TCGTCTTCCTCGTCGACATCACTTTCATTCCAAATTCTTTCCCTCGATTT
483501621	C	T	7	AGCTATGGTCTAAAAACCGATAAAAAATGAAGATGCTTCGAATGACAGTTCATGTGTGTTAAAGGCAATGCTATTGTACAGCAAGTTGAAGAAACCTTAT	AGCTATGGTCTAAAAAC{CGATAA/AGTTAC}AAAAT{G/A}AAGATGCTTCGAATGA{C/T}AGTT[C/T]ATGTGTGTTAAAGG[C/A]AATGCTAT{TG/CA}TACA[G/A]CAAGTTGAA{G/A}AAACCTTATA
483501636	C	A	9	ACCGATAAAAAATGAAGATGCTTCGAATGACAGTTCATGTGTGTTAAAGGCAATGCTATTGTACAGCAAGTTGAAGAAACCTTATAAATACAAATAATTG	AC{CGATAA/AGTTAC}AAAAT{G/A}AAGATGCTTCGAATGA{C/T}AGTT[C/T]ATGTGTGTTAAAGG[C/A]AATGCTAT{TG/CA}TACA[G/A]CAAGTTGAA{G/A}AAACCTTATAAA{T/A,G}ACAAAT{A/AC}ATTGC
483501651	G	A	9	AGATGCTTCGAATGACAGTTCATGTGTGTTAAAGGCAATGCTATTGTACAGCAAGTTGAAGAAACCTTATAAATACAAATAATTGCAGAAATTAAAACTG	AGATGCTTCGAATGA{C/T}AGTT[C/T]ATGTGTGTTAAAGG[C/A]AATGCTAT{TG/CA}TACA[G/A]CAAGTTGAA{G/A}AAACCTTATAAA{T/A,G}ACAAAT{A/AC}ATTGCAGAAATT[A/T]AAAC[T/A]GG
483501694	A	T	9	TTGTACAGCAAGTTGAAGAAACCTTATAAATACAAATAATTGCAGAAATTAAAACTGGTTAATGAATGGCAAAATAGATTTTAAGAAGATAACCAATGCC	T{TG/CA}TACA[G/A]CAAGTTGAA{G/A}AAACCTTATAAA{T/A,G}ACAAAT{A/AC}ATTGCAGAAATT[A/T]AAAC[T/A]GGTTAATGAATGGCAAAATA[G/A]ATTTTAAGAAGATA{A/G}CCAATGCC{GTTG/ATCA}
483501699	T	A	8	CAGCAAGTTGAAGAAACCTTATAAATACAAATAATTGCAGAAATTAAAACTGGTTAATGAATGGCAAAATAGATTTTAAGAAGATAACCAATGCCGTTGC	CA[G/A]CAAGTTGAA{G/A}AAACCTTATAAA{T/A,G}ACAAAT{A/AC}ATTGCAGAAATT[A/T]AAAC[T/A]GGTTAATGAATGGCAAAATA[G/A]ATTTTAAGAAGATA{A/G}CCAATGCC{GTTG/ATCA}CA
483501720	G	A	8	TAAATACAAATAATTGCAGAAATTAAAACTGGTTAATGAATGGCAAAATAGATTTTAAGAAGATAACCAATGCCGTTGCACGGTTTGAACCGAGAAAACA	TAAA{T/A,G}ACAAAT{A/AC}ATTGCAGAAATT[A/T]AAAC[T/A]GGTTAATGAATGGCAAAATA[G/A]ATTTTAAGAAGATA{A/G}CCAATGCC{GTTG/ATCA}CACGGTTTGAA{C/CA}CGAGAAA{A/G}CAA
483503041	C	T	1	AAGGACGGGGGGTTATAGAGAGAGGGGGAGGAGGGCTTTCGGGCGGCGGACGGAGGGATTAGCCAGGGCGACGCACCGTGGATTTAGAGAGCGCTGCCGC	AAGGACGGGGGGTTATAGAGAGAGGGGG{AGGA/GGGA,GGGG}GGGCTTTCGGGCGGCGGA[C/T]GGAGGGATTAGCCAGGGCGACGCACCGTGGATTTAGAGAGCGCTGCCGCG
483503144	C	A	1	GGTGGAGTGGAAGGAGGCCGCCGCCGCCGCCGCGCCCCTCCGAGCCGCTGCTTGCATCCCGCCGCCGACGGTAGTGCAGCGCGGCAGGCGGTGGGGATTA	GGTGGAGTGGAAGGA{GGCC/G}GCCGCCGCCGCCGCGCCCCTCCGAGCCGCTG[C/A]TTGCATCCCGCCGCCGACGGTAGTGCAGCGCGGCAGGCGGTGGGGATTAA
483503305	G	A	3	GTCCGCTAACAGCCCTGTTGGGCGGGCAGGGTGGCCCGCTCTGTCTCCTCGACGCAAGGTCCAACTCCAAGTCTCCAACAGATATCCAGCAGCATAAAAT	GTCCGC{T/C}AACAGCCCTGTTGGGC{G/GGGCAGGCC}GGCAGGGTGGCCCGCTCTGTCTCCTC[G/A]ACGCAA{G/A}GTCCAACTCCAAGTCTCCAACAGATATCCAGCAGCATAAAATG
483504380	A	G	12	AAGCAGAAAGTGAACAAGAAAATTACCATATCTATCTAACGGTGGTGAATAAAAGTGGGAGTGAAACCAGCACTGTTCAGACGATCCAACGACCACCAAT	AAGCAGAAAGTGA{A/AT}{CAAGA/AAAAA,CAAAGA,TAAAA}AAATTACC{ATATC/A}TATC{T/C}AACGGTGGTGAAT[A/G]AAA[G/A]TGGGA[G/A]T[G/A]AAACCA{GCA/ACA,ACG}CTGTTCAGACGA{T/C}CCAACG[A/G]CCA[C/T]CAA{T/G}G
483504384	G	A	13	AGAAAGTGAACAAGAAAATTACCATATCTATCTAACGGTGGTGAATAAAAGTGGGAGTGAAACCAGCACTGTTCAGACGATCCAACGACCACCAATGATG	AGAAAGTGA{A/AT}{CAAGA/AAAAA,CAAAGA,TAAAA}AAATTACC{ATATC/A}TATC{T/C}AACGGTGGTGAAT[A/G]AAA[G/A]TGGGA[G/A]T[G/A]AAACCA{GCA/ACA,ACG}CTGTTCAGACGA{T/C}CCAACG[A/G]CCA[C/T]CAA{T/G}GATGG{G/C}
483504390	G	A	13	TGAACAAGAAAATTACCATATCTATCTAACGGTGGTGAATAAAAGTGGGAGTGAAACCAGCACTGTTCAGACGATCCAACGACCACCAATGATGGGCGCG	TGA{A/AT}{CAAGA/AAAAA,CAAAGA,TAAAA}AAATTACC{ATATC/A}TATC{T/C}AACGGTGGTGAAT[A/G]AAA[G/A]TGGGA[G/A]T[G/A]AAACCA{GCA/ACA,ACG}CTGTTCAGACGA{T/C}CCAACG[A/G]CCA[C/T]CAA{T/G}GATGG{G/C}CGCGG
483504392	G	A	13	AACAAGAAAATTACCATATCTATCTAACGGTGGTGAATAAAAGTGGGAGTGAAACCAGCACTGTTCAGACGATCCAACGACCACCAATGATGGGCGCGGT	A{A/AT}{CAAGA/AAAAA,CAAAGA,TAAAA}AAATTACC{ATATC/A}TATC{T/C}AACGGTGGTGAAT[A/G]AAA[G/A]TGGGA[G/A]T[G/A]AAACCA{GCA/ACA,ACG}CTGTTCAGACGA{T/C}CCAACG[A/G]CCA[C/T]CAA{T/G}GATGG{G/C}CGCGGTG
483504421	A	G	9	GTGGTGAATAAAAGTGGGAGTGAAACCAGCACTGTTCAGACGATCCAACGACCACCAATGATGGGCGCGGTGAGGACGACACATGGCGAAAGGAATCTGA	GTGGTGAAT[A/G]AAA[G/A]TGGGA[G/A]T[G/A]AAACCA{GCA/ACA,ACG}CTGTTCAGACGA{T/C}CCAACG[A/G]CCA[C/T]CAA{T/G}GATGG{G/C}CGCGGTGAGGACGACACATGGCGAAAGGAATCTGAG
483504425	C	T	10	TGAATAAAAGTGGGAGTGAAACCAGCACTGTTCAGACGATCCAACGACCACCAATGATGGGCGCGGTGAGGACGACACATGGCGAAAGGAATCTGAGGAG	TGAAT[A/G]AAA[G/A]TGGGA[G/A]T[G/A]AAACCA{GCA/ACA,ACG}CTGTTCAGACGA{T/C}CCAACG[A/G]CCA[C/T]CAA{T/G}GATGG{G/C}CGCGGTGAGGACGACACATGGCGAAAGGAATCTGAGGAG{G/C}
483504562	G	A	4	TTGTGCTTTCGGTGATTACAGATGAATAAACTTTGGCCGTGTTATCCTCTGGATTAATGTTCCTTTGTGTTCACTTCTGATGGCTGGTCACGAGTCCCAC	TTGTGCTTTCGGTGAT{T/A}ACAGATGAATAAACTTTGGCCGTGTTATCCTCT[G/A]GATTAATGTT{C/T}CTTTGTGTTCACTTCTGAT{GGCT/AGCC,AGCT}GGTCA{C/T}GAGTCCCACT
483504754	T	C	2	TGAGATGCAGGAGGGCAATGGTTGTTGATAGATGAATCAGAGGATGGAGGTTTGATTATTACTTCTTAATGGTTAATATTTTTGGTTTGTAGTTCAATAA	TGAGATGCAGGAGGGCAATGGTTGTTGA{T/C}AGATGAATCAGAGGATGGAGG[T/C]TTGATTATTACTTCTTAATGGTTAAT{AT/A}TTTTGGTTTGTAGTTCAATAAT
483523844	G	A	2	CCGAATAAGTTTTATGGGTGTGTAGTATTTTACAGGCTCTCATGTCGTCGGAAAAGTTTGGTTTCCGGCTGTTTTAAGAGCACTATTAAAGATGCTAATA	CCGAA{T/A}AAGTTTTATGGGTGTGTAGTATTTTACAGGCTCTCATGTCGTCG[G/A]AAAAGTTTGGTTT[C/A]CGGCTGTTTTAAGAGCACTATTAAAGATGCTAATAT
483523858	C	A	1	TGGGTGTGTAGTATTTTACAGGCTCTCATGTCGTCGGAAAAGTTTGGTTTCCGGCTGTTTTAAGAGCACTATTAAAGATGCTAATATAAAAAGAGGACAT	TGGGTGTGTAGTATTTTACAGGCTCTCATGTCGTCG[G/A]AAAAGTTTGGTTT[C/A]CGGCTGTTTTAAGAGCACTATTAAAGATGCTAATATAAAAAGAGGACATC
483524022	A	G	1	TGGTAGTTAAGTCGACGAATTAGGGGACGCACATATCATCGTAGGCGGCCAATTTTGTATGAAACTAGATAGAAACACCTAGCATAATCATGAAAACCGA	TGGTAGTTAAGTCGACGAATTAGGGGACGCACATATCATCGTAGGCGGC{CA/TG}[A/G]ATTTTGTATGAAACTAGATAGAAACACCTAGCATAATCATGAAAACCGAC
483524396	C	A	2	TAAATTTATTCAGATTTGGATGTACTCCCTCCGTCCGCAAATAAGTGTACCTCTAGCTTTTGCCTAAGTCAAACATAACTAAATTTGATCAACTTTATAG	TAAATTTATTCAGATTTG{GATG/AATA}TACTCCCTCCGTC{C/T}GCAAATAAGTGTAC[C/A]TCTAGCTTTTGCCTAAGTCAAACATAACTAAATTTGATCAACTTTATAGA
484188468	A	G	3	GAATATGGGCGAATGTGGTCGATATGGACGAAAATTTGAGCGAACTTCGGACGAATATGAACGAATATGGACGAATATAAGCGGTTTTGGCCGAATATGG	GAATATGGGCGAATGTGG{T/C}CGATATGGACGAAAATTTGAGCGAACTTCGG[A/G]CGAATATG{AACGAATATGG/A}ACGAATATAAGCGGTTTTGGCCGAATA{TG/T}GG
aIn each design string, the target SNP is in the middle (position 51) designated as “[R/A]”, where “R” is the reference (A. atlanica) allele and “A” is the alternate variant allele. Non-target SNPs and other variant calls within the design sequence are shown in parenthases, i.e.“{R/A}”.
