# Supplementary material for: Comparative sequencing and SNP marker validation for oat stem rust resistance gene Pg6 in a diverse collection of Avena accessions
Source: Theor Appl Genet. 2022 Feb 3;135(4):1307–18. doi: 10.1007/s00122-022-04032-z (PMC9033690; doi:10.1007/s00122-022-04032-z)
Supplement: Supplementary file 6 — Supplementary file6 (XLSX 14 kb) [file 122_2022_4032_MOESM6_ESM.xlsx]

## Sheet: Sheet1
Table S6 List of all SNP assay design sequences and primers including M13 tail sequence on the forward primers
SNP Marker Name	Annotation	Forward Primer 1	Forward Primer 2	Common Primer	Sequence
GMI_ES15_lrc19156_98	Illumina flanking SNP	GAAGGTGACCAAGTTCATGCTCCGAGATTATCCGCATGCTC	GAAGGTCGGAGTCAACGGATTGCTCCGAGATTATCCGCATGCTT	CGGGATTCTCGGCGATGTCGTT	GTGGGATAAGCAGCTCAAGACTGTCGTGAACAACGAGAGCTCCGAGATTATCCGCATGCT[C/T]AACACCGAGTTCAACGACATCGCCGAGAATCCCGGCTTGGATCTCAACCCGGCTCACTTA
AA2_478733268	Near LRRK gene	GAAGGTGACCAAGTTCATGCTCCTACCAATTCGCGCATGTGTCA	GAAGGTCGGAGTCAACGGATTCTACCAATTCGCGCATGTGTCG	CAGTACAAACGCTTAAAGCTCGTTGAT	CTCCAGTACAAACGCTTAAAGCTCGTTGATGACAGTGAACAAAATACACA[T/C]GACACATGCGCGAATTGGTAGGTTAATTAACTTTTTTTTAGCAAGAGGTA
AA2_478733323	Near LRRK gene	GAAGGTGACCAAGTTCATGCTGCATGGTGTACCTCGTAGTTAATG	GAAGGTCGGAGTCAACGGATTGTGCATGGTGTACCTCGTAGTTAATT	AATTAACTTTTTTTTAGCAAGAGGTAGGTT	CATGCGCGAATTGGTAGGTTAATTAACTTTTTTTTAGCAAGAGGTAGGTT[C/A]ATTAACTACGAGGTACACCATGCACATCATCATCTACGGCGCTTGCTTCT
AA2_478733381	Near LRRK gene	GAAGGTGACCAAGTTCATGCTCGCTTGCTTCTTCGCCGCC	GAAGGTCGGAGTCAACGGATTGCGCTTGCTTCTTCGCCGCA	CTGCAGGAGGCCAGGCCCAA	ACGAGGTACACCATGCACATCATCATCTACGGCGCTTGCTTCTTCGCCGC[C/A]GGCTTCCGGCTGGGCTTGGGCCTGGCCTCCTGCAGCATGGACAGCACGTC
AA2_478733460	Near LRRK gene	GAAGGTGACCAAGTTCATGCTGCTGTGCACGAGCCG	GAAGGTCGGAGTCAACGGATTGCTGCTGTGCACGAGCCC	CCTCATCGACGGCCGGTCCT	CCTGCAGCATGGACAGCACGTCCCTCATCGACGGCCGGTCCTGGGGGCAC[C/G]GGCTCGTGCACAGCAGCGCCACCCGGAGCACTAGCGCCATTTCATCACGG
AA2_478733705	In LRRK gene	GAAGGTGACCAAGTTCATGCTCGTCCACCCGCAGAGTGTAA	GAAGGTCGGAGTCAACGGATTCGTCCACCCGCAGAGTGTAC	CTTGATCTTGTTTTTTTTTTTGTCAGAGTA	ACCACGCCGTAGCTGTACACGTCGCTCTTCTCGTCCACCCGCAGAGTGTA[A/C]GTGTACTCTGACAAAAAAAAAAACAAGATCAAGAAATTTCAGTTGATGAC
AA2_478733762	Near LRRK gene	GAAGGTGACCAAGTTCATGCTGAAATTTCAGTTGATGACGAGTGGC	GAAGGTCGGAGTCAACGGATTGAAATTTCAGTTGATGACGAGTGGG	GTACATCGCACCAGGTAAGCAGAT	TCTGACAAAAAAAAAAACAAGATCAAGAAATTTCAGTTGATGACGAGTGG[C/G]GACGACGACATTGATCAGTATCTGCTTACCTGGTGCGATGTACCCGCAGG
AA2_478733789	Near LRRK gene	GAAGGTGACCAAGTTCATGCTCGACGACATTGATCAGTATCTGCTT	GAAGGTCGGAGTCAACGGATTGACGACATTGATCAGTATCTGCTC	TGCGGGTACATCGCACCAGGT	AAATTTCAGTTGATGACGAGTGGCGACGACGACATTGATCAGTATCTGCT[T/C]ACCTGGTGCGATGTACCCGCAGGAGCCGGCGACGACGGACATGGGCACGG
AA2_478734114	Near LRRK gene	GAAGGTGACCAAGTTCATGCTACTCGGGTTGTGCACCAAC	GAAGGTCGGAGTCAACGGATTGCTACTCGGGTTGTGCACCAAT	CTGCCGTTGGGCATGTACTCGTA	TCGAGGCTGCCGTTGGGCATGTACTCGTAGAGCAGCATCGTTGTCTCGCC[G/A]TTGGTGCACAACCCGAGTAGCCGGACGATGTTGCGGTGGCGGAGGTGGCC
AA2_478735136	Near LRRK gene	GAAGGTGACCAAGTTCATGCTGTGAACCTCGCCGAATCCCAC	GAAGGTCGGAGTCAACGGATTGTGAACCTCGCCGAATCCCAA	GCGTGTCCGGCTGGAGTCGAA	ATTGGAGCTTAGGTCCATGTATGTCAGGTTGTGAACCTCGCCGAATCCCA[C/A]CGGAATCGAGCCGGAGAGACGGTTCGACTCCAGCCGGACACGCCAAAGAG
AA2_478735167	Near LRRK gene	GAAGGTGACCAAGTTCATGCTCTTTGGCGTGTCCGGCTG	GAAGGTCGGAGTCAACGGATTCTCTTTGGCGTGTCCGGCTC	CTCGCCGAATCCCACCGGAAT	TGAACCTCGCCGAATCCCACCGGAATCGAGCCGGAGAGACGGTTCGACTC[C/G]AGCCGGACACGCCAAAGAGAGGAGCAGTTCGCGAGGCTCGTCGGGATGGT
AA2_478736172	Near LRRK gene	GAAGGTGACCAAGTTCATGCTGTCGACCTGTCCCGCCGC	GAAGGTCGGAGTCAACGGATTGTCGACCTGTCCCGCCGT	GGCCGCGGTGGGGGAGAAA	GTGGGCGCCAGCAGCGCGGCCGCGGTGGGGGAGAAAGTGCCGGAGAGGTT[G/A]CGGCGGGACAGGTCGACCCCGACGATGTCCCCGGTGGCCGCATCGCACGC
AA2_478084483		GAAGGTGACCAAGTTCATGCTCGCACAAAGGCGATTGGTGC	GAAGGTCGGAGTCAACGGATTCTCGCACAAAGGCGATTGGTGT	AACCCTCAGCGATCATCTCTTGGAT	TAACCCTCAGCGATCATCTCTTGGATGTCGCGGCCGGTGATGTCCGAGCC[G/A]CACCAATCGCCTTTGTGCGAGTCAGGCTCCTCTTCCAGGGGCTCCAGTGC
AA2_479014129		GAAGGTGACCAAGTTCATGCTAAGATATAAACCTAACCATAGCCTTAAAC	GAAGGTCGGAGTCAACGGATTAATTAAGATATAAACCTAACCATAGCCTTAAAA	AACCCGTTAGGACACCATTGCACAA	ACCTGAAACCCGTTAGGACACCATTGCACAAGGGAGCATACGATCTCAGA[G/T]TTTAAGGCTATGGTTAGGTTTATATCTTAATTGCTTTCCTGAAGTTGCAG
AA2_479170336		GAAGGTGACCAAGTTCATGCTGAAAATTTGTTGTTTAGATAACTTTTAACACTG	GAAGGTCGGAGTCAACGGATTGAAAATTTGTTGTTTAGATAACTTTTAACACTA	TATTATTGATCGGAAATGATATAGATCTTT	TTATATGTGGATGACATATTATTGATCGGAAATGATATAGATCTTTTAAA[C/T]AGTGTTAAAAGTTATCTAAACAACAAATTTTCAATGAAGGACCTAGGTGA
AA2_479200138		GAAGGTGACCAAGTTCATGCTCCTTGTGGAGAGCACACCC	GAAGGTCGGAGTCAACGGATTCTCCTTGTGGAGAGCACACCT	CAGTTGTCTAGCCGGTCCTCGA	TCGAGCACCGGCGCCGCATAGCAACAGTTGTCTAGCCGGTCCTCGAGGGC[G/A]GGTGTGCTCTCCACAAGGAGAAATCCTGTCCTTGGCCCCGCATCCTTCTT
AA2_479335146		GAAGGTGACCAAGTTCATGCTTAGGTGTATGCGTGCCCATGT	GAAGGTCGGAGTCAACGGATTAGGTGTATGCGTGCCCATGG	GCAGTTAGACATCCTCGCGCCT	TTAGCAGACTCCATCTATCGATAGGTGCAGTTAGACATCCTCGCGCCTGG[A/C]CATGGGCACGCATACACCTAAGCTAGGACGGCCCAACATCAATTGTACAT
AA2_479345016		GAAGGTGACCAAGTTCATGCTAATTTGGGATACCGAAAAGTAGAGC	GAAGGTCGGAGTCAACGGATTCTAATTTGGGATACCGAAAAGTAGAGT	TAACTACACTTCCTATCGTCGCTTCATTT	ACAATCTTCCCACTCCACATTCGACTAATTTGGGATACCGAAAAGTAGAG[C/T]GATTGTTACATCCAGAAAATGAAGCGACGATAGGAAGTGTAGTTACTGTA
AA2_481811598		GAAGGTGACCAAGTTCATGCTGGGAGCTTCATTGTCATCCTCCA	GAAGGTCGGAGTCAACGGATTGGAGCTTCATTGTCATCCTCCG	TAATTCCTGAACCCACTATGTCGATAGAA	TTCTATAATTCCTGAACCCACTATGTCGATAGAACTCTCTGATGATCCTA[T/C]GGAGGATGACAATGAAGCTCCCAAAAGGAGCAAGAGACAAAGGACTGTAA
AA2_482018487		GAAGGTGACCAAGTTCATGCTGTAACCATTAAACGGAAAATAAAATTGGAC	GAAGGTCGGAGTCAACGGATTAGTAACCATTAAACGGAAAATAAAATTGGAT	ATTAGAATGTGTGAGAGGCAAGGTCATAT	CCGCAAAGAATAGAATGGTTAGTAACCATTAAACGGAAAATAAAATTGGA[C/T]AGATGGAAATTACATATGACCTTGCCTCTCACACATTCTAATTACGGACG
AA2_482100965		GAAGGTGACCAAGTTCATGCTCATTCTTTGAACAGGGTATAACAAGTAG	GAAGGTCGGAGTCAACGGATTCCATTCTTTGAACAGGGTATAACAAGTAA	CTTGTTTTCAGTTGCTTGAATTCCATTATA	TGCTTTGTTCCGGCAAAACTTGTTTTCAGTTGCTTGAATTCCATTATAAA[C/T]TACTTGTTATACCCTGTTCAAAGAATGGTTTCTTTTTTATGCTGACCTTG
AA2_483429191	Near RPP13 gene	GAAGGTGACCAAGTTCATGCTGTGCTACGTATACTTGCTATGAATGAAAT	GAAGGTCGGAGTCAACGGATTGCTACGTATACTTGCTATGAATGAAAC	GCAAACAACAGCAGCGGATACCAAA	CCCGAAAGCAAACAACAGCAGCGGATACCAAAATGTACAAGCATCCAATG[A/G]TTTCATTCATAGCAAGTATACGTAGCACAAGAAGTTAAAGCAGACATCCA
AA2_483439497	Near RPP13 gene	GAAGGTGACCAAGTTCATGCTAGATGTGGTTATGCTCCATTGGATG	GAAGGTCGGAGTCAACGGATTCAGATGTGGTTATGCTCCATTGGATA	GGCCATCTGATTCCACTTAAAAGATTATAT	AATGTGCACCGGCCATCTGATTCCACTTAAAAGATTATATCCGACCCACC[C/T]ATCCAATGGAGCATAACCACATCTGTGTAGAATATATTTGTGTTATTGCA
AA2_483440437	Near RPP13 gene	GAAGGTGACCAAGTTCATGCTATTGCTTAGCATAGGTTGTTGGTGC	GAAGGTCGGAGTCAACGGATTATTGCTTAGCATAGGTTGTTGGTGT	TAATTTATTGAGCACAAAACCTAACCACTA	TAACATTTAATTTATTGAGCACAAAACCTAACCACTAGGTTCACCTAAGG[G/A]CACCAACAACCTATGCTAAGCAATACAAGCAACAAGGTGATA
AA2_483451960	Near RPP13 gene	GAAGGTGACCAAGTTCATGCTTCAAATAACATTATGTTTGAACCTATATTTTT	GAAGGTCGGAGTCAACGGATTCAAATAACATTATGTTTGAACCTATATTTTC	ATTTTGGGCTTGTTTAAAAGATCC	ATTTTGGGCTTGTTTAAAAGATCCTACCAAAAT[A/G]AAAATATAGGTTCAAACATAATGTTATTTGAATAATTATTCTGATATATA
GMI_ES02_c32129_380	Illumina flanking SNP	GAAGGTGACCAAGTTCATGCTAGGCCTTCAACGTTTCACTGGG	GAAGGTCGGAGTCAACGGATTGAGGCCTTCAACGTTTCACTGGA	CATCGACCACATTTCCTGAGATGTCAA	TAACTTCTGTCCAGTTGTATCATCGACCACATTTCCTGAGATGTCAACGGTATATGATTT[C/T]CCAGTGAAACGTTGAAGGCCTCTCTTTACAAGCAAAATCAAAATCCTTCTGATGAAGTCC
